# Supplementary material for: Long non-coding RNA NEAT1 promotes bone metastasis of prostate cancer through N6-methyladenosine
Source: Mol Cancer. 2020 Dec 12;19:171. doi: 10.1186/s12943-020-01293-4 (PMC7733260; doi:10.1186/s12943-020-01293-4)
Supplement: Supplementary file 2 — Additional file 2. [file 12943_2020_1293_MOESM2_ESM.xlsx]

## Sheet: primers
Extended Data Table 4. Information of the primers, siRNAs/shRNAs and antibodies used in the study
Primers
Gene	Experiments	Forward 5'-3'	Reverse 5'-3'
RUNX2	RT-PCR	CAAGTCTGCACCAAAAGGCT	CAAAGTGGGAACTGCACGAT
GAPDH	RT-PCR	AGGRGGAGGAGTGGGTGTCGCTGTT	CCGGGAAACTGTGGCGTGATGG
NEAT1-1	RT-PCR	GTGTGATCTGAAAACCCTGCT	CCCAGAAGACAGAAAGATCCCA
RUNX2 promoter	ChIP	CCAGCAAATATGAAGCAGACCC	GCTCAAGAGTCTGTGTGAAATTCTG
NEAT1-1 m6A site1	m6A RIP PCR	CCAACGCTTTATTTTCCAGGTG	AGGGGTGGAGTGAGCTCA
NEAT1-1 m6A site2	m6A RIP PCR	GTGCTTGGAACCTTGCTTC	CAAGCTCCATCTACAAGGCATC
NEAT1-1 m6A site3	m6A RIP PCR	GCCTGCCTTCTTGTGCG	GGGTGTCATTGTGTTGTGC
NEAT1-1 m6A site4	m6A RIP PCR	CGTTGGGATCTTTCTGTCTTC	CACTCTAAATCCCAACGACAG
NEAT1-1 m6A neighbor #1	m6A RIP PCR	CAGCCTGGTGGAGCGTCC	CGCCTTAACTCCACATCACTCC
NEAT1-1 m6A neighbor #2	m6A RIP PCR	TCTTCCTCCCTTTAACTTATCC	CCTCCACCATTACCAACAATAC
NEAT1-1 m6A neighbor #3	m6A RIP PCR	GCCCTGTATTCAGGAGGCTAC	CGAGCCGGATGCATCTGC
NEAT1-1 m6A neighbor #4	m6A RIP PCR	GTTGATGCCACAACGCAGATT	AGGCAGGCAAACAGGTGG
NEAT1-1 m6A neighbor #5	m6A RIP PCR	CGCTGGGAGGGTACAAGTTG	AAGAGCACTACCGGTGTACCC
NEAT1-1 m6A neighbor #6	m6A RIP PCR	GTGTGTGATGCCATCTCACAG	GTTGCTAAGGGGCAGCGAA
NEAT1-1 m6A neighbor #7	m6A RIP PCR	GAGCTGCGTCTATTGAATTGG	CCCAGAAGACAGAAAGATCCCA
NEAT1-1 m6A neighbor #8	m6A RIP PCR	GTAGTCTCGGGTATGCTGTTG	GTACATGACGTAACAGAATTAGTTC
NEAT1-1 FL	iCLIP	GACGAGATTAGATGGGCTCTTCTGG	CCCTTGAAATTCAATGCAATTTCAC
NEAT1-1 1-600	iCLIP	GGAAGCTTGGCAAGGAGAC	CCTCCACCAGGCAGTAGG
NEAT1-1 600-1300	iCLIP	GGAGTGATGTGGAGTTAAGGCG	CAATGTTGTCCCCAACACCCG
NEAT1-1 1300-1900	iCLIP	GGCCTTGCTCAGGAAGCC	CATCTGAAAACCTTTACCCCAGG
NEAT1-1 1900-2500	iCLIP	GGAGTTGTGGGGGACGGG	CCTCATCCCTCCCAGTACC
NEAT1-1 2500-3100	iCLIP	GGGCTCTTCTGGATTTGTTCC	GGCACGATTTACATACTAAATTCCC
NEAT1-1 3100-3756	iCLIP	GGGATTTAGAGTGTATTAGTCACGC	GTTCTTACCATACAGAGCAACATACC
EPHA3	RT-PCR	GCCGTTAATGGGGTGTCAGAG	CAGGTTCTTGCCAGGACAAAGAG
ALDH3A2	RT-PCR	CTTGGAACTTTGAGCTAGGGGAG	ACACAGTGATGGTGGCAGCAG
NEAT1-1 genomic editing testing	RT-PCR	GGGAGGGACTTTTTTGCCG	CTTGGAGCTAGCAAATCTAGACCTAA
Chr22 gRNA off-target testing	RT-PCR	GTTCTACATAAGAACATGAATCAACG	AATGCAGCGACACCTCATGG
NEAT1-1 polyA	RT-PCR	GTACTGGTATGTTGCTCTGTATG	TTTTTTTTTTTTTCTAATGAGTTTAGAACTC
NEAT1-2	RT-PCR	GGGGCTTGAGCAAAGTGGG	CACACAGTCTGAGGACTACCAGG
NEAT1-1	Clone	GGGTCGACCCGGAGTTAGCGACAGGGAGGGATG	GGGGTACCCCTTTTTTCTAATGAGTTTAGAACTCAAAC
CDK19	Clone	GGGGATATCCCCATGGATTATGATTTCAAGGCGAAGC	CGGCTCGAGCCGTCAGTACCGGTGGGCCTGG	Restriction digest sites
CYCLINL1	Clone	GCGGATCCGCATGGCGTCCGGGCCTC	ATGCGCGGCCGCTCAGCGCCTGTGCCTGCC
CDK19 RRM-deletion	mutagenesis	AGCCAGGACTCCAGCCTGAACC	TGCGGTCCCGTTGGTCTGGGTG
CYCLINL1 RRM-deletion1	mutagenesis	TATAATAATAGGCGGAGTCGATCTGGAACAT	AGAACGTGATCGTGTTCTTGACCTC
CYCLINL1 RRM-deletion2	mutagenesis	GGTTCTCCTCACCTTAAGGCCAAGCA	AGGGCTTTCACTGTGACTGCGGG
CYCLINL1 RRM-deletion3	mutagenesis	TCTCGATCTCAGAGCAAGTCTCG	ACCATGTCTGTTTGAACTTTTTAAATCATC
CYCLINL1 RRM-deletion4	mutagenesis	TGAGCGGCCGCTCGCATGTG	TCCTGAGCGACTGCCACCATGG
NEAT1 m6A site#4	mutagenesis	CTTGGGGATGATGCAAACAATTACTG	CATTGGTTAAGAACTGAACTACCATGTC
Probe m6A in Fig3e	RNA probe for CYCLINL1	TTATTTTTATCGTTGGGATCTTTCTGTCTTCTGGGTTCCATTTTTTAAATGTTTAAAAATATGTTGACATGGTAGTTCAGTTCTTAACCAATGACTTGGGGATGA[BtnTg]
Probe m6A-del in Fig3e	RNA probe m6A-del for CYCLINL1	TTATTTTTATCGTTGGGATCTTTCTGTCTTCTGGGTTCCATTTTTTAAATGTTTAAAAATATGTTGACATGGTAGTTCAGTTCTTAACCAATGCTTGGGGATGA[BtnTg]
Probe WT in Fig3e	RNA probe for CDK19	GCAGCCCCTTTTTTTCCAGACCAAGGGCTGTGA[BtnTg]
Probe U-del in Fig3e	RNA probe for CDK19	GCAGCCCCTTCCAGACCAAGGGCTGTGAAC[BtnTg]
Probe for NEAT1 pull-down 5'	Biotin probe	CTCTCCCTGTCTGTCCCCTGAAGCCCTGAGCTAGCCACTTCCTCCCCCAC[BtnTg]	[BtnTg]: Biotin labeled in the 3' of oligo as a tag
Probe for NEAT1 pull-down 3'	Biotin probe	GGGGAAGAAAAGTGATTAGTAATTATGTACATGACGTAACAGAATTAGTT[BtnTg]
Probe for pcDNA-NEAT1-1	FISH probe	GTCGAGGCTGATCAGCGGGTTTAAACGGGCCCTCTAGATTTTTTCTAATGAGTTTAGAACTCAAAC[FITC]
Probe for snoVector-NEAT1-1	FISH probe	GCTTTCCAAGGAATGTATATATGGAAGTCATCATCGATCCACACACAATCTTGGTACCCCTTTTTTCTAATGAGTTTAGAACTCAAAC[FITC]
Probe for AR	FISH probe	CTGCACGGAGTCCAGGAGCTTGGTGAGCTGGTAGAAGCGTCTTGAGCAGG[TEXAS RED]
LacZ	ChIRP probe	TCACGACGTTGTAAAACGAC[BtnTg]
LacZ	ChIRP probe	ATTAAGTTGGGTAACGCCAG[BtnTg]
LacZ	ChIRP probe	AGGTTACGTTGGTGTAGATG[BtnTg]
LacZ	ChIRP probe	AATGTGAGCGAGTAACAACC[BtnTg]
LacZ	ChIRP probe	GTAGCCAGCTTTCATCAACA[BtnTg]
NEAT1-1 odd	ChIRP probe	TCCCCCACAACTACACCCAG[BtnTg]
NEAT1-1 even	ChIRP probe	CTGTCTGTCCCCTGAAGCCC[BtnTg]
NEAT1-1 odd	ChIRP probe	TGGAGCGTGGCTGTTCTGCC[BtnTg]
NEAT1-1 even	ChIRP probe	CTCCCTGCCTTCCTCCTTCC[BtnTg]
NEAT1-1 odd	ChIRP probe	GTCCCCAACACCCGAGCAGC[BtnTg]
NEAT1-1 even	ChIRP probe	CACAAGAAGAGTTTAGCGCC[BtnTg]
NEAT1-1 odd	ChIRP probe	CTTACTGTCCCGGGCTTACC[BtnTg]
NEAT1-1 even	ChIRP probe	ACCCAAGGGTGCACATTCAC[BtnTg]
NEAT1-1 odd	ChIRP probe	TCCTCCAGGGTCTCCCCTCC[BtnTg]
NEAT1-1 even	ChIRP probe	GCCTGGAAACAGAACATTGG[BtnTg]
NEAT1-1 odd	ChIRP probe	CCTTTACCCCAGGAAAGGAG[BtnTg]
NEAT1-1even	ChIRP probe	GCATCAATCTGCGTTGTGGC[BtnTg]
NEAT1-1 odd	ChIRP probe	ATATATCCCCAGTCTAAGGC[BtnTg]
NEAT1-1 even	ChIRP probe	GTACCCTCCCAGCGTTTAGC[BtnTg]
NEAT1-1 odd	ChIRP probe	GCACTACCGGTGTACCCACC[BtnTg]
NEAT1-1 even	ChIRP probe	GGTCCTCTTACTAGAATGCC[BtnTg]
NEAT1-1 odd	ChIRP probe	TCCCCGTCCCCCACAACTCC[BtnTg]
NEAT1-1 even	ChIRP probe	GTGCCAAGCTGCATACCCCC[BtnTg]
NEAT1-1 odd	ChIRP probe	CTTTGGTTCTCGGAAAACTG[BtnTg]
NEAT1-1 even	ChIRP probe	CGCAGCTCAGAACCAAGCAG[BtnTg]
siRNA
NEAT1-1 #1	siRNA	CUGAGCUGCGUCUAUUGAAU
NEAT1-1 #2	siRNA	UCGGGUGUUGGGGACAACAU
control siRNA	siRNA	siRNA from Dharmacon D-001210-01-20
MALAT1 siRNA pool	siRNA	siRNA from Dharmacon D-187978-00-0010
Xist siRNA pool	siRNA	siRNA from Dharmacon D-188298-00-0010
ARLNC1 siRNA #1	siRNA	CCUGAGAUCACCCACCAACC
ARLNC1 siRNA #2	siRNA	CCUGAGUGUGCUGCCCCUUG
Antibodies	Company
RNA polymerase II	Santa Cruz sc-899 (Lab store)
RNA polymerase II Ser-2 phosphorylation	COVANCE MMS-129R
RNA polymerase II Ser-5 phosphorylation	Abcam ab5131
CYCLIN T1	BRTHYL A303-499A
Streptavidin-HRP	Cell Signaling #3999
CDK19	Invitrogen PA5-26091
RUNX2	Cell Signaling #12556
Flag tag	Sigma-Aldrich (M2)
Myc tag	Cell Signaling (9B11)
METTL3	Abcam ab195352
Vinculin	Cell Signalling #13901
Tubulin	Sigma-Aldrich T8328
m6A	Synaptic Systems 202111
GST	Cell Signalling #2622
