# Supplementary material for: Long non-coding RNA NEAT1 promotes bone metastasis of prostate cancer through N6-methyladenosine
Source: Mol Cancer. 2020 Dec 12;19:171. doi: 10.1186/s12943-020-01293-4 (PMC7733260; doi:10.1186/s12943-020-01293-4)
Supplement: Supplementary file 3 — Additional file 3. [file 12943_2020_1293_MOESM3_ESM.xlsx]

## Sheet: Proteins
NEAT1 WT pull down					NEAT1 m6A-del pull down
↓ Unique	Total	Gene Symbol	K number	MWT(kDa)		↓ Unique	Total	Gene Symbol	MWT(kDa)
23	35	HSPD1	K04077	61.02		18	19	EZH2	98.81	K04077
23	27	ATP5A1	K02132	59.71		17	22	USP7	128.22	K02132
19	28	CCNL1	K23966	60.96		11	12	CDK19	55.01	K23966
19	22	HSPA9	K04043	73.63		9	10	SUZ12	83.89	K04043
17	32	TUBA1C	K07374	49.86		9	10	UBA1	117.77	K07374
17	18	MCM7	K02210	81.26		8	21	ACTA2	41.98	K02210
17	17	MTHFD1	K13402	101.5		8	11	EEF1A1	50.11	K13402
16	16	PCK2	K01596	70.68		8	11	GMPS	76.67
16	16	EZH2	K11430	98.81		8	10	PRDX1	22.1
15	16	RPN1	K11887	68.53		7	11	CBSL	60.55
12	19	EEF1A1	K03231	50.11		7	9	HSPA9	73.63
12	15	HNRNPM	K12887	77.46		7	8	PRDX2	21.88
12	14	TUFM	K02358	49.51		6	7	PAICS	47.05
12	13	PKM	K06633	57.9		6	7	HSPA1L	70.33
12	13	RPS3	K17413	26.67		6	7	PKM	57.9
12	13	EEF2	K03234	95.28		6	6	HNRNPK	50.94
12	12	SLC25A13	K15105	74.13		6	6	XRCC5	82.65
12	12	CDK19	K02208	55.01		6	6	PHGDH	56.61
10	11	GSR	K00383	56.22		6	6	PCCB	58.18
10	10	TCP1	K09498	60.31		5	9	ACTG1	41.77
10	10	UQCRC2	K00415	48.41		5	6	ATP5A1	59.71
9	11	RUVBL1	K04499	50.2		5	6	TUBB	49.64
9	10	TMPO	K24031	50.64		5	6	PRPSAP2	40.9
9	10	HNRNPK	K12886	50.94		5	6	AHCY	47.69
9	10	CTNND1	K05690	108.1		5	6	ESR1	66.22
9	9	ALDH3A2		54.81		5	5	HSP90AB1	83.21
9	9	HSPA1B		70.01		5	5	GSR	56.22
8	9	PUF60		59.84		5	5	LRRC47	63.43
8	9	SLC25A6		32.85		4	7	HIST1H1C	21.35
8	9	SUZ12		83.89		4	6	CTPS1	66.65
8	8	PHGDH		56.61		4	5	HSPA8	70.85
8	8	LONP1		106.42		4	5	PPIA	18
8	8	PLS3		70.77		4	5	CCT8	59.58
8	8	MCM3		90.92		4	5	ATP5B	56.52
7	11	ACTG1		41.77		4	4	MYH9	226.39
7	9	HSP90AB1		83.21		4	4	CHEK1	54.4
7	9	EIF4A1		46.12		4	4	SDHA	72.65
7	8	EIF4A2		46.37		4	4	RCC2	56.05
7	8	HSPA5		72.29		4	4	RPS3	26.67
7	7	RPN2		69.24		4	4	UBA52	14.72
7	7	VGF		67.22		4	4	TCP1	60.31
7	7	LMNA		74.09		3	4	PFAS	144.64
7	7	CAND1		136.29		3	4	PDCD6IP	95.96
7	7	RACK1		35.05		3	4	IBA57	38.13
7	7	CCT3		60.5		3	3	CFL1	18.49
7	7	QARS		87.74		3	3	ACLY	120.76
7	7	CPT1A		88.31		3	3	XRCC6	69.8
7	7	PRDX1		22.1		3	3	CAPZB	31.33
7	7	SAMHD1		72.15		3	3	NOSIP	33.15
7	7	ABCE1		67.27		3	3	CRKL	33.76
7	7	IARS2		113.72		3	3	UBLCP1	36.78
6	12	FARSA		57.53		3	3	TXN	11.73
6	7	TUBB		49.64		3	3	HSPH1	96.8
6	7	RARS		75.33		3	3	CCT2	57.45
6	7	HSP90AB3P		68.28		3	3	EEF1G	50.09
6	6	ESR1		66.22		3	3	HSP90AB2P	44.32
6	6	IARS		144.41		3	3	CNN3	36.39
6	6	PDHB		39.21		3	3	PLS1	70.21
6	6	GARS		83.11		3	3	PRMT5	72.64
6	6	ASNS		64.33		3	3	FARSB	66.07
6	6	NDUFS1		79.42		2	3	PRPS2	34.75
6	6	SDHA		72.65		2	3	RNPEP	72.55
6	6	RPL6		32.71		2	3	HSP90AB4P	58.23
6	6	ATAD3A		71.32		2	2	HSD17B10	26.91
6	6	HADHB		51.26		2	2	HAT1	49.48
6	6	PHB2		33.28		2	2	MTHFD1	101.5
6	6	RPL4		47.67		2	2	KHSRP	73.07
5	9	PPIA		18		2	2	CLTC	191.49
5	9	LMNB1		66.37		2	2	UBE2S	23.83
5	8	TUBB3		50.4		2	2	PRDX4	30.52
5	7	IMPDH2		55.77		1	2	TRMT2B	56.44
5	6	CFL1		18.49		1	1	SNRPD1	13.27
5	6	HSPA1L		70.33		1	1	CCNL1	60.98
5	6	ISOC1		32.22
5	6	TRIM28		88.49
5	6	PRDX2		21.88
