# Supplementary material for: Long non-coding RNA NEAT1 promotes bone metastasis of prostate cancer through N6-methyladenosine
Source: Mol Cancer. 2020 Dec 12;19:171. doi: 10.1186/s12943-020-01293-4 (PMC7733260; doi:10.1186/s12943-020-01293-4)
Supplement: Supplementary file 4 — Additional file 4. [file 12943_2020_1293_MOESM4_ESM.xlsx]

## Sheet: P18control-vs-NEAT1KD.gene.DEs
GeneID	TranID	GorT	GorS	RNA_Type	Diff_Plan	Control	Case	Diff_Flag	Significant_Difference_Value	Corrected_Significant_Difference_Value	Software_Fold_Change	Sample_List-P18controlKD	Sample_Exp_List-P18controlKD	Group_Sample_Num-P18controlKD	Group_Sample_Exp_Num-P18controlKD	Group_Average_Standard_Exp-P18controlKD	Group_Average_Raw_Exp-P18controlKD	Group_Exp_Boolean_Value-P18controlKD	Standard_Exp-P18controlKD3	Standard_Exp-P18controlKD2	Standard_Exp-P18controlKD1	Raw_Exp-P18controlKD3	Raw_Exp-P18controlKD2	Raw_Exp-P18controlKD1	Exp_Boolean_Value-P18controlKD3	Exp_Boolean_Value-P18controlKD2	Exp_Boolean_Value-P18controlKD1	Sample_List-P18neat1KD	Sample_Exp_List-P18neat1KD	Group_Sample_Num-P18neat1KD	Group_Sample_Exp_Num-P18neat1KD	Group_Average_Standard_Exp-P18neat1KD	Group_Average_Raw_Exp-P18neat1KD	Group_Exp_Boolean_Value-P18neat1KD	Standard_Exp-P18neat1KD1	Standard_Exp-P18neat1KD2	Standard_Exp-P18neat1KD3	Raw_Exp-P18neat1KD1	Raw_Exp-P18neat1KD2	Raw_Exp-P18neat1KD3	Exp_Boolean_Value-P18neat1KD1	Exp_Boolean_Value-P18neat1KD2	Exp_Boolean_Value-P18neat1KD3
730091	NR_038387.1,URS0000414B15,URS00008B3CC7,URS00008B4024,URS00008B455D,URS00008B84CC,URS0000D58238,URS0000D5AFE8,URS0000D5B10D,URS0000D5B41D,URS0000D5CBB4,URS0000D5E17F	gene	group	lncRNA	P18controlKD-vs-P18neat1KD	P18controlKD	P18neat1KD	Dw	3.01526e-108	3.61073e-106	-4.39877	P18controlKD:P18controlKD3,P18controlKD2,P18controlKD1	P18controlKD:P18controlKD3,P18controlKD2,P18controlKD1	3	3	55.49	1531.89	1	51.66	51.16	63.65	1439.78	1396.22	1759.67	1	1	1	P18neat1KD:P18neat1KD1,P18neat1KD2,P18neat1KD3	P18neat1KD:P18neat1KD1,P18neat1KD2,P18neat1KD3	3	3	4.04	31.6133	1	3.78	3.42	4.92	34.42	25.42	35	1	1	1
57161	NM_021255.2,XM_005267890.5,XM_006720211.3,XM_011536990.2,XM_011536992.3,XM_017021478.1,XM_017021479.1	gene	group	mRNA	P18controlKD-vs-P18neat1KD	P18controlKD	P18neat1KD	Up	7.08275e-108	8.45839e-106	5.17876	P18controlKD:P18controlKD3,P18controlKD2,P18controlKD1	P18controlKD:P18controlKD3,P18controlKD2,P18controlKD1	3	3	0.18	19.6667	1	0.19	0.15	0.2	23	14	22	1	1	1	P18neat1KD:P18neat1KD1,P18neat1KD2,P18neat1KD3	P18neat1KD:P18neat1KD1,P18neat1KD2,P18neat1KD3	3	3	8.26	304.667	1	7.79	9.18	7.81	338	296	280	1	1	1
79628	NM_024577.3,URS00008BE2A2	gene	group	mRNA	P18controlKD-vs-P18neat1KD	P18controlKD	P18neat1KD	Dw	9.47518e-108	1.12847e-105	-5.77242	P18controlKD:P18controlKD3,P18controlKD2,P18controlKD1	P18controlKD:P18controlKD3,P18controlKD2,P18controlKD1	3	3	3.95667	1601.33	1	3.54	4.22	4.11	1501	1709	1594	1	1	1	P18neat1KD:P18neat1KD1,P18neat1KD2,P18neat1KD3	P18neat1KD:P18neat1KD1,P18neat1KD2,P18neat1KD3	3	3	0.266667	12.6667	1	0.64	0.07	0.09	16	9	13	1	1	1
224	NM_000382.2,NM_001031806.1,URS0000270817,URS0000D577B8,XM_011523732.1,XM_011523733.2,XM_017024355.1,XM_017024356.2,XM_017024357.1,XM_017024358.2,XM_024450651.1,XM_024450652.1	gene	group	mRNA	P18controlKD-vs-P18neat1KD	P18controlKD	P18neat1KD	Dw	1.52921e-107	1.81632e-105	-1.70642	P18controlKD:P18controlKD3,P18controlKD2,P18controlKD1	P18controlKD:P18controlKD3,P18controlKD2,P18controlKD1	3	3	69.65	3831.12	1	73.45	66.3	69.2	4254.78	3657.66	3580.91	1	1	1	P18neat1KD:P18neat1KD1,P18neat1KD2,P18neat1KD3	P18neat1KD:P18neat1KD1,P18neat1KD2,P18neat1KD3	3	3	26.7	503.89	1	25.48	27.98	26.64	577	451	483.67	1	1	1
5293	BGIR9606_263784,BGIR9606_263790,NM_001350234.1,NM_001350235.1,NM_005026.4,URS00008B8972,URS00008BE3ED,XM_006710687.2,XM_006710689.2,XM_017001476.1,XM_017001477.1,XM_017001478.1,XM_017001479.1,XM_017001480.1,XM_017001481.1,XM_017001482.2,XM_017001483.2,XM_024447661.1,XM_024447663.1,XM_024447664.1,XR_002956806.1	gene	group	mRNA	P18controlKD-vs-P18neat1KD	P18controlKD	P18neat1KD	Up	2.70325e-107	3.20211e-105	4.27239	P18controlKD:P18controlKD3,P18controlKD2,P18controlKD1	P18controlKD:P18controlKD3,P18controlKD2,P18controlKD1	3	3	0.553333	40.3533	1	0.4	0.82	0.44	32.03	54.94	34.09	1	1	1	P18neat1KD:P18neat1KD1,P18neat1KD2,P18neat1KD3	P18neat1KD:P18neat1KD1,P18neat1KD2,P18neat1KD3	3	3	12.2033	333.927	1	11.76	12.7	12.15	386.81	294.97	320	1	1	1
56994	BGIR9606_347965,BGIR9606_347970,BGIR9606_347971,BGIR9606_347972,BGIR9606_347974,BGIR9606_351209,NM_020244.2,URS00008BB0E9,URS00008BDDA1,URS00009B616C,URS00009BBB41,XM_011538574.1,XM_011538575.1,XR_001748816.1,XR_001748817.1,XR_001748818.1,XR_002957362.1,XR_245946.2	gene	group	mRNA	P18controlKD-vs-P18neat1KD	P18controlKD	P18neat1KD	Up	3.46712e-107	4.09588e-105	2.3467	P18controlKD:P18controlKD3,P18controlKD2,P18controlKD1	P18controlKD:P18controlKD3,P18controlKD2,P18controlKD1	3	3	21.85	618.167	1	23.24	19.9	22.41	685.87	549.49	619.14	1	1	1	P18neat1KD:P18neat1KD1,P18neat1KD2,P18neat1KD3	P18neat1KD:P18neat1KD1,P18neat1KD2,P18neat1KD3	3	3	137.99	1361.3	1	144.49	121.19	148.29	1677.35	1016.6	1389.94	1	1	1
2346	BGIR9606_343592,NM_001014986.2,NM_001193471.2,NM_001193472.2,NM_001193473.2,NM_001351236.1,NM_004476.2,XM_011519958.3,XM_017017432.1,XM_017017433.2,XM_017017434.1,XM_017017435.2,XM_017017444.2,XM_017017445.1,XM_017017446.1,XM_017017447.1,XM_017017448.1,XM_017017449.2,XM_017017450.2,XM_017017451.2,XM_024448411.1,XR_001747818.1,XR_001747819.1	gene	group	mRNA	P18controlKD-vs-P18neat1KD	P18controlKD	P18neat1KD	Up	7.62863e-107	8.98784e-105	10.861	P18controlKD:P18controlKD3,P18controlKD2,P18controlKD1	P18controlKD:P18controlKD3,P18controlKD2,P18controlKD1	3	3	0.41	3.12667	1	0.73	0.24	0.26	5.02	3	1.36	1	1	1	P18neat1KD:P18neat1KD1,P18neat1KD2,P18neat1KD3	P18neat1KD:P18neat1KD1,P18neat1KD2,P18neat1KD3	3	3	180.043	2428.72	1	198.86	149.29	191.98	3110.25	1727.81	2448.09	1	1	1
399979	NM_001301089.1,NM_001347918.1,NM_001347919.1,NM_001347920.1,NM_001347921.1,NM_001347922.1,NM_001347923.1,NM_001347924.1,NM_001347925.1,NM_001347926.1,NM_001347927.1,NM_014758.2,NR_144939.1,URS00008C030C,XM_011542820.2,XM_011542821.3,XM_011542824.2,XM_011542825.2,XM_011542826.2,XM_024448521.1,XR_001747870.1,XR_001747872.1,XR_001747873.1	gene	group	mRNA	P18controlKD-vs-P18neat1KD	P18controlKD	P18neat1KD	Up	8.93713e-107	1.05012e-104	1.92936	P18controlKD:P18controlKD3,P18controlKD2,P18controlKD1	P18controlKD:P18controlKD3,P18controlKD2,P18controlKD1	3	3	6.76667	681.177	1	6.33	7.09	6.88	674.54	699.98	669.01	1	1	1	P18neat1KD:P18neat1KD1,P18neat1KD2,P18neat1KD3	P18neat1KD:P18neat1KD1,P18neat1KD2,P18neat1KD3	3	3	29.65	1120.84	1	30.11	28.69	30.15	1355.51	953	1054	1	1	1
23195	NM_014611.2,URS00008B8307,URS00008BA287,XM_005248700.3,XM_006715405.3,XM_011535635.2,XM_011535636.3,XM_024446382.1	gene	group	mRNA	P18controlKD-vs-P18neat1KD	P18controlKD	P18neat1KD	Dw	1.6727e-106	1.96019e-104	-2.38953	P18controlKD:P18controlKD3,P18controlKD2,P18controlKD1	P18controlKD:P18controlKD3,P18controlKD2,P18controlKD1	3	3	17.9033	4343.76	1	20.68	15.99	17.04	5105.6	3859.46	4066.22	1	1	1	P18neat1KD:P18neat1KD1,P18neat1KD2,P18neat1KD3	P18neat1KD:P18neat1KD1,P18neat1KD2,P18neat1KD3	3	3	4.24667	358.953	1	5.4	3.62	3.72	474.86	280	322	1	1	1
2539	NM_000402.4,NM_001042351.2,NM_001360016.1	gene	group	mRNA	P18controlKD-vs-P18neat1KD	P18controlKD	P18neat1KD	Dw	1.87613e-106	2.19272e-104	-1.52789	P18controlKD:P18controlKD3,P18controlKD2,P18controlKD1	P18controlKD:P18controlKD3,P18controlKD2,P18controlKD1	3	3	149.887	5262.33	1	150	149.74	149.92	5491	5267	5029	1	1	1	P18neat1KD:P18neat1KD1,P18neat1KD2,P18neat1KD3	P18neat1KD:P18neat1KD1,P18neat1KD2,P18neat1KD3	3	3	63.9833	785	1	61.03	64.48	66.44	895	677	783	1	1	1
84986	NM_001204300.1,NM_001256423.1,NM_032900.5	gene	group	mRNA	P18controlKD-vs-P18neat1KD	P18controlKD	P18neat1KD	Up	2.16171e-106	2.51977e-104	2.22531	P18controlKD:P18controlKD3,P18controlKD2,P18controlKD1	P18controlKD:P18controlKD3,P18controlKD2,P18controlKD1	3	3	3.79	313.527	1	3.84	3.69	3.84	331.58	305.11	303.89	1	1	1	P18neat1KD:P18neat1KD1,P18neat1KD2,P18neat1KD3	P18neat1KD:P18neat1KD1,P18neat1KD2,P18neat1KD3	3	3	21.5533	631.917	1	21.88	20.91	21.87	754.75	525.68	615.32	1	1	1
101929464	BGIR9606_264554,NR_125978.1,URS00009BBA00,URS0000D58B15,URS0000D5BDBC	gene	group	lncRNA	P18controlKD-vs-P18neat1KD	P18controlKD	P18neat1KD	Dw	3.21632e-106	3.73913e-104	-2.31127	P18controlKD:P18controlKD3,P18controlKD2,P18controlKD1	P18controlKD:P18controlKD3,P18controlKD2,P18controlKD1	3	3	7.17333	2908.33	1	7.16	7.13	7.23	3003.9	2956.27	2764.81	1	1	1	P18neat1KD:P18neat1KD1,P18neat1KD2,P18neat1KD3	P18neat1KD:P18neat1KD1,P18neat1KD2,P18neat1KD3	3	3	1.73667	254.93	1	2.1	1.46	1.65	333.86	187.35	243.58	1	1	1
79789	BGIR9606_359515,NM_024734.3,URS0000273887,URS00008BD739,URS0000D57D06,URS0000D5A089,URS0000D5E277,XM_011537158.1,XM_011537159.2,XM_017021646.1,XM_017021647.1,XR_001750558.1,XR_245721.2,XR_429330.2,XR_429332.2	gene	group	mRNA	P18controlKD-vs-P18neat1KD	P18controlKD	P18neat1KD	Up	3.30762e-106	3.83509e-104	6.75294	P18controlKD:P18controlKD3,P18controlKD2,P18controlKD1	P18controlKD:P18controlKD3,P18controlKD2,P18controlKD1	3	3	0.0866667	8.66667	1	0.07	0.14	0.05	11	11	4	1	1	1	P18neat1KD:P18neat1KD1,P18neat1KD2,P18neat1KD3	P18neat1KD:P18neat1KD1,P18neat1KD2,P18neat1KD3	3	3	10.82	403	1	10.35	11.85	10.26	488	345	376	1	1	1
101927056	NR_125395.1,NR_125396.1,URS0000540DE3,URS00008B442E,URS00008B4E13,URS00009B053D,URS00009BAEEA,URS0000D5700C,URS0000D57046,URS0000D5974D,URS0000D5B671,URS0000D5E18D	gene	group	lncRNA	P18controlKD-vs-P18neat1KD	P18controlKD	P18neat1KD	Up	3.45044e-106	3.99013e-104	1.83891	P18controlKD:P18controlKD3,P18controlKD2,P18controlKD1	P18controlKD:P18controlKD3,P18controlKD2,P18controlKD1	3	3	2.29	784.117	1	2.37	2.31	2.19	824.19	791.13	737.03	1	1	1	P18neat1KD:P18neat1KD1,P18neat1KD2,P18neat1KD3	P18neat1KD:P18neat1KD1,P18neat1KD2,P18neat1KD3	3	3	10.1767	1201.49	1	9.3	11.43	9.8	1320.29	1111.06	1173.13	1	1	1
4121	BGIR9606_310758,NM_005907.3,URS00008B5A7F,URS00008B5C54,URS00008B7082,URS00008B913E,URS00008BAB55,XM_005266986.4,XM_011535833.2,XM_011535834.3,XR_001743420.1	gene	group	mRNA	P18controlKD-vs-P18neat1KD	P18controlKD	P18neat1KD	Dw	3.49064e-106	4.02599e-104	-4.12691	P18controlKD:P18controlKD3,P18controlKD2,P18controlKD1	P18controlKD:P18controlKD3,P18controlKD2,P18controlKD1	3	3	22.54	1350	1	21.94	22.78	22.9	1351	1375	1324	1	1	1	P18neat1KD:P18neat1KD1,P18neat1KD2,P18neat1KD3	P18neat1KD:P18neat1KD1,P18neat1KD2,P18neat1KD3	3	3	1.69	33	1	1.28	2.37	1.42	27	44	28	1	1	1
10509	NM_001324029.1,NM_001324030.1,NM_001324031.1,NM_001324032.1,NM_001324033.1,NM_001324034.1,NM_020210.3,NM_198925.2,URS00008BF577	gene	group	mRNA	P18controlKD-vs-P18neat1KD	P18controlKD	P18neat1KD	Dw	6.02479e-106	6.93056e-104	-3.22681	P18controlKD:P18controlKD3,P18controlKD2,P18controlKD1	P18controlKD:P18controlKD3,P18controlKD2,P18controlKD1	3	3	67.2233	3740	1	55.85	80.1	65.72	3282	4427	3511	1	1	1	P18neat1KD:P18neat1KD1,P18neat1KD2,P18neat1KD3	P18neat1KD:P18neat1KD1,P18neat1KD2,P18neat1KD3	3	3	8.93333	171.333	1	7.55	10.41	8.84	176	173	165	1	1	1
9123	NM_001042422.2,NM_001042423.2,NM_001206950.1,NM_001206951.1,NM_001206952.1,NM_004207.3,URS00008B9282,URS00008B9D61,URS00008C3795,URS0000D5DA4E,XM_024451023.1	gene	group	mRNA	P18controlKD-vs-P18neat1KD	P18controlKD	P18neat1KD	Dw	6.69586e-106	7.68236e-104	-2.62269	P18controlKD:P18controlKD3,P18controlKD2,P18controlKD1	P18controlKD:P18controlKD3,P18controlKD2,P18controlKD1	3	3	120.203	3752.7	1	120.72	129.41	110.48	3948.13	4019.04	3290.94	1	1	1	P18neat1KD:P18neat1KD1,P18neat1KD2,P18neat1KD3	P18neat1KD:P18neat1KD1,P18neat1KD2,P18neat1KD3	3	3	23.8767	265.167	1	27.55	19.9	24.18	352.21	188.04	255.25	1	1	1
122953	NM_001135047.1,NM_001135048.1,NM_001135049.1,NM_130469.3,XM_005267332.4,XM_017020971.1,XM_017020972.1,XM_017020973.1,XM_017020974.1,XM_017020975.2,XM_017020976.1	gene	group	mRNA	P18controlKD-vs-P18neat1KD	P18controlKD	P18neat1KD	Up	1.06895e-105	1.22324e-103	4.64035	P18controlKD:P18controlKD3,P18controlKD2,P18controlKD1	P18controlKD:P18controlKD3,P18controlKD2,P18controlKD1	3	3	1.39333	43.6667	1	1.12	1.56	1.5	35	57	39	1	1	1	P18neat1KD:P18neat1KD1,P18neat1KD2,P18neat1KD3	P18neat1KD:P18neat1KD1,P18neat1KD2,P18neat1KD3	3	3	37.38	463	1	32.41	44.82	34.91	467	515	407	1	1	1
1209	NM_001282175.1,NM_001282176.1,NM_001294.3,URS00008B75D3,URS00008B8BB7	gene	group	mRNA	P18controlKD-vs-P18neat1KD	P18controlKD	P18neat1KD	Dw	1.08389e-105	1.2371e-103	-4.34836	P18controlKD:P18controlKD3,P18controlKD2,P18controlKD1	P18controlKD:P18controlKD3,P18controlKD2,P18controlKD1	3	3	31.1167	1172.67	1	33.29	30.42	29.64	1307	1149	1062	1	1	1	P18neat1KD:P18neat1KD1,P18neat1KD2,P18neat1KD3	P18neat1KD:P18neat1KD1,P18neat1KD2,P18neat1KD3	3	3	2.18667	24.6667	1	2.5	2.23	1.83	25	26	23	1	1	1
1832	NM_001008844.2,NM_001319034.1,NM_004415.3	gene	group	mRNA	P18controlKD-vs-P18neat1KD	P18controlKD	P18neat1KD	Up	1.10053e-105	1.25283e-103	10.1832	P18controlKD:P18controlKD3,P18controlKD2,P18controlKD1	P18controlKD:P18controlKD3,P18controlKD2,P18controlKD1	3	3	0.02	3.33333	1	0.02	0.03	0.01	3	5	2	1	1	1	P18neat1KD:P18neat1KD1,P18neat1KD2,P18neat1KD3	P18neat1KD:P18neat1KD1,P18neat1KD2,P18neat1KD3	3	3	34.3767	1679.98	1	36.46	30.71	35.96	2072.96	1295.98	1671	1	1	1
1911	NM_004426.2,XM_005253334.3,XM_011520599.2,XM_011520600.2,XM_011520603.2,XM_017018955.2,XM_017018956.1,XM_017018957.1,XM_017018958.1	gene	group	mRNA	P18controlKD-vs-P18neat1KD	P18controlKD	P18neat1KD	Up	1.13982e-105	1.29419e-103	6.11805	P18controlKD:P18controlKD3,P18controlKD2,P18controlKD1	P18controlKD:P18controlKD3,P18controlKD2,P18controlKD1	3	3	0.163333	11.9767	1	0.15	0.18	0.16	10.9	14.2	10.83	1	1	1	P18neat1KD:P18neat1KD1,P18neat1KD2,P18neat1KD3	P18neat1KD:P18neat1KD1,P18neat1KD2,P18neat1KD3	3	3	12.51	339.34	1	12.03	12.17	13.33	383.88	283.89	350.25	1	1	1
2118	BGIR9606_371576,NM_001079675.2,NM_001261437.1,NM_001261438.1,NM_001261439.1,NM_001986.2,URS00008B8AE3,XM_017024349.1,XM_024450644.1	gene	group	mRNA	P18controlKD-vs-P18neat1KD	P18controlKD	P18neat1KD	Dw	1.19451e-105	1.3528e-103	-5.88271	P18controlKD:P18controlKD3,P18controlKD2,P18controlKD1	P18controlKD:P18controlKD3,P18controlKD2,P18controlKD1	3	3	45.6833	1510.67	1	45.05	45.55	46.45	1565	1507	1460	1	1	1	P18neat1KD:P18neat1KD1,P18neat1KD2,P18neat1KD3	P18neat1KD:P18neat1KD1,P18neat1KD2,P18neat1KD3	3	3	1.70333	11.24	1	0.75	2.72	1.64	10	15.37	8.35	1	1	1
170954	NM_001134870.1,NM_133471.3	gene	group	mRNA	P18controlKD-vs-P18neat1KD	P18controlKD	P18neat1KD	Dw	1.58481e-105	1.79018e-103	-3.39659	P18controlKD:P18controlKD3,P18controlKD2,P18controlKD1	P18controlKD:P18controlKD3,P18controlKD2,P18controlKD1	3	3	27.22	1516.63	1	25.27	29.14	27.25	1460.78	1633.25	1455.85	1	1	1	P18neat1KD:P18neat1KD1,P18neat1KD2,P18neat1KD3	P18neat1KD:P18neat1KD1,P18neat1KD2,P18neat1KD3	3	3	2.98667	62.6267	1	2.99	3.48	2.49	72.74	64.7	50.44	1	1	1
5359	NM_021105.2,URS00008B6802,URS00009C0489,URS00009C3821,XM_005247538.3,XM_011512904.1,XM_011512905.1,XM_011512906.2,XM_011512907.2,XM_017006628.1,XM_017006629.1	gene	group	mRNA	P18controlKD-vs-P18neat1KD	P18controlKD	P18neat1KD	Dw	3.13682e-105	3.5342e-103	-5.55197	P18controlKD:P18controlKD3,P18controlKD2,P18controlKD1	P18controlKD:P18controlKD3,P18controlKD2,P18controlKD1	3	3	71.9567	1387.67	1	76.43	67.43	72.01	1520	1316	1327	1	1	1	P18neat1KD:P18neat1KD1,P18neat1KD2,P18neat1KD3	P18neat1KD:P18neat1KD1,P18neat1KD2,P18neat1KD3	3	3	1.84667	12.6667	1	1.24	2.38	1.92	8	15	15	1	1	1
1537	NM_001916.4,XM_017013102.1,XM_024447072.1	gene	group	mRNA	P18controlKD-vs-P18neat1KD	P18controlKD	P18neat1KD	Dw	3.16604e-105	3.55798e-103	-1.81235	P18controlKD:P18controlKD3,P18controlKD2,P18controlKD1	P18controlKD:P18controlKD3,P18controlKD2,P18controlKD1	3	3	491.87	8918.33	1	524.39	485.42	465.8	9932	8767	8056	1	1	1	P18neat1KD:P18neat1KD1,P18neat1KD2,P18neat1KD3	P18neat1KD:P18neat1KD1,P18neat1KD2,P18neat1KD3	3	3	170.493	1098.33	1	182.03	156.71	172.74	1373	858	1064	1	1	1
84059	BGIR9606_306333,BGIR9606_306334,NM_032119.3,NR_003149.1,URS00008B8567,XM_017009963.2,XM_017009964.2,XM_017009965.1,XM_017009966.2,XM_017009967.1,XM_017009968.2,XM_017009969.2,XM_017009970.2,XM_017009971.2,XM_017009972.1,XM_017009973.1,XM_017009974.2	gene	group	mRNA	P18controlKD-vs-P18neat1KD	P18controlKD	P18neat1KD	Dw	1.17146e-104	1.31311e-102	-1.77022	P18controlKD:P18controlKD3,P18controlKD2,P18controlKD1	P18controlKD:P18controlKD3,P18controlKD2,P18controlKD1	3	3	16.9933	4134	1	17.17	15.83	17.98	4485	3746	4171	1	1	1	P18neat1KD:P18neat1KD1,P18neat1KD2,P18neat1KD3	P18neat1KD:P18neat1KD1,P18neat1KD2,P18neat1KD3	3	3	5.66333	521	1	5.48	5.85	5.66	609	466	488	1	1	1
64778	BGIR9606_287921,NM_001135095.1,NM_022763.3,URS00008B841C,URS00008BDE5F,URS00008BDFF5,URS00008BFEEF,URS00009B1A12,URS00009C5B3E,URS0000D5BB35,XM_017007062.1,XM_017007063.1,XM_017007064.2,XM_024453716.1,XM_024453717.1	gene	group	mRNA	P18controlKD-vs-P18neat1KD	P18controlKD	P18neat1KD	Dw	1.27581e-104	1.42643e-102	-2.02277	P18controlKD:P18controlKD3,P18controlKD2,P18controlKD1	P18controlKD:P18controlKD3,P18controlKD2,P18controlKD1	3	3	60.7433	3579.25	1	57.22	62.79	62.22	3489.08	3680.31	3568.35	1	1	1	P18neat1KD:P18neat1KD1,P18neat1KD2,P18neat1KD3	P18neat1KD:P18neat1KD1,P18neat1KD2,P18neat1KD3	3	3	18.2033	379.95	1	18.48	20.61	15.52	443	347.85	349	1	1	1
26011	BGIR9606_341469,BGIR9606_341470,BGIR9606_344611,NM_001098816.2,URS000036C1AD,URS00003CC361,URS000053E572,URS00008B2A85,URS00008B3512,URS00008B7653,URS00008B7D64,URS00008B87BB,URS00008B882B,URS00008B9514,URS00009C2899,URS0000D57D44,URS0000D58D8B,XM_011544933.3,XM_017017525.1,XM_017017526.1	gene	group	mRNA	P18controlKD-vs-P18neat1KD	P18controlKD	P18neat1KD	Dw	1.53702e-104	1.71411e-102	-8.66303	P18controlKD:P18controlKD3,P18controlKD2,P18controlKD1	P18controlKD:P18controlKD3,P18controlKD2,P18controlKD1	3	3	24.83	4378.3	1	22.09	26.12	26.28	4074.96	4619	4440.95	1	1	1	P18neat1KD:P18neat1KD1,P18neat1KD2,P18neat1KD3	P18neat1KD:P18neat1KD1,P18neat1KD2,P18neat1KD3	3	3	0.74	4.66667	1	1.17	0.9	0.15	6	4	4	1	1	1
2908	BGIR9606_303737,BGIR9606_303738,NM_000176.2,NM_001018074.1,NM_001018075.1,NM_001018076.1,NM_001018077.1,NM_001020825.1,NM_001024094.1,NM_001204258.1,NM_001204259.1,NM_001204260.1,NM_001204261.1,NM_001204262.1,NM_001204263.1,NM_001204264.1,NM_001204265.1,URS00008B342B,URS00008B847C,URS0000D57356,URS0000D5A44D,URS0000D5E28B,URS0000D5E2F1,XM_005268419.4,XM_005268420.4,XM_005268422.3,XM_005268423.3,X…	gene	group	mRNA	P18controlKD-vs-P18neat1KD	P18controlKD	P18neat1KD	Dw	1.54603e-104	1.71978e-102	-6.82335	P18controlKD:P18controlKD3,P18controlKD2,P18controlKD1	P18controlKD:P18controlKD3,P18controlKD2,P18controlKD1	3	3	25.95	2097.43	1	23.63	26.72	27.5	1980.73	2209.14	2102.43	1	1	1	P18neat1KD:P18neat1KD1,P18neat1KD2,P18neat1KD3	P18neat1KD:P18neat1KD1,P18neat1KD2,P18neat1KD3	3	3	0.476667	8.46333	1	0.49	0.56	0.38	11.35	8.88	5.16	1	1	1
55349	NM_018397.4,URS00008BB671,XM_006713250.4,XM_006713251.4,XM_006713252.4,XM_011533938.3,XM_011533939.3,XM_017006797.2,XM_017006798.2,XM_017006799.2,XR_001740199.2,XR_002959545.1	gene	group	mRNA	P18controlKD-vs-P18neat1KD	P18controlKD	P18neat1KD	Up	1.86794e-104	2.07261e-102	4.11214	P18controlKD:P18controlKD3,P18controlKD2,P18controlKD1	P18controlKD:P18controlKD3,P18controlKD2,P18controlKD1	3	3	0.533333	43.0033	1	0.6	0.49	0.51	46.08	41.92	41.01	1	1	1	P18neat1KD:P18neat1KD1,P18neat1KD2,P18neat1KD3	P18neat1KD:P18neat1KD1,P18neat1KD2,P18neat1KD3	3	3	12.4367	320.613	1	13.78	11.88	11.65	412.23	241.09	308.52	1	1	1
7267	NM_001001894.2,NM_001320703.1,NM_001320704.1,NM_001330681.1,NM_001330682.1,NM_001330683.1,NM_001353936.1,NM_001353937.1,NM_001353938.1,NM_003316.4,URS00002A5934,URS00008B77A7,URS00008BA480,XM_005261048.1,XM_005261049.1,XM_005261050.5,XM_005261052.1,XM_005261054.3,XM_005261055.2,XM_005261056.3,XM_011529739.2,XM_011529740.3,XM_017028458.1,XM_017028459.2,XM_017028460.2,XM_017028461.2,XM_017028462.2,…	gene	group	mRNA	P18controlKD-vs-P18neat1KD	P18controlKD	P18neat1KD	Dw	2.89743e-104	3.20678e-102	-1.44486	P18controlKD:P18controlKD3,P18controlKD2,P18controlKD1	P18controlKD:P18controlKD3,P18controlKD2,P18controlKD1	3	3	60.73	6500.03	1	60.62	61.31	60.26	6892.97	6513.72	6093.4	1	1	1	P18neat1KD:P18neat1KD1,P18neat1KD2,P18neat1KD3	P18neat1KD:P18neat1KD1,P18neat1KD2,P18neat1KD3	3	3	27.5167	1026.13	1	27.38	30.38	24.79	1177.61	928.02	972.77	1	1	1
23266	BGIR9606_265593,BGIR9606_271332,BGIR9606_271334,BGIR9606_271335,BGIR9606_271336,NM_001297704.2,NM_001297705.2,NM_001297706.2,NM_001330645.2,NM_001350698.1,NM_001350699.1,NM_012302.4,URS000000985E,URS000007A0F7,URS00008B2AD1,URS00008B612D,URS00008BD415,URS00008BD9FA,URS00008BDA2A,URS00008BF3E8,URS00008BFA1E,URS00009BA5BB,XM_005270666.4,XM_005270668.2,XM_006710485.3,XM_006710488.2,XM_006710489.3,XM…	gene	group	mRNA	P18controlKD-vs-P18neat1KD	P18controlKD	P18neat1KD	Dw	2.99392e-104	3.30523e-102	-7.63348	P18controlKD:P18controlKD3,P18controlKD2,P18controlKD1	P18controlKD:P18controlKD3,P18controlKD2,P18controlKD1	3	3	34.1933	2767.67	1	34.46	34.89	33.23	2819	2899	2585	1	1	1	P18neat1KD:P18neat1KD1,P18neat1KD2,P18neat1KD3	P18neat1KD:P18neat1KD1,P18neat1KD2,P18neat1KD3	3	3	0.42	6	1	0.16	0.29	0.81	6	7	5	1	1	1
105372210	URS000029A92F,URS00008B76E4,URS00008B7BA7,URS00008BDFAE,URS00009B5C22,URS00009B7437,URS00009C545F,URS0000D5778A,URS0000D586C4,URS0000D598CB,URS0000D5B5B1,XR_935654.2	gene	group	lncRNA	P18controlKD-vs-P18neat1KD	P18controlKD	P18neat1KD	Up	4.21845e-104	4.64539e-102	4.74818	P18controlKD:P18controlKD3,P18controlKD2,P18controlKD1	P18controlKD:P18controlKD3,P18controlKD2,P18controlKD1	3	3	0.24	23.84	1	0.27	0.21	0.24	24.75	22.28	24.49	1	1	1	P18neat1KD:P18neat1KD1,P18neat1KD2,P18neat1KD3	P18neat1KD:P18neat1KD1,P18neat1KD2,P18neat1KD3	3	3	9.43667	270.11	1	9.97	10.33	8.01	313.1	241.35	255.88	1	1	1
3107	NM_001243042.1,NM_002117.5,URS00009AEBFA,URS00009AFC4E,URS00009B19CD,URS00009B2B88,URS00009B7732,URS00009B7946,URS00009C0C73,URS00009C153B,URS00009C3B43	gene	group	mRNA	P18controlKD-vs-P18neat1KD	P18controlKD	P18neat1KD	Up	5.76953e-104	6.33752e-102	3.09265	P18controlKD:P18controlKD3,P18controlKD2,P18controlKD1	P18controlKD:P18controlKD3,P18controlKD2,P18controlKD1	3	3	7.03333	154.987	1	6.08	8.39	6.63	133.11	184.4	147.45	1	1	1	P18neat1KD:P18neat1KD1,P18neat1KD2,P18neat1KD3	P18neat1KD:P18neat1KD1,P18neat1KD2,P18neat1KD3	3	3	74.5267	568.737	1	68	78.42	77.16	631.16	497.78	577.27	1	1	1
3914	NM_000228.2,NM_001017402.1,NM_001127641.1,URS00008B45A8,URS00008B46AE,URS00008B730F,URS00008BD9FB,URS00008BFDA2,URS0000D5C096,XM_005273124.4,XM_017001272.2	gene	group	mRNA	P18controlKD-vs-P18neat1KD	P18controlKD	P18neat1KD	Dw	6.02651e-104	6.60325e-102	-4.32016	P18controlKD:P18controlKD3,P18controlKD2,P18controlKD1	P18controlKD:P18controlKD3,P18controlKD2,P18controlKD1	3	3	34.94	2040.67	1	29.36	40.23	35.23	1765	2379	1978	1	1	1	P18neat1KD:P18neat1KD1,P18neat1KD2,P18neat1KD3	P18neat1KD:P18neat1KD1,P18neat1KD2,P18neat1KD3	3	3	2.16333	43.6667	1	1.93	2.87	1.69	39	55	37	1	1	1
8444	NM_001004023.1,NM_003582.2,XM_005273315.4,XM_011510061.2	gene	group	mRNA	P18controlKD-vs-P18neat1KD	P18controlKD	P18neat1KD	Dw	6.43603e-104	7.03437e-102	-2.58049	P18controlKD:P18controlKD3,P18controlKD2,P18controlKD1	P18controlKD:P18controlKD3,P18controlKD2,P18controlKD1	3	3	27.0967	1812.26	1	26.47	26.05	28.77	1872.94	1713.97	1849.86	1	1	1	P18neat1KD:P18neat1KD1,P18neat1KD2,P18neat1KD3	P18neat1KD:P18neat1KD1,P18neat1KD2,P18neat1KD3	3	3	5.61667	130	1	5.53	6.99	4.33	146	132	112	1	1	1
101929289	URS0000D58FB0,URS0000D5A498,URS0000D5A8FF,URS0000D5AC25,URS0000D5CCF5,URS0000D5E18F,XR_246494.4	gene	group	lncRNA	P18controlKD-vs-P18neat1KD	P18controlKD	P18neat1KD	Dw	8.06597e-104	8.79391e-102	-3.06296	P18controlKD:P18controlKD3,P18controlKD2,P18controlKD1	P18controlKD:P18controlKD3,P18controlKD2,P18controlKD1	3	3	5.37	1777.79	1	4.94	5.7	5.47	1726.57	1876.43	1730.38	1	1	1	P18neat1KD:P18neat1KD1,P18neat1KD2,P18neat1KD3	P18neat1KD:P18neat1KD1,P18neat1KD2,P18neat1KD3	3	3	1.78333	91.6467	1	3.29	1.24	0.82	101.31	99.55	74.08	1	1	1
9235	NM_001012631.1,NM_001012632.1,NM_001012633.1,NM_001012634.1,NM_001012635.1,NM_001012636.1,NM_001012718.1,NM_001308078.1,NM_004221.4,URS00008B56C7,URS00008C07B2,URS00009B3F0B	gene	group	mRNA	P18controlKD-vs-P18neat1KD	P18controlKD	P18neat1KD	Up	2.62391e-103	2.85361e-101	4.12869	P18controlKD:P18controlKD3,P18controlKD2,P18controlKD1	P18controlKD:P18controlKD3,P18controlKD2,P18controlKD1	3	3	3.7	57	1	2.66	5.29	3.15	45	81	45	1	1	1	P18neat1KD:P18neat1KD1,P18neat1KD2,P18neat1KD3	P18neat1KD:P18neat1KD1,P18neat1KD2,P18neat1KD3	3	3	85.4133	429.667	1	80.23	93.28	82.73	491	395	403	1	1	1
8663	BGIR9606_366886,NM_001037808.2,NM_001199142.1,NM_001267574.2,NM_001286478.1,NM_003752.4,URS00009BC367,URS00009C11E7,XM_017023814.2	gene	group	mRNA	P18controlKD-vs-P18neat1KD	P18controlKD	P18neat1KD	Dw	3.88844e-103	4.21838e-101	-1.98077	P18controlKD:P18controlKD3,P18controlKD2,P18controlKD1	P18controlKD:P18controlKD3,P18controlKD2,P18controlKD1	3	3	165.93	7645.06	1	183.37	144.89	169.53	8855.89	6672.4	7406.9	1	1	1	P18neat1KD:P18neat1KD1,P18neat1KD2,P18neat1KD3	P18neat1KD:P18neat1KD1,P18neat1KD2,P18neat1KD3	3	3	51.6767	833.613	1	52.3	47.58	55.15	977.81	663.52	859.51	1	1	1
9231	NM_004747.3,XM_005270276.4,XM_006718056.3,XM_006718057.3,XM_011540341.3,XM_011540342.1,XM_011540344.2,XM_011540345.1,XM_011540346.2,XM_011540347.2,XM_017016913.1,XM_017016914.1,XM_017016915.1,XM_024448250.1,XR_945874.2	gene	group	mRNA	P18controlKD-vs-P18neat1KD	P18controlKD	P18neat1KD	Dw	4.37505e-103	4.73456e-101	-1.32858	P18controlKD:P18controlKD3,P18controlKD2,P18controlKD1	P18controlKD:P18controlKD3,P18controlKD2,P18controlKD1	3	3	61.9533	6367.59	1	64.11	59.65	62.1	6757.39	6207.8	6137.58	1	1	1	P18neat1KD:P18neat1KD1,P18neat1KD2,P18neat1KD3	P18neat1KD:P18neat1KD1,P18neat1KD2,P18neat1KD3	3	3	30.7333	1091.23	1	30.55	31.43	30.22	1268.93	954.52	1050.25	1	1	1
9966	NM_001204344.1,NM_005118.3	gene	group	mRNA	P18controlKD-vs-P18neat1KD	P18controlKD	P18neat1KD	Up	1.04407e-102	1.12709e-100	4.82985	P18controlKD:P18controlKD3,P18controlKD2,P18controlKD1	P18controlKD:P18controlKD3,P18controlKD2,P18controlKD1	3	3	0.246667	24.3867	1	0.2	0.19	0.35	20.78	18.81	33.57	1	1	1	P18neat1KD:P18neat1KD1,P18neat1KD2,P18neat1KD3	P18neat1KD:P18neat1KD1,P18neat1KD2,P18neat1KD3	3	3	8.12	290.513	1	8.03	8.55	7.78	340.26	262.88	268.4	1	1	1
9852	NM_014805.3,URS000024565A,URS00003D4F92	gene	group	mRNA	P18controlKD-vs-P18neat1KD	P18controlKD	P18neat1KD	Up	1.34802e-102	1.45162e-100	3.31959	P18controlKD:P18controlKD3,P18controlKD2,P18controlKD1	P18controlKD:P18controlKD3,P18controlKD2,P18controlKD1	3	3	0.92	91.6667	1	0.91	1.07	0.78	89	102	84	1	1	1	P18neat1KD:P18neat1KD1,P18neat1KD2,P18neat1KD3	P18neat1KD:P18neat1KD1,P18neat1KD2,P18neat1KD3	3	3	10.3867	397.333	1	10.77	10.35	10.04	508	317	367	1	1	1
23603	BGIR9606_351400,NM_001105237.2,NM_001276471.1,NM_014325.3,URS00009B60A0,URS0000D57F44,XM_011538125.1,XM_017019121.2,XM_017019122.2,XM_017019123.2,XM_024448914.1,XM_024448915.1,XM_024448916.1,XM_024448917.1,XR_001748650.1,XR_002957304.1,XR_944514.2	gene	group	mRNA	P18controlKD-vs-P18neat1KD	P18controlKD	P18neat1KD	Dw	1.41448e-102	1.51945e-100	-2.12773	P18controlKD:P18controlKD3,P18controlKD2,P18controlKD1	P18controlKD:P18controlKD3,P18controlKD2,P18controlKD1	3	3	62.99	3580.47	1	63.66	64.64	60.67	3749.41	3657.52	3334.47	1	1	1	P18neat1KD:P18neat1KD1,P18neat1KD2,P18neat1KD3	P18neat1KD:P18neat1KD1,P18neat1KD2,P18neat1KD3	3	3	17.6867	349.91	1	15.06	20.15	17.85	358.43	348.15	343.15	1	1	1
57662	NM_001080429.2,NM_020902.1,XM_005272491.3,XM_011528154.2,XM_017027036.1,XR_001753728.1	gene	group	mRNA	P18controlKD-vs-P18neat1KD	P18controlKD	P18neat1KD	Up	1.61793e-102	1.73376e-100	3.32397	P18controlKD:P18controlKD3,P18controlKD2,P18controlKD1	P18controlKD:P18controlKD3,P18controlKD2,P18controlKD1	3	3	1.64	101.333	1	1.61	1.84	1.47	104	113	87	1	1	1	P18neat1KD:P18neat1KD1,P18neat1KD2,P18neat1KD3	P18neat1KD:P18neat1KD1,P18neat1KD2,P18neat1KD3	3	3	20.0933	433	1	17.85	23.33	19.1	461	437	401	1	1	1
146223	BGIR9606_365396,NM_178818.2,NM_181521.2,XM_011522882.1,XM_017022954.1,XR_933209.2,XR_933210.2	gene	group	mRNA	P18controlKD-vs-P18neat1KD	P18controlKD	P18neat1KD	Up	2.87385e-102	3.07207e-100	1.97786	P18controlKD:P18controlKD3,P18controlKD2,P18controlKD1	P18controlKD:P18controlKD3,P18controlKD2,P18controlKD1	3	3	6.78333	789	1	7.82	6.31	6.22	896	745	726	1	1	1	P18neat1KD:P18neat1KD1,P18neat1KD2,P18neat1KD3	P18neat1KD:P18neat1KD1,P18neat1KD2,P18neat1KD3	3	3	33.04	1344	1	35.54	31.54	32.04	1692	1085	1255	1	1	1
80144	NM_001166133.1,NM_025074.6,URS00008B7387,XM_006714316.3	gene	group	mRNA	P18controlKD-vs-P18neat1KD	P18controlKD	P18neat1KD	Dw	5.27594e-102	5.62613e-100	-5.91778	P18controlKD:P18controlKD3,P18controlKD2,P18controlKD1	P18controlKD:P18controlKD3,P18controlKD2,P18controlKD1	3	3	7.01333	1496.33	1	7.38	6.48	7.18	1630	1363	1496	1	1	1	P18neat1KD:P18neat1KD1,P18neat1KD2,P18neat1KD3	P18neat1KD:P18neat1KD1,P18neat1KD2,P18neat1KD3	3	3	0.14	10.6667	1	0.22	0.14	0.06	18	10	4	1	1	1
5654	NM_002775.4	gene	group	mRNA	P18controlKD-vs-P18neat1KD	P18controlKD	P18neat1KD	Dw	9.51316e-102	1.012e-99	-5.74593	P18controlKD:P18controlKD3,P18controlKD2,P18controlKD1	P18controlKD:P18controlKD3,P18controlKD2,P18controlKD1	3	3	46.3533	1459.67	1	47.66	48.96	42.44	1566	1538	1275	1	1	1	P18neat1KD:P18neat1KD1,P18neat1KD2,P18neat1KD3	P18neat1KD:P18neat1KD1,P18neat1KD2,P18neat1KD3	3	3	1.08	11.6667	1	0.76	1.36	1.12	10	13	12	1	1	1
345557	BGIR9606_305361,NM_001005473.2,URS00008B6C84,URS00008BEFA0,XM_017009436.2,XM_017009437.2,XM_017009438.2	gene	group	mRNA	P18controlKD-vs-P18neat1KD	P18controlKD	P18neat1KD	Dw	1.12212e-101	1.19081e-99	-7.16818	P18controlKD:P18controlKD3,P18controlKD2,P18controlKD1	P18controlKD:P18controlKD3,P18controlKD2,P18controlKD1	3	3	29.33	2227.99	1	30.02	27.08	30.89	2329.28	2092.41	2262.28	1	1	1	P18neat1KD:P18neat1KD1,P18neat1KD2,P18neat1KD3	P18neat1KD:P18neat1KD1,P18neat1KD2,P18neat1KD3	3	3	0.633333	7.15	1	0.57	0.72	0.61	8.76	7.24	5.45	1	1	1
80154	BGIR9606_361366,BGIR9606_361368,NR_026811.3,NR_033936.3,NR_103496.2,URS00009AFB82,URS00009B4592,URS00009BC113,URS0000D57589,URS0000D58C8F	gene	group	mRNA	P18controlKD-vs-P18neat1KD	P18controlKD	P18neat1KD	Up	1.5753e-101	1.66769e-99	1.88805	P18controlKD:P18controlKD3,P18controlKD2,P18controlKD1	P18controlKD:P18controlKD3,P18controlKD2,P18controlKD1	3	3	17.1533	645.56	1	16.86	16.53	18.07	669.33	633.4	633.95	1	1	1	P18neat1KD:P18neat1KD1,P18neat1KD2,P18neat1KD3	P18neat1KD:P18neat1KD1,P18neat1KD2,P18neat1KD3	3	3	78.1867	1025.59	1	75.79	85.51	73.26	1175.12	964.73	936.92	1	1	1
5610	NM_001135651.2,NM_001135652.2,NM_002759.3,URS00008B8608,URS00008BE2D2,URS0000D584DB,XM_011532987.2,XM_017004503.1	gene	group	mRNA	P18controlKD-vs-P18neat1KD	P18controlKD	P18neat1KD	Dw	2.22947e-101	2.35454e-99	-1.9809	P18controlKD:P18controlKD3,P18controlKD2,P18controlKD1	P18controlKD:P18controlKD3,P18controlKD2,P18controlKD1	3	3	28.07	2578.07	1	30.33	25.43	28.45	2847.37	2351.26	2535.59	1	1	1	P18neat1KD:P18neat1KD1,P18neat1KD2,P18neat1KD3	P18neat1KD:P18neat1KD1,P18neat1KD2,P18neat1KD3	3	3	9.25667	281.207	1	9.47	9.26	9.04	334.13	237.16	272.33	1	1	1
79834	NM_024776.3,URS00008B633B,URS00008B8959,URS00008B91B1,URS00008BAC9E,URS00008BAE56,URS00008BAF44,URS00008BB1AB,URS00008BC862,URS00008BD691,URS00008C0DF6,URS00009B3784,URS00009C0DCA,XM_005254670.2,XM_005254671.2,XM_005254673.2,XM_005254674.2,XM_005254675.4,XM_011522033.2,XM_011522034.2,XM_011522035.2,XM_011522036.2,XM_011522037.2,XM_011522038.2,XM_011522039.2,XM_011522040.1,XM_011522041.1,XM_011522…	gene	group	mRNA	P18controlKD-vs-P18neat1KD	P18controlKD	P18neat1KD	Dw	2.37785e-101	2.5052e-99	-3.63102	P18controlKD:P18controlKD3,P18controlKD2,P18controlKD1	P18controlKD:P18controlKD3,P18controlKD2,P18controlKD1	3	3	8.02667	1106.68	1	8.32	6.71	9.05	1181.15	1046.53	1092.37	1	1	1	P18neat1KD:P18neat1KD1,P18neat1KD2,P18neat1KD3	P18neat1KD:P18neat1KD1,P18neat1KD2,P18neat1KD3	3	3	1.17333	38.3333	1	1.2	1.68	0.64	42	40	33	1	1	1
27086	NM_001012505.1,NM_001244808.1,NM_001244810.1,NM_001244812.1,NM_001244813.1,NM_001244814.1,NM_001244815.1,NM_001244816.1,NM_001349337.1,NM_001349338.1,NM_001349340.1,NM_001349341.1,NM_001349342.1,NM_001349343.1,NM_001349344.1,NM_032682.5,NR_146142.1,NR_146143.1,URS000056D451,URS000075F8DE,URS000076B496,URS00008B2FD5,URS00008B62BD,URS00008B68B9,URS00008B715F,URS00008B85DB,URS00008BDE04,URS00008C00B…	gene	group	mRNA	P18controlKD-vs-P18neat1KD	P18controlKD	P18neat1KD	Dw	4.25963e-101	4.477e-99	-1.99627	P18controlKD:P18controlKD3,P18controlKD2,P18controlKD1	P18controlKD:P18controlKD3,P18controlKD2,P18controlKD1	3	3	71.27	3800.33	1	66.78	71.58	75.45	3748	3769	3884	1	1	1	P18neat1KD:P18neat1KD1,P18neat1KD2,P18neat1KD3	P18neat1KD:P18neat1KD1,P18neat1KD2,P18neat1KD3	3	3	27.71	409.667	1	28.04	31.42	23.67	468	393	368	1	1	1
3315	NM_001540.4,URS00008B41A3	gene	group	mRNA	P18controlKD-vs-P18neat1KD	P18controlKD	P18neat1KD	Up	7.41178e-101	7.77138e-99	1.88727	P18controlKD:P18controlKD3,P18controlKD2,P18controlKD1	P18controlKD:P18controlKD3,P18controlKD2,P18controlKD1	3	3	507.64	6510.66	1	547.3	505.26	470.36	7313	6469	5749.99	1	1	1	P18neat1KD:P18neat1KD1,P18neat1KD2,P18neat1KD3	P18neat1KD:P18neat1KD1,P18neat1KD2,P18neat1KD3	3	3	2294.45	10237	1	2016.57	2587.37	2279.41	10748	10027	9936	1	1	1
6604	BGIR9606_322272,NM_001003801.1,NM_001003802.1,NM_003078.3,URS00003CC150,URS000040DB22,URS00009BE93C,XM_011516521.2,XM_024446886.1,XM_024446887.1,XM_024446888.1,XM_024446889.1,XM_024446890.1,XR_001744856.1,XR_927517.1,XR_927518.1	gene	group	mRNA	P18controlKD-vs-P18neat1KD	P18controlKD	P18neat1KD	Up	9.00442e-101	9.41875e-99	3.96315	P18controlKD:P18controlKD3,P18controlKD2,P18controlKD1	P18controlKD:P18controlKD3,P18controlKD2,P18controlKD1	3	3	2.81667	41.3333	1	3.15	2.88	2.42	46	43	35	1	1	1	P18neat1KD:P18neat1KD1,P18neat1KD2,P18neat1KD3	P18neat1KD:P18neat1KD1,P18neat1KD2,P18neat1KD3	3	3	41.44	276.667	1	40.29	42.93	41.1	311	242	277	1	1	1
4355	BGIR9606_371588,NM_001278370.1,NM_001278371.1,NM_001278372.1,NM_001278373.1,NM_001278374.1,NM_001278375.1,NM_001278376.2,NM_001278381.1,NM_005374.4,XM_011524827.2,XM_024450760.1,XM_024450761.1,XM_024450762.1,XM_024450763.1,XR_001752510.2,XR_001752511.2,XR_002958008.1	gene	group	mRNA	P18controlKD-vs-P18neat1KD	P18controlKD	P18neat1KD	Up	1.30604e-100	1.36288e-98	6.82855	P18controlKD:P18controlKD3,P18controlKD2,P18controlKD1	P18controlKD:P18controlKD3,P18controlKD2,P18controlKD1	3	3	0.123333	8	1	0.18	0.06	0.13	12	4	8	1	1	1	P18neat1KD:P18neat1KD1,P18neat1KD2,P18neat1KD3	P18neat1KD:P18neat1KD1,P18neat1KD2,P18neat1KD3	3	3	18.8033	392.333	1	19.06	17.93	19.42	476	319	382	1	1	1
1825	BGIR9606_373311,NM_001941.4,NM_024423.3,URS00008B8262,URS00008C0607	gene	group	mRNA	P18controlKD-vs-P18neat1KD	P18controlKD	P18neat1KD	Dw	1.41779e-100	1.47598e-98	-6.84408	P18controlKD:P18controlKD3,P18controlKD2,P18controlKD1	P18controlKD:P18controlKD3,P18controlKD2,P18controlKD1	3	3	27.2433	1952.19	1	27.19	25.97	28.57	2010.72	1909.13	1936.72	1	1	1	P18neat1KD:P18neat1KD1,P18neat1KD2,P18neat1KD3	P18neat1KD:P18neat1KD1,P18neat1KD2,P18neat1KD3	3	3	0.196667	7.68667	1	0.36	0.12	0.11	14.4	4.35	4.31	1	1	1
9912	NM_001321164.1,NM_001321166.1,NM_001321167.1,NM_001321168.1,NM_014859.5,NR_135569.1,URS00005D468C,URS0000769609,URS00008B3522,URS00008B45B5,URS00008B7753,URS00008B8210,URS00008BFC3E,XM_005256891.2	gene	group	mRNA	P18controlKD-vs-P18neat1KD	P18controlKD	P18neat1KD	Up	1.85542e-100	1.927e-98	6.17236	P18controlKD:P18controlKD3,P18controlKD2,P18controlKD1	P18controlKD:P18controlKD3,P18controlKD2,P18controlKD1	3	3	0.316667	11.0367	1	0.42	0.28	0.25	9.89	12.28	10.94	1	1	1	P18neat1KD:P18neat1KD1,P18neat1KD2,P18neat1KD3	P18neat1KD:P18neat1KD1,P18neat1KD2,P18neat1KD3	3	3	16.9967	320.31	1	15.86	18.37	16.76	361	290.93	309	1	1	1
54880	BGIR9606_387494,BGIR9606_387496,BGIR9606_387497,BGIR9606_387498,BGIR9606_387499,BGIR9606_387500,BGIR9606_387502,BGIR9606_387504,BGIR9606_387506,BGIR9606_387507,BGIR9606_387508,BGIR9606_390077,BGIR9606_390081,NM_001123383.1,NM_001123384.1,NM_001123385.1,NM_017745.5,URS00008BF921,URS0000D5AA6D,URS0000D5D35B,XM_005272616.1,XM_005272618.3,XM_005272619.4,XM_005272620.4,XM_006724536.3,XM_011543929.2,XM…	gene	group	mRNA	P18controlKD-vs-P18neat1KD	P18controlKD	P18neat1KD	Up	2.06153e-100	2.136e-98	1.64243	P18controlKD:P18controlKD3,P18controlKD2,P18controlKD1	P18controlKD:P18controlKD3,P18controlKD2,P18controlKD1	3	3	14.46	1123.1	1	14.58	14.44	14.36	1225.83	1127.25	1016.23	1	1	1	P18neat1KD:P18neat1KD1,P18neat1KD2,P18neat1KD3	P18neat1KD:P18neat1KD1,P18neat1KD2,P18neat1KD3	3	3	51.88	1510.6	1	50.8	51.91	52.93	1810.33	1299.97	1421.5	1	1	1
146336	BGIR9606_366152,BGIR9606_366153,NR_027242.1,URS000027B7EF,URS00008B441D,URS00008BCB5A,URS00008C16DB,URS0000D5AB8E	gene	group	lncRNA	P18controlKD-vs-P18neat1KD	P18controlKD	P18neat1KD	Dw	2.86743e-100	2.964e-98	-2.68768	P18controlKD:P18controlKD3,P18controlKD2,P18controlKD1	P18controlKD:P18controlKD3,P18controlKD2,P18controlKD1	3	3	45.2633	1407.33	1	49.61	43.71	42.47	1520	1382	1320	1	1	1	P18neat1KD:P18neat1KD1,P18neat1KD2,P18neat1KD3	P18neat1KD:P18neat1KD1,P18neat1KD2,P18neat1KD3	3	3	7.71667	94	1	7.84	9.07	6.24	115	87	80	1	1	1
10082	BGIR9606_353474,BGIR9606_355219,NM_005708.4,URS0000776891,URS00008B20BF,URS00008B4C16,URS00008B64DC,URS00008B948F,URS00008B98E8,URS00008BA15C,URS00008BE8D7,URS00008BFF35,URS00008C021B,XM_011521044.2,XM_017020298.1,XM_017020299.2,XM_017020300.1,XM_017020301.1,XM_017020302.1	gene	group	mRNA	P18controlKD-vs-P18neat1KD	P18controlKD	P18neat1KD	Dw	5.01987e-100	5.17673e-98	-2.26255	P18controlKD:P18controlKD3,P18controlKD2,P18controlKD1	P18controlKD:P18controlKD3,P18controlKD2,P18controlKD1	3	3	24.0367	2070.34	1	21.3	23.36	27.45	2081.36	2004.26	2125.41	1	1	1	P18neat1KD:P18neat1KD1,P18neat1KD2,P18neat1KD3	P18neat1KD:P18neat1KD1,P18neat1KD2,P18neat1KD3	3	3	5.67333	186.273	1	6.67	4.27	6.08	214.36	153.39	191.07	1	1	1
107986623	BGIR9606_313408,BGIR9606_313409,BGIR9606_313410,BGIR9606_313411,BGIR9606_313412,BGIR9606_313413,BGIR9606_313414,BGIR9606_313415,URS00008B6374,URS00009B6469,XR_001744259.1	gene	group	lncRNA	P18controlKD-vs-P18neat1KD	P18controlKD	P18neat1KD	Dw	6.50661e-100	6.69417e-98	-4.44644	P18controlKD:P18controlKD3,P18controlKD2,P18controlKD1	P18controlKD:P18controlKD3,P18controlKD2,P18controlKD1	3	3	18.82	1490.6	1	16.76	16.61	23.09	1394.95	1320.46	1756.38	1	1	1	P18neat1KD:P18neat1KD1,P18neat1KD2,P18neat1KD3	P18neat1KD:P18neat1KD1,P18neat1KD2,P18neat1KD3	3	3	1.05333	30.06	1	1.26	1	0.9	41.91	24.11	24.16	1	1	1
284047	NR_036647.1,URS00008B7C8B,URS00008B8708,URS00008B9806,URS00008BA1C7,URS00008C006E,URS00009C1FA0,URS00009C310D,URS00009C3CAA	gene	group	mRNA	P18controlKD-vs-P18neat1KD	P18controlKD	P18neat1KD	Up	6.87123e-100	7.05275e-98	3.12356	P18controlKD:P18controlKD3,P18controlKD2,P18controlKD1	P18controlKD:P18controlKD3,P18controlKD2,P18controlKD1	3	3	12.6933	97.97	1	12.51	13.13	12.44	98.52	98.81	96.58	1	1	1	P18neat1KD:P18neat1KD1,P18neat1KD2,P18neat1KD3	P18neat1KD:P18neat1KD1,P18neat1KD2,P18neat1KD3	3	3	18.4133	363.93	1	17.28	20.74	17.22	388.29	329.82	373.68	1	1	1
10723	BGIR9606_304603,BGIR9606_304604,BGIR9606_304605,BGIR9606_304607,NM_006598.2,URS0000D5942A,URS0000D5B260,XM_005248231.3,XM_011513939.3,XM_011513940.2,XM_011513941.2,XM_017008958.1,XM_017008959.1,XR_925579.2,XR_925580.2,XR_925582.2	gene	group	mRNA	P18controlKD-vs-P18neat1KD	P18controlKD	P18neat1KD	Up	6.89005e-100	7.05554e-98	1.8628	P18controlKD:P18controlKD3,P18controlKD2,P18controlKD1	P18controlKD:P18controlKD3,P18controlKD2,P18controlKD1	3	3	14.66	1097.22	1	15.43	13.99	14.56	1181.11	1063.28	1047.26	1	1	1	P18neat1KD:P18neat1KD1,P18neat1KD2,P18neat1KD3	P18neat1KD:P18neat1KD1,P18neat1KD2,P18neat1KD3	3	3	60.8833	1701.73	1	54.14	67.49	61.02	1796.69	1643.03	1665.48	1	1	1
259217	BGIR9606_336070,BGIR9606_338934,BGIR9606_338946,NM_001330164.1,NM_025015.2,URS00008B40D6,URS00008B417F,URS00008B78D6,URS00009BAF51,URS00009C2062,XM_005269673.5,XM_011539579.2,XM_011539580.2,XM_017016032.2	gene	group	mRNA	P18controlKD-vs-P18neat1KD	P18controlKD	P18neat1KD	Up	9.45489e-100	9.65941e-98	5.95709	P18controlKD:P18controlKD3,P18controlKD2,P18controlKD1	P18controlKD:P18controlKD3,P18controlKD2,P18controlKD1	3	3	0.296667	12.31	1	0.26	0.21	0.42	10.05	8.2	18.68	1	1	1	P18neat1KD:P18neat1KD1,P18neat1KD2,P18neat1KD3	P18neat1KD:P18neat1KD1,P18neat1KD2,P18neat1KD3	3	3	19.5633	323.79	1	22.88	16.95	18.86	404.54	251.83	315	1	1	1
161742	NM_152594.2,URS00008B5B7A,URS00008B8F42,XM_005254202.3,XM_011521289.3	gene	group	mRNA	P18controlKD-vs-P18neat1KD	P18controlKD	P18neat1KD	Dw	1.08614e-99	1.10705e-97	-2.90929	P18controlKD:P18controlKD3,P18controlKD2,P18controlKD1	P18controlKD:P18controlKD3,P18controlKD2,P18controlKD1	3	3	14.02	1533.7	1	13.23	14.24	14.59	1539.12	1548.32	1513.67	1	1	1	P18neat1KD:P18neat1KD1,P18neat1KD2,P18neat1KD3	P18neat1KD:P18neat1KD1,P18neat1KD2,P18neat1KD3	3	3	2.27667	87.9667	1	1.98	2.13	2.72	88.01	72.06	103.83	1	1	1
55561	NM_017525.2,URS00008B8A67,XM_011545155.3,XM_011545156.3,XM_011545157.3,XM_011545158.3,XM_011545159.3,XM_011545160.3,XM_011545161.3,XM_017017996.2,XM_017017997.2,XM_017017998.2,XM_017017999.1,XR_949988.3,XR_949989.3	gene	group	mRNA	P18controlKD-vs-P18neat1KD	P18controlKD	P18neat1KD	Up	1.5709e-99	1.59744e-97	6.39918	P18controlKD:P18controlKD3,P18controlKD2,P18controlKD1	P18controlKD:P18controlKD3,P18controlKD2,P18controlKD1	3	3	0.12	9.33333	1	0.15	0.12	0.09	12	10	6	1	1	1	P18neat1KD:P18neat1KD1,P18neat1KD2,P18neat1KD3	P18neat1KD:P18neat1KD1,P18neat1KD2,P18neat1KD3	3	3	12.6467	338	1	12.03	13.91	12	389	312	313	1	1	1
5230	NM_000291.3,URS00009B5105	gene	group	mRNA	P18controlKD-vs-P18neat1KD	P18controlKD	P18neat1KD	Dw	1.6143e-99	1.63777e-97	-2.23435	P18controlKD:P18controlKD3,P18controlKD2,P18controlKD1	P18controlKD:P18controlKD3,P18controlKD2,P18controlKD1	3	3	758.9	27273.3	1	715.49	865.05	696.16	26865	31108	23847	1	1	1	P18neat1KD:P18neat1KD1,P18neat1KD2,P18neat1KD3	P18neat1KD:P18neat1KD1,P18neat1KD2,P18neat1KD3	3	3	197.287	2513	1	203.42	178.57	209.87	3023	1954	2562	1	1	1
262	BGIR9606_310629,NM_001287214.1,NM_001287215.1,NM_001287216.1,NM_001634.5,NR_109768.1,URS00008BE2A5,URS0000D5DE11	gene	group	mRNA	P18controlKD-vs-P18neat1KD	P18controlKD	P18neat1KD	Up	1.98309e-99	2.00728e-97	1.55715	P18controlKD:P18controlKD3,P18controlKD2,P18controlKD1	P18controlKD:P18controlKD3,P18controlKD2,P18controlKD1	3	3	48.9233	2480.67	1	49.78	48.09	48.9	2639	2437	2366	1	1	1	P18neat1KD:P18neat1KD1,P18neat1KD2,P18neat1KD3	P18neat1KD:P18neat1KD1,P18neat1KD2,P18neat1KD3	3	3	174.523	3154.67	1	177.85	163	182.72	3785	2510	3169	1	1	1
9510	NM_006988.4,URS00009C36F5	gene	group	mRNA	P18controlKD-vs-P18neat1KD	P18controlKD	P18neat1KD	Up	2.08315e-99	2.10369e-97	1.84162	P18controlKD:P18controlKD3,P18controlKD2,P18controlKD1	P18controlKD:P18controlKD3,P18controlKD2,P18controlKD1	3	3	16.68	867.333	1	17.5	18	14.54	875	916	811	1	1	1	P18neat1KD:P18neat1KD1,P18neat1KD2,P18neat1KD3	P18neat1KD:P18neat1KD1,P18neat1KD2,P18neat1KD3	3	3	67.06	1334	1	61.21	72.98	66.99	1479	1214	1309	1	1	1
51196	NM_001165979.2,NM_001288989.1,NM_016341.3,URS000034BA63,URS00008BB318,XM_006717885.4,XM_006717888.4,XM_006717889.4,XM_006717890.3,XM_011539849.3,XM_011539850.3,XM_011539851.3,XM_011539852.3,XM_017016310.2,XM_017016311.2,XM_017016312.2	gene	group	mRNA	P18controlKD-vs-P18neat1KD	P18controlKD	P18neat1KD	Dw	2.58168e-99	2.60115e-97	-6.88462	P18controlKD:P18controlKD3,P18controlKD2,P18controlKD1	P18controlKD:P18controlKD3,P18controlKD2,P18controlKD1	3	3	16.6433	2010.75	1	15.64	15.31	18.98	2012.34	1858.72	2161.2	1	1	1	P18neat1KD:P18neat1KD1,P18neat1KD2,P18neat1KD3	P18neat1KD:P18neat1KD1,P18neat1KD2,P18neat1KD3	3	3	0.153333	7.41	1	0.16	0.18	0.12	9.11	8	5.12	1	1	1
91543	NM_080657.4,URS00008B4E44,XM_011510415.2	gene	group	mRNA	P18controlKD-vs-P18neat1KD	P18controlKD	P18neat1KD	Up	7.27215e-99	7.31018e-97	2.65218	P18controlKD:P18controlKD3,P18controlKD2,P18controlKD1	P18controlKD:P18controlKD3,P18controlKD2,P18controlKD1	3	3	3.36667	177	1	3.2	3.23	3.67	176	170	185	1	1	1	P18neat1KD:P18neat1KD1,P18neat1KD2,P18neat1KD3	P18neat1KD:P18neat1KD1,P18neat1KD2,P18neat1KD3	3	3	25.7067	481.333	1	27.17	25.81	24.14	598	413	433	1	1	1
27237	NM_014448.3,URS00009B8040,XM_017001049.1,XM_017001050.1,XM_017001051.1,XM_024446454.1,XM_024446455.1,XR_001737117.1	gene	group	mRNA	P18controlKD-vs-P18neat1KD	P18controlKD	P18neat1KD	Up	1.24262e-98	1.24626e-96	4.56488	P18controlKD:P18controlKD3,P18controlKD2,P18controlKD1	P18controlKD:P18controlKD3,P18controlKD2,P18controlKD1	3	3	0.756667	26.3333	1	0.93	0.43	0.91	32	18	29	1	1	1	P18neat1KD:P18neat1KD1,P18neat1KD2,P18neat1KD3	P18neat1KD:P18neat1KD1,P18neat1KD2,P18neat1KD3	3	3	16.9767	268	1	17.04	17.77	16.12	319	240	245	1	1	1
23242	NM_001287436.2,NM_001287438.2,NM_001346441.1,NM_001346442.1,NM_001346443.1,NM_001346444.1,NM_015198.4,URS00000FFB8F,URS0000604F49,URS00008BC0E4,URS00008BFC5F,URS00009C5A32,XM_005271750.1,XM_005271751.1,XM_011515234.1,XM_011515235.1,XM_011515236.1,XM_011515237.1,XM_011515238.1,XM_011515239.1,XM_011515240.1,XM_011515241.1,XM_017011898.1	gene	group	mRNA	P18controlKD-vs-P18neat1KD	P18controlKD	P18neat1KD	Up	1.30748e-98	1.30832e-96	6.74467	P18controlKD:P18controlKD3,P18controlKD2,P18controlKD1	P18controlKD:P18controlKD3,P18controlKD2,P18controlKD1	3	3	0.153333	8	1	0.22	0.08	0.16	10	6	8	1	1	1	P18neat1KD:P18neat1KD1,P18neat1KD2,P18neat1KD3	P18neat1KD:P18neat1KD1,P18neat1KD2,P18neat1KD3	3	3	15.2033	367.667	1	13.94	15.68	15.99	409	334	360	1	1	1
8398	BGIR9606_385218,NM_001004426.2,NM_001199562.2,NM_001349864.1,NM_001349865.1,NM_001349866.1,NM_001349867.1,NM_001349868.1,NM_001349869.1,NM_003560.3,URS00007DC3ED,XM_005261764.3,XM_005261765.2,XM_006724332.4,XM_011530422.1,XM_011530424.1,XM_011530425.1,XM_011530426.3,XM_017028983.1,XM_017028986.2,XM_017028987.2,XM_017028988.2,XM_024452280.1,XM_024452281.1,XM_024452282.1,XM_024452283.1,XM_024452284…	gene	group	mRNA	P18controlKD-vs-P18neat1KD	P18controlKD	P18neat1KD	Up	2.17433e-98	2.17076e-96	2.57715	P18controlKD:P18controlKD3,P18controlKD2,P18controlKD1	P18controlKD:P18controlKD3,P18controlKD2,P18controlKD1	3	3	2.94	201.46	1	2.88	2.94	3	206.23	204.27	193.88	1	1	1	P18neat1KD:P18neat1KD1,P18neat1KD2,P18neat1KD3	P18neat1KD:P18neat1KD1,P18neat1KD2,P18neat1KD3	3	3	27.87	513.947	1	23.92	29.18	30.51	543.73	466.19	531.92	1	1	1
101929234	BGIR9606_338078,BGIR9606_338080,NR_110304.1,URS0000D56EBA,URS0000D580DD,URS0000D58EF4,URS0000D59533,URS0000D5A086,URS0000D5ACCC,URS0000D5B24A,URS0000D5C70C,URS0000D5D369	gene	group	lncRNA	P18controlKD-vs-P18neat1KD	P18controlKD	P18neat1KD	Dw	2.51153e-98	2.50172e-96	-3.26447	P18controlKD:P18controlKD3,P18controlKD2,P18controlKD1	P18controlKD:P18controlKD3,P18controlKD2,P18controlKD1	3	3	11.0933	1519.53	1	10.83	10.57	11.88	1575.53	1511.17	1471.88	1	1	1	P18neat1KD:P18neat1KD1,P18neat1KD2,P18neat1KD3	P18neat1KD:P18neat1KD1,P18neat1KD2,P18neat1KD3	3	3	1.74333	68.0767	1	1.96	2.19	1.08	61.86	82.84	59.53	1	1	1
65268	NM_001282394.1,NM_006648.3,URS00008BB2F8,URS00008C0256,XM_005252137.3,XM_005252140.2,XM_005252141.2,XM_005252144.2,XM_011518926.2,XM_011518927.2,XM_011518928.2,XM_011518929.2,XM_011518930.2,XM_011518931.2,XM_011518932.2,XM_011518935.2,XM_011518936.2,XM_011518937.3,XM_011518939.2,XM_011518940.2,XM_017015045.1,XM_017015046.1,XM_017015047.1,XM_017015048.1,XM_017015049.1,XM_017015050.1,XM_017015051.1…	gene	group	mRNA	P18controlKD-vs-P18neat1KD	P18controlKD	P18neat1KD	Up	2.72969e-98	2.71286e-96	8.97709	P18controlKD:P18controlKD3,P18controlKD2,P18controlKD1	P18controlKD:P18controlKD3,P18controlKD2,P18controlKD1	3	3	0.146667	4.25667	1	0.04	0.12	0.28	1.76	4.01	7	1	1	1	P18neat1KD:P18neat1KD1,P18neat1KD2,P18neat1KD3	P18neat1KD:P18neat1KD1,P18neat1KD2,P18neat1KD3	3	3	18.6867	869.333	1	18.74	18.6	18.72	1037	747	824	1	1	1
2947	NM_000849.4,NR_024537.1,URS0000D58E7F	gene	group	mRNA	P18controlKD-vs-P18neat1KD	P18controlKD	P18neat1KD	Up	2.84054e-98	2.81664e-96	6.73506	P18controlKD:P18controlKD3,P18controlKD2,P18controlKD1	P18controlKD:P18controlKD3,P18controlKD2,P18controlKD1	3	3	0.143333	8.78333	1	0.18	0.1	0.15	11.74	6.09	8.52	1	1	1	P18neat1KD:P18neat1KD1,P18neat1KD2,P18neat1KD3	P18neat1KD:P18neat1KD1,P18neat1KD2,P18neat1KD3	3	3	17.3533	383.78	1	17.8	15.35	18.91	462.07	289.19	400.08	1	1	1
83543	NM_001185095.1,NM_001185096.1,NM_031426.3,NR_033701.1,XM_017015177.1	gene	group	mRNA	P18controlKD-vs-P18neat1KD	P18controlKD	P18neat1KD	Up	3.15508e-98	3.12147e-96	8.03224	P18controlKD:P18controlKD3,P18controlKD2,P18controlKD1	P18controlKD:P18controlKD3,P18controlKD2,P18controlKD1	3	3	0.106667	5.33333	1	0.13	0.04	0.15	7	2	7	1	1	1	P18neat1KD:P18neat1KD1,P18neat1KD2,P18neat1KD3	P18neat1KD:P18neat1KD1,P18neat1KD2,P18neat1KD3	3	3	32.8367	606.333	1	36.18	29.37	32.96	780	460	579	1	1	1
439921	NM_001008528.2,NM_001008529.2,NM_198530.3,NR_130926.1,NR_130927.1,NR_130928.1,URS000077386F,URS00009B68E0,URS00009C148F,XM_005257382.2,XM_005257383.2,XM_005257384.2,XM_011524830.1	gene	group	mRNA	P18controlKD-vs-P18neat1KD	P18controlKD	P18neat1KD	Dw	3.35539e-98	3.31216e-96	-3.97982	P18controlKD:P18controlKD3,P18controlKD2,P18controlKD1	P18controlKD:P18controlKD3,P18controlKD2,P18controlKD1	3	3	40.65	1100.06	1	41.3	42.43	38.22	1185.68	1099.96	1014.53	1	1	1	P18neat1KD:P18neat1KD1,P18neat1KD2,P18neat1KD3	P18neat1KD:P18neat1KD1,P18neat1KD2,P18neat1KD3	3	3	2.10333	30.21	1	2.15	1.46	2.7	34.22	18.32	38.09	1	1	1
375484	BGIR9606_304273,NM_001308195.1,NM_001308196.1,NM_001308200.1,NM_198567.5,NR_131772.1,URS00008C08CC,URS00008C1753,URS0000D5918A,XM_011534553.2,XM_011534554.2,XM_011534556.2,XM_017009454.1,XM_017009455.1,XM_017009456.1	gene	group	mRNA	P18controlKD-vs-P18neat1KD	P18controlKD	P18neat1KD	Up	3.91314e-98	3.85405e-96	3.44538	P18controlKD:P18controlKD3,P18controlKD2,P18controlKD1	P18controlKD:P18controlKD3,P18controlKD2,P18controlKD1	3	3	1.43	65	1	1.3	1.35	1.64	68	60	67	1	1	1	P18neat1KD:P18neat1KD1,P18neat1KD2,P18neat1KD3	P18neat1KD:P18neat1KD1,P18neat1KD2,P18neat1KD3	3	3	15.7467	304.573	1	15.11	15.17	16.96	333.99	269.92	309.81	1	1	1
2012	NM_001423.2,URS00008B3884,URS00008BBDAF,XM_024448877.1	gene	group	mRNA	P18controlKD-vs-P18neat1KD	P18controlKD	P18neat1KD	Dw	5.18389e-98	5.09416e-96	-6.29938	P18controlKD:P18controlKD3,P18controlKD2,P18controlKD1	P18controlKD:P18controlKD3,P18controlKD2,P18controlKD1	3	3	41.5767	1640.62	1	37.84	45.02	41.87	1583	1761.64	1577.22	1	1	1	P18neat1KD:P18neat1KD1,P18neat1KD2,P18neat1KD3	P18neat1KD:P18neat1KD1,P18neat1KD2,P18neat1KD3	3	3	0.69	9	1	0.87	0.55	0.65	13	7	7	1	1	1
1831	NM_001015881.1,NM_001318468.1,NM_001318470.1,NM_004089.3,NM_198057.2,URS00008BA359,XM_005262099.1,XM_005262100.1,XM_005262102.1,XM_005262103.4,XM_011530884.1,XM_017029335.1	gene	group	mRNA	P18controlKD-vs-P18neat1KD	P18controlKD	P18neat1KD	Up	5.86122e-98	5.74688e-96	3.60063	P18controlKD:P18controlKD3,P18controlKD2,P18controlKD1	P18controlKD:P18controlKD3,P18controlKD2,P18controlKD1	3	3	4.07667	117.333	1	3.79	4.1	4.34	115	117	120	1	1	1	P18neat1KD:P18neat1KD1,P18neat1KD2,P18neat1KD3	P18neat1KD:P18neat1KD1,P18neat1KD2,P18neat1KD3	3	3	60.3067	601	1	45.2	74.74	60.98	545	655	603	1	1	1
2119	NM_004454.2,URS00001CB8E8	gene	group	mRNA	P18controlKD-vs-P18neat1KD	P18controlKD	P18neat1KD	Dw	8.39056e-98	8.20851e-96	-7.20248	P18controlKD:P18controlKD3,P18controlKD2,P18controlKD1	P18controlKD:P18controlKD3,P18controlKD2,P18controlKD1	3	3	35.4433	2164.67	1	34.07	35.11	37.15	2193	2137	2164	1	1	1	P18neat1KD:P18neat1KD1,P18neat1KD2,P18neat1KD3	P18neat1KD:P18neat1KD1,P18neat1KD2,P18neat1KD3	3	3	0.403333	6.33333	1	0.31	0.32	0.58	8	6	5	1	1	1
51560	BGIR9606_287168,BGIR9606_291539,NM_016577.3,URS00008B660C,XM_011512893.2	gene	group	mRNA	P18controlKD-vs-P18neat1KD	P18controlKD	P18neat1KD	Up	1.27552e-97	1.24506e-95	4.56798	P18controlKD:P18controlKD3,P18controlKD2,P18controlKD1	P18controlKD:P18controlKD3,P18controlKD2,P18controlKD1	3	3	0.47	25.3333	1	0.41	0.36	0.64	32	25	19	1	1	1	P18neat1KD:P18neat1KD1,P18neat1KD2,P18neat1KD3	P18neat1KD:P18neat1KD1,P18neat1KD2,P18neat1KD3	3	3	8.74333	257.667	1	8.31	8.9	9.02	292	227	254	1	1	1
9351	BGIR9606_364066,BGIR9606_364067,NM_001130012.2,NM_001252073.1,NM_001252075.1,NM_001252076.1,NM_004785.5,XM_005255702.4,XM_006720981.1,XM_017023894.1,XM_017023895.2,XM_024450492.1	gene	group	mRNA	P18controlKD-vs-P18neat1KD	P18controlKD	P18neat1KD	Dw	9.59895e-97	9.34895e-95	-2.05377	P18controlKD:P18controlKD3,P18controlKD2,P18controlKD1	P18controlKD:P18controlKD3,P18controlKD2,P18controlKD1	3	3	83.3067	2586.67	1	86.06	86.15	77.71	2785	2669	2306	1	1	1	P18neat1KD:P18neat1KD1,P18neat1KD2,P18neat1KD3	P18neat1KD:P18neat1KD1,P18neat1KD2,P18neat1KD3	3	3	22.51	268	1	21.91	22.1	23.52	310	225	269	1	1	1
4088	NM_001145102.1,NM_001145103.1,NM_001145104.1,NM_005902.3,URS00007DBA26,URS00008B4B69,URS00008BCE2F,URS00009B5776,XM_011521559.3,XM_011521560.1	gene	group	mRNA	P18controlKD-vs-P18neat1KD	P18controlKD	P18neat1KD	Dw	1.01867e-96	9.8994e-95	-2.39758	P18controlKD:P18controlKD3,P18controlKD2,P18controlKD1	P18controlKD:P18controlKD3,P18controlKD2,P18controlKD1	3	3	28.1333	2093	1	25.52	29.47	29.41	2015	2183	2081	1	1	1	P18neat1KD:P18neat1KD1,P18neat1KD2,P18neat1KD3	P18neat1KD:P18neat1KD1,P18neat1KD2,P18neat1KD3	3	3	6.53	171	1	6.74	6.64	6.21	192	160	161	1	1	1
5829	NM_001080855.2,NM_001243756.1,NM_002859.3,NM_025157.4,URS000077DF9A,URS00008B45C8,URS00008BDAAA,URS00009B15F1,URS00009C3967,URS0000D58DAF,XM_005253917.3,XM_006719532.2,XM_006719534.1,XM_006719535.4,XM_006719536.3,XM_011538622.1,XM_011538623.1,XM_017019726.2,XM_017019729.2,XM_017019730.2,XM_017019732.2,XM_017019733.2,XM_017019734.1,XM_017019735.2,XM_017019736.2,XM_017019737.2,XM_017019738.2,XM_017…	gene	group	mRNA	P18controlKD-vs-P18neat1KD	P18controlKD	P18neat1KD	Dw	1.07833e-96	1.0456e-94	-1.60258	P18controlKD:P18controlKD3,P18controlKD2,P18controlKD1	P18controlKD:P18controlKD3,P18controlKD2,P18controlKD1	3	3	120.21	6705.63	1	131.1	113.46	116.07	7621.75	6304.69	6190.44	1	1	1	P18neat1KD:P18neat1KD1,P18neat1KD2,P18neat1KD3	P18neat1KD:P18neat1KD1,P18neat1KD2,P18neat1KD3	3	3	50.1067	945.66	1	48.48	54.65	47.19	1079.72	880.16	877.1	1	1	1
59339	NM_021623.1,URS000026A5AC,URS00008B279E,URS00008B95CC,XM_011544605.3,XM_011544606.2,XM_011544607.3,XM_017013719.2,XM_017013720.2,XM_024447227.1	gene	group	mRNA	P18controlKD-vs-P18neat1KD	P18controlKD	P18neat1KD	Dw	1.24199e-96	1.20163e-94	-4.05909	P18controlKD:P18controlKD3,P18controlKD2,P18controlKD1	P18controlKD:P18controlKD3,P18controlKD2,P18controlKD1	3	3	13.8767	1160.87	1	12.55	14.75	14.33	1098.02	1233.83	1150.75	1	1	1	P18neat1KD:P18neat1KD1,P18neat1KD2,P18neat1KD3	P18neat1KD:P18neat1KD1,P18neat1KD2,P18neat1KD3	3	3	1.17667	30.2867	1	1.32	0.98	1.23	31	25	34.86	1	1	1
115426	NM_152896.2,NR_046386.1,URS000053448F,URS00009AEC28,XM_011517704.2,XM_011517705.2,XM_017014253.1,XM_017014254.1,XR_001746178.2,XR_001746179.1,XR_001746180.2,XR_001746181.1,XR_001746182.1,XR_428418.4	gene	group	mRNA	P18controlKD-vs-P18neat1KD	P18controlKD	P18neat1KD	Dw	2.31118e-96	2.23115e-94	-2.58195	P18controlKD:P18controlKD3,P18controlKD2,P18controlKD1	P18controlKD:P18controlKD3,P18controlKD2,P18controlKD1	3	3	41.08	2148	1	37.45	45.14	40.65	2052	2334	2058	1	1	1	P18neat1KD:P18neat1KD1,P18neat1KD2,P18neat1KD3	P18neat1KD:P18neat1KD1,P18neat1KD2,P18neat1KD3	3	3	8.65	154.333	1	7.88	9.73	8.34	172	149	142	1	1	1
8519	NM_003641.3	gene	group	mRNA	P18controlKD-vs-P18neat1KD	P18controlKD	P18neat1KD	Dw	2.36865e-96	2.28161e-94	-2.97267	P18controlKD:P18controlKD3,P18controlKD2,P18controlKD1	P18controlKD:P18controlKD3,P18controlKD2,P18controlKD1	3	3	236.73	2356.18	1	198.95	265.95	245.29	2071.99	2657.92	2338.63	1	1	1	P18neat1KD:P18neat1KD1,P18neat1KD2,P18neat1KD3	P18neat1KD:P18neat1KD1,P18neat1KD2,P18neat1KD3	3	3	36.8733	130.093	1	37.17	36.1	37.35	154.28	109	127	1	1	1
101927305	BGIR9606_295694,BGIR9606_295700,BGIR9606_295701,BGIR9606_299519,NR_125883.1,NR_125884.1,URS00001FE73D,URS00003C310B,URS0000529B9B,URS00008B9424,URS00008BAEB4,URS00008C1776,URS00009BC754	gene	group	lncRNA	P18controlKD-vs-P18neat1KD	P18controlKD	P18neat1KD	Up	2.59493e-96	2.4941e-94	6.06367	P18controlKD:P18controlKD3,P18controlKD2,P18controlKD1	P18controlKD:P18controlKD3,P18controlKD2,P18controlKD1	3	3	1.21	10.67	1	1.5	1.31	0.82	14.01	11	7	1	1	1	P18neat1KD:P18neat1KD1,P18neat1KD2,P18neat1KD3	P18neat1KD:P18neat1KD1,P18neat1KD2,P18neat1KD3	3	3	101.393	307.68	1	105.18	106.84	92.16	377.2	277.53	268.31	1	1	1
84838	NM_001329733.1,NM_032752.2,XM_005273328.3,XM_006711838.2,XM_011544310.1,XM_011544312.1,XM_011544314.2,XM_011544315.2,XM_011544316.1,XM_017002586.1,XM_017002587.1,XM_017002588.1,XM_017002589.1,XM_017002590.1,XM_017002591.1,XM_017002592.1,XM_017002593.1,XM_017002594.1,XM_024450375.1	gene	group	mRNA	P18controlKD-vs-P18neat1KD	P18controlKD	P18neat1KD	Dw	2.78251e-96	2.66853e-94	-1.9375	P18controlKD:P18controlKD3,P18controlKD2,P18controlKD1	P18controlKD:P18controlKD3,P18controlKD2,P18controlKD1	3	3	32.8067	2479.11	1	33.27	32.91	32.24	2612.4	2511.89	2313.03	1	1	1	P18neat1KD:P18neat1KD1,P18neat1KD2,P18neat1KD3	P18neat1KD:P18neat1KD1,P18neat1KD2,P18neat1KD3	3	3	10.5967	279.863	1	11.01	10.35	10.43	344.79	231.49	263.31	1	1	1
BGIG9606_36555	URS00008C23BF,URS00009B7689	gene	group	mRNA	P18controlKD-vs-P18neat1KD	P18controlKD	P18neat1KD	Up	3.25907e-96	3.11874e-94	5.94299	P18controlKD:P18controlKD3,P18controlKD2,P18controlKD1	P18controlKD:P18controlKD3,P18controlKD2,P18controlKD1	3	3	1.19	11.6633	1	1.75	0.86	0.96	17.99	8	9	1	1	1	P18neat1KD:P18neat1KD1,P18neat1KD2,P18neat1KD3	P18neat1KD:P18neat1KD1,P18neat1KD2,P18neat1KD3	3	3	86.2567	300.673	1	88.68	80.63	89.46	363	239.01	300.01	1	1	1
645369	BGIR9606_372990,NM_001080209.2,URS00000FC490,URS00002DC347,URS00008B8507,URS00008BF3CD,URS0000D57846,URS0000D589B3,URS0000D5D203,URS0000D5D6AF,URS0000D5D6FF,URS0000D5E310,XM_011525729.3	gene	group	mRNA	P18controlKD-vs-P18neat1KD	P18controlKD	P18neat1KD	Dw	3.67907e-96	3.51299e-94	-6.57168	P18controlKD:P18controlKD3,P18controlKD2,P18controlKD1	P18controlKD:P18controlKD3,P18controlKD2,P18controlKD1	3	3	15.7567	1692.9	1	15.78	15.56	15.93	1715.54	1696	1667.17	1	1	1	P18neat1KD:P18neat1KD1,P18neat1KD2,P18neat1KD3	P18neat1KD:P18neat1KD1,P18neat1KD2,P18neat1KD3	3	3	0.233333	7.66667	1	0.12	0.1	0.48	9	7	7	1	1	1
4154	NM_001314057.1,NM_021038.4,NM_207292.2,NM_207293.1,NM_207294.1,NM_207295.1,NM_207296.1,NM_207297.1,URS00008B5326,URS00008B5D9B,URS00009B3DAE,URS00009B605E,URS00009BD231,URS00009C4066,XM_005247457.5,XM_005247458.5,XM_005247460.4,XM_005247461.5,XM_005247462.5,XM_005247463.5,XM_005247464.5,XM_005247465.5,XM_005247466.5,XM_005247467.5,XM_005247468.5,XM_005247471.5,XM_005247474.3,XM_005247475.3,XM_005…	gene	group	mRNA	P18controlKD-vs-P18neat1KD	P18controlKD	P18neat1KD	Dw	1.3264e-95	1.26377e-93	-1.5864	P18controlKD:P18controlKD3,P18controlKD2,P18controlKD1	P18controlKD:P18controlKD3,P18controlKD2,P18controlKD1	3	3	102.293	6108.28	1	102.54	99.76	104.58	6343.63	5993.13	5988.09	1	1	1	P18neat1KD:P18neat1KD1,P18neat1KD2,P18neat1KD3	P18neat1KD:P18neat1KD1,P18neat1KD2,P18neat1KD3	3	3	41.69	880.927	1	43.71	39.46	41.9	1110.29	732	800.49	1	1	1
1730	BGIR9606_390764,BGIR9606_390765,NM_006729.4,NM_007309.3,URS00008B92BF	gene	group	mRNA	P18controlKD-vs-P18neat1KD	P18controlKD	P18neat1KD	Dw	1.35696e-95	1.29008e-93	-2.39853	P18controlKD:P18controlKD3,P18controlKD2,P18controlKD1	P18controlKD:P18controlKD3,P18controlKD2,P18controlKD1	3	3	28.6267	1731.67	1	26.94	29.65	29.29	1705	1762	1728	1	1	1	P18neat1KD:P18neat1KD1,P18neat1KD2,P18neat1KD3	P18neat1KD:P18neat1KD1,P18neat1KD2,P18neat1KD3	3	3	6.51333	141.667	1	6.52	6.59	6.43	167	125	133	1	1	1
7739	NM_001178106.1,NM_001178107.1,NM_001178108.1,NM_001178109.1,NM_001178110.1,NM_001178113.1,NM_001178115.1,NM_007150.3,URS00008B9CE8,URS00008BFEF8,XM_005274730.2,XM_005274731.2,XM_005274735.2,XM_005274737.2,XM_005274738.2,XM_005274740.2,XM_005274741.2,XM_005274742.2,XM_005274744.2,XM_005274745.2,XM_005274746.3,XM_011531194.1,XM_011531195.1,XM_017029821.1,XM_017029822.2,XM_017029823.1,XM_017029824.1…	gene	group	mRNA	P18controlKD-vs-P18neat1KD	P18controlKD	P18neat1KD	Dw	1.9038e-95	1.80606e-93	-4.73831	P18controlKD:P18controlKD3,P18controlKD2,P18controlKD1	P18controlKD:P18controlKD3,P18controlKD2,P18controlKD1	3	3	21.8633	1380.33	1	18.66	25.61	21.32	1245	1616	1280	1	1	1	P18neat1KD:P18neat1KD1,P18neat1KD2,P18neat1KD3	P18neat1KD:P18neat1KD1,P18neat1KD2,P18neat1KD3	3	3	1.10333	22.3333	1	1.01	0.85	1.45	23	16	28	1	1	1
3097	NM_006734.3,URS00005019A3,URS0000551C4A,URS00008BA7BC,URS0000D5810C,XM_017010805.1,XM_024446416.1,XM_024446417.1,XM_024446418.1,XM_024446419.1	gene	group	mRNA	P18controlKD-vs-P18neat1KD	P18controlKD	P18neat1KD	Dw	2.1262e-95	2.01268e-93	-1.92268	P18controlKD:P18controlKD3,P18controlKD2,P18controlKD1	P18controlKD:P18controlKD3,P18controlKD2,P18controlKD1	3	3	31.1367	4204.71	1	30.07	31.46	31.88	4223.87	4239.7	4150.55	1	1	1	P18neat1KD:P18neat1KD1,P18neat1KD2,P18neat1KD3	P18neat1KD:P18neat1KD1,P18neat1KD2,P18neat1KD3	3	3	10.19	478.24	1	10.27	11.44	8.86	571.53	457.38	405.81	1	1	1
9618	NM_004295.3,URS00005BDC52,URS00005C833C,XM_011525504.3,XM_011525505.2,XM_011525506.3,XM_011525507.2,XM_011525508.2	gene	group	mRNA	P18controlKD-vs-P18neat1KD	P18controlKD	P18neat1KD	Up	2.51723e-95	2.37769e-93	2.01551	P18controlKD:P18controlKD3,P18controlKD2,P18controlKD1	P18controlKD:P18controlKD3,P18controlKD2,P18controlKD1	3	3	12.76	510	1	14.16	12.51	11.61	582	511	437	1	1	1	P18neat1KD:P18neat1KD1,P18neat1KD2,P18neat1KD3	P18neat1KD:P18neat1KD1,P18neat1KD2,P18neat1KD3	3	3	60.4133	884.667	1	59.53	61.49	60.22	1018	780	856	1	1	1
11214	BGIR9606_363559,NM_001270546.1,NM_006738.5,NM_007200.4,URS000023F4EB,URS0000276885,URS00002DDEF4,URS00003B7343,URS0000483D21,URS000048A0C7,URS00008B35C1,URS00008BA7A5,URS00008BBBC5,URS00008BF0DD,URS00008BF8CC,URS00009BE6E0,URS00009BF939,URS00009C319D	gene	group	mRNA	P18controlKD-vs-P18neat1KD	P18controlKD	P18neat1KD	Dw	3.32367e-95	3.13268e-93	-1.80825	P18controlKD:P18controlKD3,P18controlKD2,P18controlKD1	P18controlKD:P18controlKD3,P18controlKD2,P18controlKD1	3	3	48.34	6096.37	1	44.4	47.84	52.78	5838.81	6228.04	6222.27	1	1	1	P18neat1KD:P18neat1KD1,P18neat1KD2,P18neat1KD3	P18neat1KD:P18neat1KD1,P18neat1KD2,P18neat1KD3	3	3	19.2233	753.7	1	17.14	21.39	19.14	910.07	644.28	706.75	1	1	1
57212	NR_033708.1,NR_033709.1,NR_033710.1,NR_033711.1,NR_033712.1,URS00001C8F1E,URS00004A8E3A,URS0000759A0C,URS00007C640A,URS00007C795A,URS00008B5CF7,URS00008B988D,URS00008BB8BF,URS00008BC414,URS00008BF020,URS00008C0937,URS00008C18F5,URS00008C231D,URS00008C2789,URS00008C3486,URS00008C35FD,URS0000D58515,URS0000D59F25,URS0000D5ADD7,URS0000D5C388,URS0000D5D175	gene	group	lncRNA	P18controlKD-vs-P18neat1KD	P18controlKD	P18neat1KD	Up	3.55356e-95	3.34217e-93	3.40502	P18controlKD:P18controlKD3,P18controlKD2,P18controlKD1	P18controlKD:P18controlKD3,P18controlKD2,P18controlKD1	3	3	1.50333	70.2333	1	1.12	1.54	1.85	62.74	69.96	78	1	1	1	P18neat1KD:P18neat1KD1,P18neat1KD2,P18neat1KD3	P18neat1KD:P18neat1KD1,P18neat1KD2,P18neat1KD3	3	3	19.79	319.677	1	16.99	21.28	21.1	385.53	276.97	296.53	1	1	1
9349	NM_000978.3,URS00009BBFBF	gene	group	mRNA	P18controlKD-vs-P18neat1KD	P18controlKD	P18neat1KD	Up	3.57666e-95	3.3567e-93	1.67528	P18controlKD:P18controlKD3,P18controlKD2,P18controlKD1	P18controlKD:P18controlKD3,P18controlKD2,P18controlKD1	3	3	257.26	1995.67	1	252.71	276.17	242.9	2047	2147	1793	1	1	1	P18neat1KD:P18neat1KD1,P18neat1KD2,P18neat1KD3	P18neat1KD:P18neat1KD1,P18neat1KD2,P18neat1KD3	3	3	997.96	2750.33	1	1008.88	993.1	991.9	3268	2349	2634	1	1	1
100130238	NR_024563.1,URS00008B38D4,URS00008B5043,URS00008B9651,URS00008BD2E9,URS00008BD5F5,URS0000D5857B	gene	group	lncRNA	P18controlKD-vs-P18neat1KD	P18controlKD	P18neat1KD	Dw	4.42096e-95	4.14021e-93	-4.41995	P18controlKD:P18controlKD3,P18controlKD2,P18controlKD1	P18controlKD:P18controlKD3,P18controlKD2,P18controlKD1	3	3	6.15667	1029.09	1	5.83	5.62	7.02	1090.34	960.26	1036.66	1	1	1	P18neat1KD:P18neat1KD1,P18neat1KD2,P18neat1KD3	P18neat1KD:P18neat1KD1,P18neat1KD2,P18neat1KD3	3	3	1.05667	21.0633	1	0.98	1.15	1.04	22.61	16.58	24	1	1	1
5317	NM_000299.3,NM_001005337.2,URS00008B8AA7,URS00008BC90A	gene	group	mRNA	P18controlKD-vs-P18neat1KD	P18controlKD	P18neat1KD	Dw	5.32149e-95	4.97293e-93	-7.81482	P18controlKD:P18controlKD3,P18controlKD2,P18controlKD1	P18controlKD:P18controlKD3,P18controlKD2,P18controlKD1	3	3	35.2	2782.33	1	33.72	39.32	32.56	2783	3102	2462	1	1	1	P18neat1KD:P18neat1KD1,P18neat1KD2,P18neat1KD3	P18neat1KD:P18neat1KD1,P18neat1KD2,P18neat1KD3	3	3	0.19	5.33333	1	0.26	0.24	0.07	9	5	2	1	1	1
151126	BGIR9606_283130,BGIR9606_283131,BGIR9606_283132,BGIR9606_283133,BGIR9606_283134,BGIR9606_283136,BGIR9606_283137,BGIR9606_283138,BGIR9606_283139,BGIR9606_283140,BGIR9606_283141,BGIR9606_283142,BGIR9606_283143,BGIR9606_283144,BGIR9606_283146,BGIR9606_283148,BGIR9606_283149,BGIR9606_283150,BGIR9606_283151,NM_001113397.2,NM_001113398.2,NM_001282725.2,NM_001352808.1,NM_001352809.1,NM_001352810.1,NM_00…	gene	group	mRNA	P18controlKD-vs-P18neat1KD	P18controlKD	P18neat1KD	Up	7.89933e-95	7.36621e-93	5.15995	P18controlKD:P18controlKD3,P18controlKD2,P18controlKD1	P18controlKD:P18controlKD3,P18controlKD2,P18controlKD1	3	3	1.12667	17.1267	1	0.96	1.23	1.19	20.68	15.65	15.05	1	1	1	P18neat1KD:P18neat1KD1,P18neat1KD2,P18neat1KD3	P18neat1KD:P18neat1KD1,P18neat1KD2,P18neat1KD3	3	3	15.09	257.717	1	16.41	14.24	14.62	319.64	214.32	239.19	1	1	1
10643	NM_006547.2,URS00008B217B,URS00008B2593,URS00008BC79E,URS00008BCC98,URS00008C003F,URS0000D5B7AA,XM_006715639.2,XM_011515089.2,XM_011515090.3,XM_011515091.2,XM_011515092.2,XM_011515093.2	gene	group	mRNA	P18controlKD-vs-P18neat1KD	P18controlKD	P18neat1KD	Dw	1.33154e-94	1.23904e-92	-2.02328	P18controlKD:P18controlKD3,P18controlKD2,P18controlKD1	P18controlKD:P18controlKD3,P18controlKD2,P18controlKD1	3	3	50.6	2076	1	51.83	49	50.97	2196	2098	1934	1	1	1	P18neat1KD:P18neat1KD1,P18neat1KD2,P18neat1KD3	P18neat1KD:P18neat1KD1,P18neat1KD2,P18neat1KD3	3	3	16.8933	219.333	1	16.19	20.06	14.43	244	195	219	1	1	1
9792	NM_014755.2,URS00008B68B6,XM_005264669.3,XM_011533205.2	gene	group	mRNA	P18controlKD-vs-P18neat1KD	P18controlKD	P18neat1KD	Dw	3.55302e-94	3.29919e-92	-2.54095	P18controlKD:P18controlKD3,P18controlKD2,P18controlKD1	P18controlKD:P18controlKD3,P18controlKD2,P18controlKD1	3	3	33.7767	2877.59	1	30.61	35.24	35.48	2729.83	2994.83	2908.12	1	1	1	P18neat1KD:P18neat1KD1,P18neat1KD2,P18neat1KD3	P18neat1KD:P18neat1KD1,P18neat1KD2,P18neat1KD3	3	3	7.04667	212.533	1	6.45	8.53	6.16	231.63	224.97	181	1	1	1
7003	NM_021961.5,URS000013B087,URS000022AB5E,URS000050651A,URS00008B31DF,URS00008B9F95,URS0000D5A22F	gene	group	mRNA	P18controlKD-vs-P18neat1KD	P18controlKD	P18neat1KD	Dw	1.12774e-93	1.04496e-91	-1.62066	P18controlKD:P18controlKD3,P18controlKD2,P18controlKD1	P18controlKD:P18controlKD3,P18controlKD2,P18controlKD1	3	3	35.0467	4457	1	33.48	36.02	35.64	4501	4494	4376	1	1	1	P18neat1KD:P18neat1KD1,P18neat1KD2,P18neat1KD3	P18neat1KD:P18neat1KD1,P18neat1KD2,P18neat1KD3	3	3	13.5067	622.667	1	12.13	14.95	13.44	697	576	595	1	1	1
9955	NM_006042.2,URS00008BAAF5,XM_011524114.3,XM_017025480.2	gene	group	mRNA	P18controlKD-vs-P18neat1KD	P18controlKD	P18neat1KD	Dw	1.3109e-93	1.21211e-91	-6.27832	P18controlKD:P18controlKD3,P18controlKD2,P18controlKD1	P18controlKD:P18controlKD3,P18controlKD2,P18controlKD1	3	3	20.2667	1499.52	1	20.84	19.05	20.91	1623.96	1430.53	1444.08	1	1	1	P18neat1KD:P18neat1KD1,P18neat1KD2,P18neat1KD3	P18neat1KD:P18neat1KD1,P18neat1KD2,P18neat1KD3	3	3	0.25	8.49333	1	0.51	0.14	0.1	17.34	5	3.14	1	1	1
102723750	URS00008B28D6,URS00008B2A5C,URS00008B8284,URS00009C34DE,URS0000D57BEA,URS0000D57EB9,URS0000D582EB,URS0000D584BA,URS0000D59015,URS0000D59274,URS0000D59EEF,URS0000D5A109,URS0000D5A8F9,URS0000D5AFC0,URS0000D5B460,URS0000D5CC14,URS0000D5E039,XM_017022789.2,XM_017022791.2,XM_017022793.2,XM_017022794.2,XM_017022795.2,XM_024450119.1,XM_024450120.1,XM_024450121.1,XM_024450122.1,XM_024450123.1,XR_00175161…	gene	group	mRNA	P18controlKD-vs-P18neat1KD	P18controlKD	P18neat1KD	Up	1.39256e-93	1.28491e-91	4.16438	P18controlKD:P18controlKD3,P18controlKD2,P18controlKD1	P18controlKD:P18controlKD3,P18controlKD2,P18controlKD1	3	3	0.763333	32.88	1	0.7	0.57	1.02	32.52	29.12	37	1	1	1	P18neat1KD:P18neat1KD1,P18neat1KD2,P18neat1KD3	P18neat1KD:P18neat1KD1,P18neat1KD2,P18neat1KD3	3	3	15.1667	253.77	1	16.05	14.56	14.89	306.61	211.97	242.73	1	1	1
9805	NM_001145513.1,NM_001145514.1,NM_001145515.1,NM_014766.4,XM_024447007.1	gene	group	mRNA	P18controlKD-vs-P18neat1KD	P18controlKD	P18neat1KD	Dw	3.47643e-93	3.20094e-91	-7.81629	P18controlKD:P18controlKD3,P18controlKD2,P18controlKD1	P18controlKD:P18controlKD3,P18controlKD2,P18controlKD1	3	3	32.87	2619	1	33.91	32.4	32.3	2825	2577	2455	1	1	1	P18neat1KD:P18neat1KD1,P18neat1KD2,P18neat1KD3	P18neat1KD:P18neat1KD1,P18neat1KD2,P18neat1KD3	3	3	0.173333	5	1	0.24	0.17	0.11	8	4	3	1	1	1
645864	NM_001277307.1,URS0000D5CC31,URS0000D5DB03,XM_011545567.2	gene	group	mRNA	P18controlKD-vs-P18neat1KD	P18controlKD	P18neat1KD	Dw	3.89003e-93	3.57426e-91	-4.7422	P18controlKD:P18controlKD3,P18controlKD2,P18controlKD1	P18controlKD:P18controlKD3,P18controlKD2,P18controlKD1	3	3	4.81	1217.97	1	4.06	4.85	5.52	1087.72	1239.79	1326.41	1	1	1	P18neat1KD:P18neat1KD1,P18neat1KD2,P18neat1KD3	P18neat1KD:P18neat1KD1,P18neat1KD2,P18neat1KD3	3	3	0.223333	20.0767	1	0.21	0.22	0.24	22.17	16.93	21.13	1	1	1
51293	NM_001165895.1,NM_016579.3	gene	group	mRNA	P18controlKD-vs-P18neat1KD	P18controlKD	P18neat1KD	Dw	4.28398e-93	3.928e-91	-2.01904	P18controlKD:P18controlKD3,P18controlKD2,P18controlKD1	P18controlKD:P18controlKD3,P18controlKD2,P18controlKD1	3	3	184.273	3335.67	1	186.26	197.44	169.12	3516	3566	2925	1	1	1	P18neat1KD:P18neat1KD1,P18neat1KD2,P18neat1KD3	P18neat1KD:P18neat1KD1,P18neat1KD2,P18neat1KD3	3	3	55.7367	354.333	1	55.1	55.31	56.8	413	301	349	1	1	1
6310	BGIR9606_308800,NM_000332.3,NM_001128164.1,NM_001357857.1,NR_152111.1,NR_152112.1,NR_152113.1,NR_152114.1,URS00008B5027,URS00008B6635,URS00008BD237,URS00008BE29B,URS00008C0133,URS00008C06D1	gene	group	mRNA	P18controlKD-vs-P18neat1KD	P18controlKD	P18neat1KD	Dw	4.30528e-93	3.93928e-91	-2.41399	P18controlKD:P18controlKD3,P18controlKD2,P18controlKD1	P18controlKD:P18controlKD3,P18controlKD2,P18controlKD1	3	3	38.29	2906.33	1	34.97	36.64	43.26	2757	2953	3009	1	1	1	P18neat1KD:P18neat1KD1,P18neat1KD2,P18neat1KD3	P18neat1KD:P18neat1KD1,P18neat1KD2,P18neat1KD3	3	3	7.59667	233.667	1	5.88	9.19	7.72	246	240	215	1	1	1
9697	BGIR9606_309755,BGIR9606_312904,NM_012288.3,XM_011515005.2	gene	group	mRNA	P18controlKD-vs-P18neat1KD	P18controlKD	P18neat1KD	Dw	4.40649e-93	4.02349e-91	-2.49924	P18controlKD:P18controlKD3,P18controlKD2,P18controlKD1	P18controlKD:P18controlKD3,P18controlKD2,P18controlKD1	3	3	14.05	1405.64	1	13.93	13.66	14.56	1499	1363	1354.92	1	1	1	P18neat1KD:P18neat1KD1,P18neat1KD2,P18neat1KD3	P18neat1KD:P18neat1KD1,P18neat1KD2,P18neat1KD3	3	3	2.98333	107.333	1	3.59	2.59	2.77	137	84	101	1	1	1
BGIG9606_53363	URS000077BBBB,URS00009ADBC4,URS0000D57795,URS0000D57B16,URS0000D5973D,URS0000D5A4C5	gene	group	lncRNA	P18controlKD-vs-P18neat1KD	P18controlKD	P18neat1KD	Dw	1.24783e-92	1.13701e-90	-2.97588	P18controlKD:P18controlKD3,P18controlKD2,P18controlKD1	P18controlKD:P18controlKD3,P18controlKD2,P18controlKD1	3	3	21.1267	2822.22	1	16.09	25.11	22.18	2367.03	3105.66	2993.97	1	1	1	P18neat1KD:P18neat1KD1,P18neat1KD2,P18neat1KD3	P18neat1KD:P18neat1KD1,P18neat1KD2,P18neat1KD3	3	3	2.98	155.437	1	2.41	3.2	3.33	172.17	138.23	155.91	1	1	1
162073	NM_001034841.3,NR_028028.1,URS000022141A,URS00008BBCFD,URS0000D5ABB7	gene	group	mRNA	P18controlKD-vs-P18neat1KD	P18controlKD	P18neat1KD	Dw	1.61094e-92	1.46482e-90	-9.0824	P18controlKD:P18controlKD3,P18controlKD2,P18controlKD1	P18controlKD:P18controlKD3,P18controlKD2,P18controlKD1	3	3	39.5433	4601.2	1	36.98	42.19	39.46	4500.61	4902.98	4400	1	1	1	P18neat1KD:P18neat1KD1,P18neat1KD2,P18neat1KD3	P18neat1KD:P18neat1KD1,P18neat1KD2,P18neat1KD3	3	3	0.353333	4.23	1	0.51	0.52	0.03	8.84	2.85	1	1	1	1
7430	BGIR9606_314793,BGIR9606_314795,NM_001111077.1,NM_003379.4,URS00008B49A4,XM_011536110.1	gene	group	mRNA	P18controlKD-vs-P18neat1KD	P18controlKD	P18neat1KD	Dw	1.68737e-92	1.53114e-90	-2.05483	P18controlKD:P18controlKD3,P18controlKD2,P18controlKD1	P18controlKD:P18controlKD3,P18controlKD2,P18controlKD1	3	3	53.76	2484.43	1	50.87	55.9	54.51	2462.03	2584.54	2406.72	1	1	1	P18neat1KD:P18neat1KD1,P18neat1KD2,P18neat1KD3	P18neat1KD:P18neat1KD1,P18neat1KD2,P18neat1KD3	3	3	15.78	258.67	1	16.27	16.12	14.95	316.02	224.6	235.39	1	1	1
8463	NM_001256658.1,NM_001256659.1,NM_001256660.1,NM_001256661.1,NM_001256662.1,NM_003598.1,URS00002B46F5,URS0000D57B43,URS0000D5CA4C,XM_005259334.4,XM_006723428.3,XM_006723429.2,XM_011527399.2,XM_011527400.2,XM_011527401.1,XM_011527402.2,XM_011527403.1,XM_011527404.2,XM_011527405.3,XM_011527406.3	gene	group	mRNA	P18controlKD-vs-P18neat1KD	P18controlKD	P18neat1KD	Dw	1.80431e-92	1.63387e-90	-2.64834	P18controlKD:P18controlKD3,P18controlKD2,P18controlKD1	P18controlKD:P18controlKD3,P18controlKD2,P18controlKD1	3	3	48.4767	1467.67	1	52.05	45.04	48.34	1648	1358	1397	1	1	1	P18neat1KD:P18neat1KD1,P18neat1KD2,P18neat1KD3	P18neat1KD:P18neat1KD1,P18neat1KD2,P18neat1KD3	3	3	10.6133	100.333	1	8.9	12.33	10.61	106	82	113	1	1	1
1038	NM_004065.2,URS00008B4113,URS00008B6033,URS00008B7691,URS00008BA845,URS00009BDB00,URS00009C2CE1,URS00009C3407	gene	group	mRNA	P18controlKD-vs-P18neat1KD	P18controlKD	P18neat1KD	Dw	1.87189e-92	1.69157e-90	-7.96735	P18controlKD:P18controlKD3,P18controlKD2,P18controlKD1	P18controlKD:P18controlKD3,P18controlKD2,P18controlKD1	3	3	138.03	2900.43	1	127.15	125.59	161.35	2766.32	2657.91	3277.06	1	1	1	P18neat1KD:P18neat1KD1,P18neat1KD2,P18neat1KD3	P18neat1KD:P18neat1KD1,P18neat1KD2,P18neat1KD3	3	3	0.753333	5	1	0.65	1.41	0.2	6	7	2	1	1	1
55711	BGIR9606_346504,BGIR9606_349712,NM_001271783.1,NM_001271784.1,NM_018099.4,URS0000761B06,URS00007630C3,URS000076D496,URS0000778F0A,URS00008BA380,URS00008BAA0A,URS00008BE799,URS0000D5A95D,XM_011520747.2,XM_011520748.3,XM_017019624.2,XM_017019625.2	gene	group	mRNA	P18controlKD-vs-P18neat1KD	P18controlKD	P18neat1KD	Dw	4.08927e-92	3.68775e-90	-4.14082	P18controlKD:P18controlKD3,P18controlKD2,P18controlKD1	P18controlKD:P18controlKD3,P18controlKD2,P18controlKD1	3	3	32.3633	1032.35	1	33.69	32.11	31.29	1112.37	1038.32	946.37	1	1	1	P18neat1KD:P18neat1KD1,P18neat1KD2,P18neat1KD3	P18neat1KD:P18neat1KD1,P18neat1KD2,P18neat1KD3	3	3	3.12	25.2133	1	1.66	4.97	2.73	19.64	27	29	1	1	1
4323	NM_004995.3	gene	group	mRNA	P18controlKD-vs-P18neat1KD	P18controlKD	P18neat1KD	Dw	4.36667e-92	3.92982e-90	-6.86344	P18controlKD:P18controlKD3,P18controlKD2,P18controlKD1	P18controlKD:P18controlKD3,P18controlKD2,P18controlKD1	3	3	36.6767	1975.33	1	30.82	42.33	36.88	1740	2283	1903	1	1	1	P18neat1KD:P18neat1KD1,P18neat1KD2,P18neat1KD3	P18neat1KD:P18neat1KD1,P18neat1KD2,P18neat1KD3	3	3	0.386667	7.33333	1	0.31	0.31	0.54	7	5	10	1	1	1
8728	BGIR9606_303998,NM_033274.4,URS00002992CD,URS00008BD5F0,XM_005266003.2,XM_011534682.2,XM_017010009.1	gene	group	mRNA	P18controlKD-vs-P18neat1KD	P18controlKD	P18neat1KD	Dw	4.95091e-92	4.44649e-90	-8.03338	P18controlKD:P18controlKD3,P18controlKD2,P18controlKD1	P18controlKD:P18controlKD3,P18controlKD2,P18controlKD1	3	3	30.3333	2845.34	1	31.45	30.7	28.85	3045	2881	2610.02	1	1	1	P18neat1KD:P18neat1KD1,P18neat1KD2,P18neat1KD3	P18neat1KD:P18neat1KD1,P18neat1KD2,P18neat1KD3	3	3	0.166667	4.66667	1	0.13	0.27	0.1	4	7	3	1	1	1
112268014	BGIR9606_322590,BGIR9606_322602,URS0000D571BF,URS0000D58421,URS0000D587A4,URS0000D5D47F,XR_002956659.1	gene	group	lncRNA	P18controlKD-vs-P18neat1KD	P18controlKD	P18neat1KD	Up	5.91946e-92	5.30548e-90	2.99961	P18controlKD:P18controlKD3,P18controlKD2,P18controlKD1	P18controlKD:P18controlKD3,P18controlKD2,P18controlKD1	3	3	1.46667	115.85	1	1.38	1.34	1.68	113.87	104.76	128.92	1	1	1	P18neat1KD:P18neat1KD1,P18neat1KD2,P18neat1KD3	P18neat1KD:P18neat1KD1,P18neat1KD2,P18neat1KD3	3	3	19.1	394.32	1	16.03	21.91	19.36	424.58	380.76	377.62	1	1	1
57007	BGIR9606_279287,NM_020311.2,URS00008B2C73,URS00008B32AA,XM_005246097.3,XM_005246098.3,XM_017004516.2	gene	group	mRNA	P18controlKD-vs-P18neat1KD	P18controlKD	P18neat1KD	Up	7.14265e-92	6.38874e-90	7.07418	P18controlKD:P18controlKD3,P18controlKD2,P18controlKD1	P18controlKD:P18controlKD3,P18controlKD2,P18controlKD1	3	3	0.22	6.66667	1	0.16	0.32	0.18	5	10	5	1	1	1	P18neat1KD:P18neat1KD1,P18neat1KD2,P18neat1KD3	P18neat1KD:P18neat1KD1,P18neat1KD2,P18neat1KD3	3	3	37.0133	384.333	1	34.23	41.02	35.79	417	369	367	1	1	1
375790	BGIR9606_269152,BGIR9606_269153,BGIR9606_269154,BGIR9606_269155,NM_001305275.1,NM_198576.3,URS000028A39B,XM_005244749.3,XM_011541429.2,XR_946650.2	gene	group	mRNA	P18controlKD-vs-P18neat1KD	P18controlKD	P18neat1KD	Dw	7.55191e-92	6.74104e-90	-1.92895	P18controlKD:P18controlKD3,P18controlKD2,P18controlKD1	P18controlKD:P18controlKD3,P18controlKD2,P18controlKD1	3	3	61.42	6355.33	1	61.77	65.41	57.08	6561	6898	5607	1	1	1	P18neat1KD:P18neat1KD1,P18neat1KD2,P18neat1KD3	P18neat1KD:P18neat1KD1,P18neat1KD2,P18neat1KD3	3	3	21.4867	718	1	21.83	24.51	18.12	845	669	640	1	1	1
2774	NM_001142339.2,NM_001261443.1,NM_001261444.1,NM_182978.3,URS00005B2976,URS00008BC9E1,URS0000D5A2D5,URS0000D5B5BC,URS0000D5B93E,URS0000D5BE3F,XM_006722324.3,XM_024451164.1	gene	group	mRNA	P18controlKD-vs-P18neat1KD	P18controlKD	P18neat1KD	Up	1.37182e-91	1.22204e-89	4.7222	P18controlKD:P18controlKD3,P18controlKD2,P18controlKD1	P18controlKD:P18controlKD3,P18controlKD2,P18controlKD1	3	3	0.323333	27.9733	1	0.17	0.47	0.33	15.26	39.84	28.82	1	1	1	P18neat1KD:P18neat1KD1,P18neat1KD2,P18neat1KD3	P18neat1KD:P18neat1KD1,P18neat1KD2,P18neat1KD3	3	3	10.21	310.283	1	9.06	11.78	9.79	328.47	287.3	315.08	1	1	1
23532	NM_001291715.1,NM_001291716.1,NM_001291717.1,NM_001291719.1,NM_001318126.1,NM_001318127.1,NM_006115.4,NM_206953.2,NM_206954.2,NM_206955.2,NM_206956.2,XM_011530034.3	gene	group	mRNA	P18controlKD-vs-P18neat1KD	P18controlKD	P18neat1KD	Up	1.80742e-91	1.60681e-89	2.53365	P18controlKD:P18controlKD3,P18controlKD2,P18controlKD1	P18controlKD:P18controlKD3,P18controlKD2,P18controlKD1	3	3	6.69333	228	1	7.55	6.68	5.85	275	226	183	1	1	1	P18neat1KD:P18neat1KD1,P18neat1KD2,P18neat1KD3	P18neat1KD:P18neat1KD1,P18neat1KD2,P18neat1KD3	3	3	47	566.333	1	46.8	47.95	46.25	664	499	536	1	1	1
23596	NM_014322.2	gene	group	mRNA	P18controlKD-vs-P18neat1KD	P18controlKD	P18neat1KD	Dw	2.83092e-91	2.51161e-89	-4.08696	P18controlKD:P18controlKD3,P18controlKD2,P18controlKD1	P18controlKD:P18controlKD3,P18controlKD2,P18controlKD1	3	3	28.2867	1110.06	1	26.46	30.76	27.64	1086.02	1206.86	1037.3	1	1	1	P18neat1KD:P18neat1KD1,P18neat1KD2,P18neat1KD3	P18neat1KD:P18neat1KD1,P18neat1KD2,P18neat1KD3	3	3	2.01	28.6133	1	2.56	1.75	1.72	42	20.84	23	1	1	1
6499	NM_006929.4,XM_011514815.3,XR_001743586.2,XR_926301.3	gene	group	mRNA	P18controlKD-vs-P18neat1KD	P18controlKD	P18neat1KD	Dw	3.11603e-91	2.75898e-89	-1.98088	P18controlKD:P18controlKD3,P18controlKD2,P18controlKD1	P18controlKD:P18controlKD3,P18controlKD2,P18controlKD1	3	3	49.31	2850.61	1	49.66	50.91	47.36	3024.78	2923.89	2603.15	1	1	1	P18neat1KD:P18neat1KD1,P18neat1KD2,P18neat1KD3	P18neat1KD:P18neat1KD1,P18neat1KD2,P18neat1KD3	3	3	15.54	312.417	1	16.56	14.95	15.11	400	257	280.25	1	1	1
9435	NM_004267.4,URS000010E282	gene	group	mRNA	P18controlKD-vs-P18neat1KD	P18controlKD	P18neat1KD	Dw	4.74315e-91	4.19118e-89	-3.79923	P18controlKD:P18controlKD3,P18controlKD2,P18controlKD1	P18controlKD:P18controlKD3,P18controlKD2,P18controlKD1	3	3	16.3467	1020.33	1	17.92	15.4	15.72	1167	958	936	1	1	1	P18neat1KD:P18neat1KD1,P18neat1KD2,P18neat1KD3	P18neat1KD:P18neat1KD1,P18neat1KD2,P18neat1KD3	3	3	1.45	31.3333	1	1.15	1.69	1.51	30	32	32	1	1	1
57670	NM_001164665.1,NM_020910.2,URS00008BB59F,XM_011516442.2	gene	group	mRNA	P18controlKD-vs-P18neat1KD	P18controlKD	P18neat1KD	Dw	5.14617e-91	4.53815e-89	-1.95516	P18controlKD:P18controlKD3,P18controlKD2,P18controlKD1	P18controlKD:P18controlKD3,P18controlKD2,P18controlKD1	3	3	24.7133	4441.33	1	22.31	26.6	25.23	4265	4763	4296	1	1	1	P18neat1KD:P18neat1KD1,P18neat1KD2,P18neat1KD3	P18neat1KD:P18neat1KD1,P18neat1KD2,P18neat1KD3	3	3	7.65333	496	1	8.05	7.31	7.6	607	420	461	1	1	1
57475	NM_020715.2,XM_011537009.1,XM_011537015.2,XM_017021499.1,XM_017021500.1,XM_017021501.1,XM_017021502.1,XM_017021503.1,XM_017021504.1,XR_001750460.1,XR_001750461.1,XR_002957564.1	gene	group	mRNA	P18controlKD-vs-P18neat1KD	P18controlKD	P18neat1KD	Up	5.57862e-91	4.90964e-89	3.07476	P18controlKD:P18controlKD3,P18controlKD2,P18controlKD1	P18controlKD:P18controlKD3,P18controlKD2,P18controlKD1	3	3	0.896667	93.0233	1	0.82	0.99	0.88	91.72	101.25	86.1	1	1	1	P18neat1KD:P18neat1KD1,P18neat1KD2,P18neat1KD3	P18neat1KD:P18neat1KD1,P18neat1KD2,P18neat1KD3	3	3	9.45333	338.347	1	9.74	9.04	9.58	410.72	273.97	330.35	1	1	1
83666	NM_001146102.1,NM_001146103.1,NM_001146104.1,NM_001146105.1,NM_001146106.1,NM_031458.2,XM_005247820.2,XM_011513218.1,XM_017007304.1,XM_017007305.2,XM_017007306.1,XR_001740305.1,XR_001740306.2,XR_001740307.1,XR_001740308.2,XR_001740309.2,XR_002959597.1	gene	group	mRNA	P18controlKD-vs-P18neat1KD	P18controlKD	P18neat1KD	Dw	6.33553e-91	5.5646e-89	-2.08956	P18controlKD:P18controlKD3,P18controlKD2,P18controlKD1	P18controlKD:P18controlKD3,P18controlKD2,P18controlKD1	3	3	39.39	2485.02	1	42.16	36.68	39.33	2781.96	2297.52	2375.57	1	1	1	P18neat1KD:P18neat1KD1,P18neat1KD2,P18neat1KD3	P18neat1KD:P18neat1KD1,P18neat1KD2,P18neat1KD3	3	3	12.5867	252.577	1	13.42	11.96	12.38	329.46	202.08	226.19	1	1	1
6652	NM_003104.5,NR_034039.1,URS00001B2BB7,URS000062012F	gene	group	mRNA	P18controlKD-vs-P18neat1KD	P18controlKD	P18neat1KD	Up	1.54133e-90	1.35107e-88	2.15084	P18controlKD:P18controlKD3,P18controlKD2,P18controlKD1	P18controlKD:P18controlKD3,P18controlKD2,P18controlKD1	3	3	16.3367	687.31	1	18.43	15.4	15.18	810.21	646.6	605.12	1	1	1	P18neat1KD:P18neat1KD1,P18neat1KD2,P18neat1KD3	P18neat1KD:P18neat1KD1,P18neat1KD2,P18neat1KD3	3	3	87.9267	1318.9	1	93.39	78.98	91.41	1640.32	1007.24	1309.15	1	1	1
51454	BGIR9606_278067,BGIR9606_278073,NM_001252668.1,NM_001252669.1,NM_016315.3,NR_045562.1,NR_045563.1,URS00008BE13B,XM_006712580.4,XM_006712581.1,XM_006712582.1,XM_006712583.4,XM_006712584.4,XM_006712585.1,XM_006712589.3,XM_011511329.1,XM_011511331.1,XM_011511332.2,XM_011511333.1,XM_011511335.2,XM_017004303.1,XM_017004304.2,XM_017004305.1,XM_017004306.1,XM_017004307.1,XM_017004308.1,XR_002959305.1	gene	group	mRNA	P18controlKD-vs-P18neat1KD	P18controlKD	P18neat1KD	Up	1.64273e-90	1.43708e-88	2.14096	P18controlKD:P18controlKD3,P18controlKD2,P18controlKD1	P18controlKD:P18controlKD3,P18controlKD2,P18controlKD1	3	3	10.9867	416.667	1	11.27	9.18	12.51	431	377	442	1	1	1	P18neat1KD:P18neat1KD1,P18neat1KD2,P18neat1KD3	P18neat1KD:P18neat1KD1,P18neat1KD2,P18neat1KD3	3	3	58.34	795.333	1	65.62	53.36	56.04	972	634	780	1	1	1
5355	NM_002668.2	gene	group	mRNA	P18controlKD-vs-P18neat1KD	P18controlKD	P18neat1KD	Dw	1.7154e-90	1.49766e-88	-6.15149	P18controlKD:P18controlKD3,P18controlKD2,P18controlKD1	P18controlKD:P18controlKD3,P18controlKD2,P18controlKD1	3	3	94.9	1430.13	1	93.86	102.03	88.81	1476	1536.67	1277.71	1	1	1	P18neat1KD:P18neat1KD1,P18neat1KD2,P18neat1KD3	P18neat1KD:P18neat1KD1,P18neat1KD2,P18neat1KD3	3	3	1.75	9.42333	1	1.9	1.43	1.92	11.91	6.5	9.86	1	1	1
3898	NM_005558.3,URS00008BB60F,URS00009AF14C	gene	group	mRNA	P18controlKD-vs-P18neat1KD	P18controlKD	P18neat1KD	Up	1.89188e-90	1.64845e-88	8.01916	P18controlKD:P18controlKD3,P18controlKD2,P18controlKD1	P18controlKD:P18controlKD3,P18controlKD2,P18controlKD1	3	3	0.296667	5	1	0.25	0.39	0.25	3	7	5	1	1	1	P18neat1KD:P18neat1KD1,P18neat1KD2,P18neat1KD3	P18neat1KD:P18neat1KD1,P18neat1KD2,P18neat1KD3	3	3	54.3833	565.667	1	59.94	46.66	56.55	742	405	550	1	1	1
107	BGIR9606_320096,BGIR9606_320097,NM_001281768.1,NM_021116.3,URS0000D57015,URS0000D57885,URS0000D5C791,XM_005249584.3,XM_005249585.2	gene	group	mRNA	P18controlKD-vs-P18neat1KD	P18controlKD	P18neat1KD	Up	2.2202e-90	1.93069e-88	5.54787	P18controlKD:P18controlKD3,P18controlKD2,P18controlKD1	P18controlKD:P18controlKD3,P18controlKD2,P18controlKD1	3	3	0.07	13.5067	1	0.1	0.05	0.06	19.24	10.28	11	1	1	1	P18neat1KD:P18neat1KD1,P18neat1KD2,P18neat1KD3	P18neat1KD:P18neat1KD1,P18neat1KD2,P18neat1KD3	3	3	5.3	269.913	1	6.13	4.33	5.44	335	205	269.74	1	1	1
51776	NM_016653.2,NM_133646.2,XM_005246640.2,XM_017004323.1,XM_017004324.1	gene	group	mRNA	P18controlKD-vs-P18neat1KD	P18controlKD	P18neat1KD	Dw	3.34317e-90	2.90147e-88	-2.29159	P18controlKD:P18controlKD3,P18controlKD2,P18controlKD1	P18controlKD:P18controlKD3,P18controlKD2,P18controlKD1	3	3	17.45	1505.06	1	17.45	17.41	17.49	1556	1518.98	1440.21	1	1	1	P18neat1KD:P18neat1KD1,P18neat1KD2,P18neat1KD3	P18neat1KD:P18neat1KD1,P18neat1KD2,P18neat1KD3	3	3	4.99333	132.333	1	5.2	4.72	5.06	153	113	131	1	1	1
254065	NM_153252.4,URS00008B3DAE,URS00008BD7B6,URS00009B9455,URS0000D581EB,URS0000D5878C,URS0000D5C5CB,XM_005262113.3,XM_017029384.1,XM_017029385.2,XR_430519.3	gene	group	mRNA	P18controlKD-vs-P18neat1KD	P18controlKD	P18neat1KD	Dw	4.2229e-90	3.65774e-88	-2.3669	P18controlKD:P18controlKD3,P18controlKD2,P18controlKD1	P18controlKD:P18controlKD3,P18controlKD2,P18controlKD1	3	3	28.9067	2479.61	1	27.29	28.76	30.67	2502.95	2414.36	2521.51	1	1	1	P18neat1KD:P18neat1KD1,P18neat1KD2,P18neat1KD3	P18neat1KD:P18neat1KD1,P18neat1KD2,P18neat1KD3	3	3	7.40333	205.293	1	6.89	8.79	6.53	201.88	215	199	1	1	1
7077	BGIR9606_369977,NM_003255.4,URS000036EE33,URS0000381BD5,URS00008B87E2,URS00009B980B,URS00009C0C3E,URS0000D5A422,URS0000D5D06D	gene	group	mRNA	P18controlKD-vs-P18neat1KD	P18controlKD	P18neat1KD	Dw	5.00225e-90	4.32423e-88	-1.83199	P18controlKD:P18controlKD3,P18controlKD2,P18controlKD1	P18controlKD:P18controlKD3,P18controlKD2,P18controlKD1	3	3	56.3133	3017.3	1	54.6	58.68	55.66	3079.96	3146.03	2825.92	1	1	1	P18neat1KD:P18neat1KD1,P18neat1KD2,P18neat1KD3	P18neat1KD:P18neat1KD1,P18neat1KD2,P18neat1KD3	3	3	22.85	364.333	1	18.85	20.39	29.31	407	318	368	1	1	1
1289	BGIR9606_330630,BGIR9606_330631,BGIR9606_333529,BGIR9606_333530,NM_000093.4,NM_001278074.1,URS00008B41BC,URS00008B7DEA,URS00008BACB8,XM_017014266.2,XR_001746183.1	gene	group	mRNA	P18controlKD-vs-P18neat1KD	P18controlKD	P18neat1KD	Dw	5.04004e-90	4.34832e-88	-3.61184	P18controlKD:P18controlKD3,P18controlKD2,P18controlKD1	P18controlKD:P18controlKD3,P18controlKD2,P18controlKD1	3	3	10.65	1199.35	1	9.31	11.51	11.13	1113.83	1319.55	1164.67	1	1	1	P18neat1KD:P18neat1KD1,P18neat1KD2,P18neat1KD3	P18neat1KD:P18neat1KD1,P18neat1KD2,P18neat1KD3	3	3	1.28667	42.7033	1	1.22	1.25	1.39	50.63	40	37.48	1	1	1
132	BGIR9606_335097,BGIR9606_335134,BGIR9606_335136,NM_001123.3,NM_001202449.1,NM_001202450.1,NM_006721.3,URS00008B3AEB,URS00008B428E,URS00008B4370,URS00008BD687,URS00008BEDF3,URS00008BF194,URS00008C259F,URS00008C36AF,URS00009ADBD2,XM_017015698.1,XM_017015699.1,XM_017015700.1,XM_017015701.1,XM_017015702.1,XM_017015703.2,XM_017015704.1,XM_017015705.1,XM_017015706.1	gene	group	mRNA	P18controlKD-vs-P18neat1KD	P18controlKD	P18neat1KD	Dw	6.31564e-90	5.43815e-88	-1.96881	P18controlKD:P18controlKD3,P18controlKD2,P18controlKD1	P18controlKD:P18controlKD3,P18controlKD2,P18controlKD1	3	3	105.037	2801.22	1	112.66	95.95	106.5	3164.96	2571.99	2666.7	1	1	1	P18neat1KD:P18neat1KD1,P18neat1KD2,P18neat1KD3	P18neat1KD:P18neat1KD1,P18neat1KD2,P18neat1KD3	3	3	35.2433	308.52	1	35.28	34.1	36.35	373	238.56	314	1	1	1
10290	NM_001173476.1,NM_005876.4,URS00008BC746,URS0000D591AE,XM_005246237.2,XM_005246239.2,XM_005246240.2,XM_005246241.1,XM_005246242.4,XM_006712189.3,XM_006712193.3,XM_011510479.2,XM_011510483.2,XM_017003157.1,XM_017003158.2,XM_017003159.2,XM_017003160.1,XM_017003161.2,XM_017003162.2,XM_024452526.1,XR_001738587.2	gene	group	mRNA	P18controlKD-vs-P18neat1KD	P18controlKD	P18neat1KD	Dw	6.37884e-90	5.4818e-88	-4.05684	P18controlKD:P18controlKD3,P18controlKD2,P18controlKD1	P18controlKD:P18controlKD3,P18controlKD2,P18controlKD1	3	3	11.1367	1116.3	1	10.77	12.14	10.5	1121.33	1213	1014.58	1	1	1	P18neat1KD:P18neat1KD1,P18neat1KD2,P18neat1KD3	P18neat1KD:P18neat1KD1,P18neat1KD2,P18neat1KD3	3	3	0.63	28.7567	1	0.39	0.78	0.72	23.27	33	30	1	1	1
7162	BGIR9606_310130,BGIR9606_310131,BGIR9606_313235,NM_001166392.1,NM_006670.4	gene	group	mRNA	P18controlKD-vs-P18neat1KD	P18controlKD	P18neat1KD	Dw	6.72883e-90	5.77125e-88	-6.15689	P18controlKD:P18controlKD3,P18controlKD2,P18controlKD1	P18controlKD:P18controlKD3,P18controlKD2,P18controlKD1	3	3	32.1433	1383.59	1	31.74	32.36	32.33	1417.17	1402.68	1330.91	1	1	1	P18neat1KD:P18neat1KD1,P18neat1KD2,P18neat1KD3	P18neat1KD:P18neat1KD1,P18neat1KD2,P18neat1KD3	3	3	0.97	9.05	1	0.93	1.48	0.5	8.88	12.39	5.88	1	1	1
9289	NM_001145770.2,NM_001145771.2,NM_001145772.2,NM_001145773.2,NM_001145774.2,NM_001290142.1,NM_001290143.1,NM_001290144.1,NM_005682.6,NM_201524.3,NM_201525.3,URS00000BC759,URS00008B6ED8,URS00008B7AE5,URS00008B847E,URS00009B5E99,XM_005256237.2,XM_005256238.2,XM_005256239.2,XM_005256240.4,XM_005256241.4,XM_005256242.4,XM_005256244.3,XM_005256245.2,XM_005256246.2,XM_005256247.2,XM_005256248.2,XM_00525…	gene	group	mRNA	P18controlKD-vs-P18neat1KD	P18controlKD	P18neat1KD	Up	1.96102e-89	1.67866e-87	2.78331	P18controlKD:P18controlKD3,P18controlKD2,P18controlKD1	P18controlKD:P18controlKD3,P18controlKD2,P18controlKD1	3	3	2.73333	156.333	1	2.4	2.92	2.88	139	166	164	1	1	1	P18neat1KD:P18neat1KD1,P18neat1KD2,P18neat1KD3	P18neat1KD:P18neat1KD1,P18neat1KD2,P18neat1KD3	3	3	25.5533	463.607	1	24.46	26.92	25.28	526.53	440.53	423.76	1	1	1
26207	NM_012417.3,NM_181671.2,URS00003C9F5D,URS00008B3A93,URS00008B82D6,URS00008B90E8,URS00008BAE70,URS00008BE179,URS00008BF531,XM_005257216.2,XM_017024442.1,XM_017024443.1,XM_017024444.1,XM_017024445.1	gene	group	mRNA	P18controlKD-vs-P18neat1KD	P18controlKD	P18neat1KD	Dw	2.92911e-89	2.50248e-87	-2.64952	P18controlKD:P18controlKD3,P18controlKD2,P18controlKD1	P18controlKD:P18controlKD3,P18controlKD2,P18controlKD1	3	3	16.7167	1450.33	1	16.76	16.97	16.42	1474.01	1517.98	1359	1	1	1	P18neat1KD:P18neat1KD1,P18neat1KD2,P18neat1KD3	P18neat1KD:P18neat1KD1,P18neat1KD2,P18neat1KD3	3	3	3.24333	99.3333	1	3.13	3.87	2.73	114	100	84	1	1	1
105377329	BGIR9606_298657,BGIR9606_298658,BGIR9606_298659,URS00002CD9DA,URS0000336B3D,URS00003E7F50,URS000040E1C5,URS000046E633,URS000076D724,URS000076E1F4,URS00008B3B30,URS00008BB1B3,URS00008BEEBB,URS00008C0A35,URS00009BD73F,URS0000D57F3F,URS0000D59B5A,URS0000D5A9B3,URS0000D5AFDC,URS0000D5BC14,URS0000D5D515,URS0000D5D971,URS0000D5DE15,URS0000D5E0FF,XR_001741764.1,XR_001741765.1,XR_001741766.1,XR_938982.2,…	gene	group	lncRNA	P18controlKD-vs-P18neat1KD	P18controlKD	P18neat1KD	Up	3.78004e-89	3.22319e-87	4.18325	P18controlKD:P18controlKD3,P18controlKD2,P18controlKD1	P18controlKD:P18controlKD3,P18controlKD2,P18controlKD1	3	3	0.326667	34.2633	1	0.41	0.28	0.29	35.92	31.22	35.65	1	1	1	P18neat1KD:P18neat1KD1,P18neat1KD2,P18neat1KD3	P18neat1KD:P18neat1KD1,P18neat1KD2,P18neat1KD3	3	3	6.54333	260.813	1	4.79	8.05	6.79	261	246.42	275.02	1	1	1
100506334	NR_038883.2,NR_134558.1,NR_134559.1,URS000008457A,URS000016889E,URS00002079A9,URS000025611F,URS00002BC7E0,URS0000420D5C,URS0000457CF8,URS00004E82CE,URS00004F82E9,URS0000763E50,URS000077A8FB,URS0000780C26,URS0000788B24,URS0000811CFA,URS00008B3A1B,URS00008B410E,URS00008B604A,URS00008B88B6,URS00008BB353,URS00009AFED1,URS00009C142D,URS0000D580AD,URS0000D5A0BB,URS0000D5A0C9,URS0000D5A75D,URS0000D5A85F…	gene	group	lncRNA	P18controlKD-vs-P18neat1KD	P18controlKD	P18neat1KD	Dw	3.83795e-89	3.26621e-87	-3.07265	P18controlKD:P18controlKD3,P18controlKD2,P18controlKD1	P18controlKD:P18controlKD3,P18controlKD2,P18controlKD1	3	3	30.5833	1287.63	1	29.45	28.36	33.94	1226.22	1259.96	1376.71	1	1	1	P18neat1KD:P18neat1KD1,P18neat1KD2,P18neat1KD3	P18neat1KD:P18neat1KD1,P18neat1KD2,P18neat1KD3	3	3	15.11	66.8733	1	14.43	14.72	16.18	74.8	55.92	69.9	1	1	1
100505633	NR_038849.1,URS00008B746A,URS00009C1D65,URS00009C5FBE,URS0000D58418,URS0000D5999F,URS0000D5DE31	gene	group	lncRNA	P18controlKD-vs-P18neat1KD	P18controlKD	P18neat1KD	Dw	4.66052e-89	3.95855e-87	-2.76303	P18controlKD:P18controlKD3,P18controlKD2,P18controlKD1	P18controlKD:P18controlKD3,P18controlKD2,P18controlKD1	3	3	42.0867	1684.93	1	38.15	44.73	43.38	1551.24	1718.33	1785.21	1	1	1	P18neat1KD:P18neat1KD1,P18neat1KD2,P18neat1KD3	P18neat1KD:P18neat1KD1,P18neat1KD2,P18neat1KD3	3	3	7.34667	107.653	1	7.19	7.83	7.02	119.54	98.67	104.75	1	1	1
647024	NM_001164446.2	gene	group	mRNA	P18controlKD-vs-P18neat1KD	P18controlKD	P18neat1KD	Up	7.56285e-89	6.41131e-87	3.82871	P18controlKD:P18controlKD3,P18controlKD2,P18controlKD1	P18controlKD:P18controlKD3,P18controlKD2,P18controlKD1	3	3	0.41	41.6667	1	0.36	0.37	0.5	38	38	49	1	1	1	P18neat1KD:P18neat1KD1,P18neat1KD2,P18neat1KD3	P18neat1KD:P18neat1KD1,P18neat1KD2,P18neat1KD3	3	3	7.06667	255.333	1	7.07	7.26	6.87	302	225	239	1	1	1
2182	NM_001318509.1,NM_001318510.1,NM_004458.2,NM_022977.2,URS00008C05AF,XM_005262109.2,XM_006724635.2,XM_011530888.2,XM_011530889.2,XM_024452351.1	gene	group	mRNA	P18controlKD-vs-P18neat1KD	P18controlKD	P18neat1KD	Dw	8.58228e-89	7.26147e-87	-2.36018	P18controlKD:P18controlKD3,P18controlKD2,P18controlKD1	P18controlKD:P18controlKD3,P18controlKD2,P18controlKD1	3	3	23.03	1455.64	1	22.72	23.71	22.66	1528.92	1460.22	1377.77	1	1	1	P18neat1KD:P18neat1KD1,P18neat1KD2,P18neat1KD3	P18neat1KD:P18neat1KD1,P18neat1KD2,P18neat1KD3	3	3	5.62	121.667	1	5.18	6.74	4.94	136	118	111	1	1	1
90024	NR_033874.1,URS00007D2E07	gene	group	lncRNA	P18controlKD-vs-P18neat1KD	P18controlKD	P18neat1KD	Up	1.00295e-88	8.46962e-87	4.21407	P18controlKD:P18controlKD3,P18controlKD2,P18controlKD1	P18controlKD:P18controlKD3,P18controlKD2,P18controlKD1	3	3	3.18	32	1	3.03	2.42	4.09	32	27	37	1	1	1	P18neat1KD:P18neat1KD1,P18neat1KD2,P18neat1KD3	P18neat1KD:P18neat1KD1,P18neat1KD2,P18neat1KD3	3	3	68.5267	257.667	1	75.08	61.07	69.43	326	198	249	1	1	1
3106	NM_005514.7,URS00008B22B1,URS00008B70C9,URS00008BD4E9,URS00009AFC30,URS00009B00BD,URS00009B0B26,URS00009BB185,URS00009BBC7F,URS0000D5A023	gene	group	mRNA	P18controlKD-vs-P18neat1KD	P18controlKD	P18neat1KD	Up	1.04915e-88	8.84269e-87	6.23346	P18controlKD:P18controlKD3,P18controlKD2,P18controlKD1	P18controlKD:P18controlKD3,P18controlKD2,P18controlKD1	3	3	1.17	9.84333	1	1.24	0.73	1.54	10.93	6.26	12.34	1	1	1	P18neat1KD:P18neat1KD1,P18neat1KD2,P18neat1KD3	P18neat1KD:P18neat1KD1,P18neat1KD2,P18neat1KD3	3	3	37.1667	299.44	1	31.62	42.3	37.58	304.59	295.06	298.67	1	1	1
54863	NM_017723.2	gene	group	mRNA	P18controlKD-vs-P18neat1KD	P18controlKD	P18neat1KD	Dw	1.73984e-88	1.4608e-86	-4.5944	P18controlKD:P18controlKD3,P18controlKD2,P18controlKD1	P18controlKD:P18controlKD3,P18controlKD2,P18controlKD1	3	3	16.5367	1015.67	1	18.53	15.6	15.48	1187	954	906	1	1	1	P18neat1KD:P18neat1KD1,P18neat1KD2,P18neat1KD3	P18neat1KD:P18neat1KD1,P18neat1KD2,P18neat1KD3	3	3	0.84	18	1	0.7	0.86	0.96	18	16	20	1	1	1
7417	NM_001184783.2,NM_001184823.1,NM_001324087.1,NM_001324088.1,NM_001324089.1,NM_001324090.1,NM_003375.4	gene	group	mRNA	P18controlKD-vs-P18neat1KD	P18controlKD	P18neat1KD	Dw	1.73847e-88	1.4608e-86	-1.6511	P18controlKD:P18controlKD3,P18controlKD2,P18controlKD1	P18controlKD:P18controlKD3,P18controlKD2,P18controlKD1	3	3	228.883	5242.63	1	228.93	240.63	217.09	5499.9	5467.85	4760.13	1	1	1	P18neat1KD:P18neat1KD1,P18neat1KD2,P18neat1KD3	P18neat1KD:P18neat1KD1,P18neat1KD2,P18neat1KD3	3	3	88.93	720.763	1	89.85	84.25	92.69	859.08	587.93	715.28	1	1	1
4214	BGIR9606_301659,NM_005921.1,URS000012D956,URS00009B03C6,URS00009BF7CE,XM_017009484.1,XM_017009485.1,XR_001742068.2	gene	group	mRNA	P18controlKD-vs-P18neat1KD	P18controlKD	P18neat1KD	Up	1.96898e-88	1.65003e-86	3.74469	P18controlKD:P18controlKD3,P18controlKD2,P18controlKD1	P18controlKD:P18controlKD3,P18controlKD2,P18controlKD1	3	3	0.623333	42.6667	1	0.6	0.6	0.67	41	42	45	1	1	1	P18neat1KD:P18neat1KD1,P18neat1KD2,P18neat1KD3	P18neat1KD:P18neat1KD1,P18neat1KD2,P18neat1KD3	3	3	8.44667	246.583	1	8.43	8.37	8.54	280.41	217.5	241.84	1	1	1
79581	NM_001253815.1,NM_001253816.1,NM_024531.4,NR_045600.1,XM_006716658.2,XM_006716659.2,XM_006716660.2,XM_011517300.2,XM_017013821.1,XM_017013822.1,XM_024447268.1	gene	group	mRNA	P18controlKD-vs-P18neat1KD	P18controlKD	P18neat1KD	Dw	2.23052e-88	1.86564e-86	-1.93535	P18controlKD:P18controlKD3,P18controlKD2,P18controlKD1	P18controlKD:P18controlKD3,P18controlKD2,P18controlKD1	3	3	97.91	3035	1	111.42	90.57	91.74	3556	2809	2740	1	1	1	P18neat1KD:P18neat1KD1,P18neat1KD2,P18neat1KD3	P18neat1KD:P18neat1KD1,P18neat1KD2,P18neat1KD3	3	3	33.8133	340.667	1	34.23	33.29	33.92	403	291	328	1	1	1
729162	BGIR9606_386972,NR_146578.1,NR_146579.1,URS000002E291,URS000014F119,URS00008B7950,URS00008BF7B2,URS00009B58AF,URS0000D58632,URS0000D58EA9,URS0000D58EC2	gene	group	mRNA	P18controlKD-vs-P18neat1KD	P18controlKD	P18neat1KD	Up	2.70291e-88	2.25644e-86	3.25947	P18controlKD:P18controlKD3,P18controlKD2,P18controlKD1	P18controlKD:P18controlKD3,P18controlKD2,P18controlKD1	3	3	1.88333	78.3833	1	1.9	1.57	2.18	80.49	66.33	88.33	1	1	1	P18neat1KD:P18neat1KD1,P18neat1KD2,P18neat1KD3	P18neat1KD:P18neat1KD1,P18neat1KD2,P18neat1KD3	3	3	25.82	323.06	1	26.63	21.82	29.01	384	256.81	328.37	1	1	1
57178	BGIR9606_338136,BGIR9606_338137,NM_020338.3,URS00008B4261,URS00008BD680,URS00008BF45F,XM_005269987.5,XM_005269988.3,XM_006717923.3,XM_006717924.3,XM_006717925.3,XM_011539978.2,XM_011539979.1,XM_011539980.3,XM_017016440.2,XM_017016441.1,XM_017016442.1,XM_017016443.1	gene	group	mRNA	P18controlKD-vs-P18neat1KD	P18controlKD	P18neat1KD	Dw	2.77067e-88	2.30861e-86	-1.81857	P18controlKD:P18controlKD3,P18controlKD2,P18controlKD1	P18controlKD:P18controlKD3,P18controlKD2,P18controlKD1	3	3	134.527	12501.2	1	124.15	137.32	142.11	12076.2	12838.8	12588.7	1	1	1	P18neat1KD:P18neat1KD1,P18neat1KD2,P18neat1KD3	P18neat1KD:P18neat1KD1,P18neat1KD2,P18neat1KD3	3	3	45.3633	1543.45	1	48.74	44.66	42.69	1986.87	1243.41	1400.06	1	1	1
27333	NM_001308155.1,NM_014498.4,URS00008B265D,URS0000D59525,XM_005247364.3,XM_005247365.3,XM_017006183.1,XM_024453455.1	gene	group	mRNA	P18controlKD-vs-P18neat1KD	P18controlKD	P18neat1KD	Dw	2.84926e-88	2.36959e-86	-2.10056	P18controlKD:P18controlKD3,P18controlKD2,P18controlKD1	P18controlKD:P18controlKD3,P18controlKD2,P18controlKD1	3	3	28.6267	1679.98	1	28.5	28.57	28.81	1745.99	1673.99	1619.95	1	1	1	P18neat1KD:P18neat1KD1,P18neat1KD2,P18neat1KD3	P18neat1KD:P18neat1KD1,P18neat1KD2,P18neat1KD3	3	3	8.02333	168.99	1	7.92	8.47	7.68	193.99	156	156.98	1	1	1
125950	NM_133452.2,URS000077BCFA,URS00008C40E0,URS00009C4073,XM_011527671.1	gene	group	mRNA	P18controlKD-vs-P18neat1KD	P18controlKD	P18neat1KD	Dw	4.08547e-88	3.39125e-86	-1.65565	P18controlKD:P18controlKD3,P18controlKD2,P18controlKD1	P18controlKD:P18controlKD3,P18controlKD2,P18controlKD1	3	3	66.0967	3458.94	1	70.72	64.74	62.83	3849.09	3384.46	3143.28	1	1	1	P18neat1KD:P18neat1KD1,P18neat1KD2,P18neat1KD3	P18neat1KD:P18neat1KD1,P18neat1KD2,P18neat1KD3	3	3	26.08	473.457	1	26.93	25.71	25.6	571.72	400.92	447.73	1	1	1
9480	NM_004852.2,URS00008BD094	gene	group	mRNA	P18controlKD-vs-P18neat1KD	P18controlKD	P18neat1KD	Up	4.27287e-88	3.5401e-86	2.03544	P18controlKD:P18controlKD3,P18controlKD2,P18controlKD1	P18controlKD:P18controlKD3,P18controlKD2,P18controlKD1	3	3	1.72	421	1	1.65	1.59	1.92	423	390	450	1	1	1	P18neat1KD:P18neat1KD1,P18neat1KD2,P18neat1KD3	P18neat1KD:P18neat1KD1,P18neat1KD2,P18neat1KD3	3	3	8.55667	745.667	1	8.75	8.48	8.44	899	632	706	1	1	1
139818	NM_144658.3,URS00008B7ED7,URS00008BA269,URS00009B088F,XM_005262368.4,XM_005262369.5,XM_011531276.3,XM_011531278.3	gene	group	mRNA	P18controlKD-vs-P18neat1KD	P18controlKD	P18neat1KD	Dw	5.82375e-88	4.81591e-86	-7.39637	P18controlKD:P18controlKD3,P18controlKD2,P18controlKD1	P18controlKD:P18controlKD3,P18controlKD2,P18controlKD1	3	3	20.97	2094.78	1	22.44	19.45	21.02	2347	1947	1990.33	1	1	1	P18neat1KD:P18neat1KD1,P18neat1KD2,P18neat1KD3	P18neat1KD:P18neat1KD1,P18neat1KD2,P18neat1KD3	3	3	0.17	5.33333	1	0.13	0.23	0.15	4	7	5	1	1	1
130271	NM_172069.3,URS00008BE517,XM_017003351.2,XM_017003352.1,XM_017003353.1,XM_024452695.1,XR_001738620.1,XR_001738621.1,XR_001738622.1,XR_426981.2,XR_939657.2	gene	group	mRNA	P18controlKD-vs-P18neat1KD	P18controlKD	P18neat1KD	Dw	6.35867e-88	5.24836e-86	-6.3537	P18controlKD:P18controlKD3,P18controlKD2,P18controlKD1	P18controlKD:P18controlKD3,P18controlKD2,P18controlKD1	3	3	18.1967	1453	1	16.48	18.66	19.45	1420	1474	1465	1	1	1	P18neat1KD:P18neat1KD1,P18neat1KD2,P18neat1KD3	P18neat1KD:P18neat1KD1,P18neat1KD2,P18neat1KD3	3	3	0.35	7.66667	1	0.37	0.45	0.23	10	7	6	1	1	1
101928095	BGIR9606_325321,BGIR9606_325326,XM_017014139.1,XM_017014140.1,XM_017014141.1,XM_017014142.1,XM_017014143.1,XM_017014144.1,XM_017014145.2,XM_017014146.1,XM_024447358.1,XM_024447359.1,XM_024452673.1,XR_001745770.1,XR_001745771.1,XR_001745772.1,XR_001745773.1,XR_001745774.1,XR_001745775.1,XR_002959165.1	gene	group	mRNA	P18controlKD-vs-P18neat1KD	P18controlKD	P18neat1KD	Up	6.84876e-88	5.64224e-86	5.54233	P18controlKD:P18controlKD3,P18controlKD2,P18controlKD1	P18controlKD:P18controlKD3,P18controlKD2,P18controlKD1	3	3	0.316667	12.51	1	0.38	0.26	0.31	15.03	9.5	13	1	1	1	P18neat1KD:P18neat1KD1,P18neat1KD2,P18neat1KD3	P18neat1KD:P18neat1KD1,P18neat1KD2,P18neat1KD3	3	3	19.6033	247.627	1	19.56	21.1	18.15	291.68	226.73	224.47	1	1	1
351	BGIR9606_383042,BGIR9606_383840,BGIR9606_383847,NM_000484.3,NM_001136016.3,NM_001136129.2,NM_001136130.2,NM_001136131.2,NM_001204301.1,NM_001204302.1,NM_001204303.1,NM_201413.2,NM_201414.2,URS0000355445,URS0000383953,URS00008B295A,URS00008B3E44,URS00008BA8AB,URS00008BB84E,URS00008BE2A3,URS00008BFBA2,URS00009AD5E4,URS00009B259F,URS00009B2AF4,URS00009C2ADA,URS00009C3B07,URS00009C466C,URS0000AAA991,…	gene	group	mRNA	P18controlKD-vs-P18neat1KD	P18controlKD	P18neat1KD	Dw	7.06094e-88	5.80613e-86	-1.47775	P18controlKD:P18controlKD3,P18controlKD2,P18controlKD1	P18controlKD:P18controlKD3,P18controlKD2,P18controlKD1	3	3	178.173	7602.38	1	177.65	181.62	175.25	7618.85	7939	7249.28	1	1	1	P18neat1KD:P18neat1KD1,P18neat1KD2,P18neat1KD3	P18neat1KD:P18neat1KD1,P18neat1KD2,P18neat1KD3	3	3	79.2467	1177.33	1	75.78	80.81	81.15	1378	1012	1142	1	1	1
10507	BGIR9606_329357,BGIR9606_329360,BGIR9606_329361,BGIR9606_329362,BGIR9606_329363,BGIR9606_329364,BGIR9606_329365,BGIR9606_329366,BGIR9606_329367,BGIR9606_332159,NM_001142287.1,NM_006378.3,URS00008B50A6,URS00008BCACF,URS00008BDA69,URS00008BDC5C,URS00008BEB59,URS00008C0888,URS00008C2BBE,XM_005251654.3,XM_011518123.2,XM_011518124.2,XM_011518125.1,XM_011518127.2,XM_011518128.2,XM_011518129.1,XM_011518…	gene	group	mRNA	P18controlKD-vs-P18neat1KD	P18controlKD	P18neat1KD	Up	9.39751e-88	7.713e-86	3.85549	P18controlKD:P18controlKD3,P18controlKD2,P18controlKD1	P18controlKD:P18controlKD3,P18controlKD2,P18controlKD1	3	3	0.78	40.8133	1	0.77	0.65	0.92	42.37	34.64	45.43	1	1	1	P18neat1KD:P18neat1KD1,P18neat1KD2,P18neat1KD3	P18neat1KD:P18neat1KD1,P18neat1KD2,P18neat1KD3	3	3	10.4833	250.713	1	8.92	12.17	10.36	271.69	231.57	248.88	1	1	1
1292	BGIR9606_383554,BGIR9606_383555,NM_001849.3,NM_058174.2,NM_058175.2,URS00008C39AC,XM_011529451.1,XR_937438.2,XR_937439.2	gene	group	mRNA	P18controlKD-vs-P18neat1KD	P18controlKD	P18neat1KD	Dw	1.15085e-87	9.42796e-86	-2.7026	P18controlKD:P18controlKD3,P18controlKD2,P18controlKD1	P18controlKD:P18controlKD3,P18controlKD2,P18controlKD1	3	3	66.0767	3136.67	1	59.99	74.9	63.34	2972	3547	2891	1	1	1	P18neat1KD:P18neat1KD1,P18neat1KD2,P18neat1KD3	P18neat1KD:P18neat1KD1,P18neat1KD2,P18neat1KD3	3	3	12.3433	205.667	1	10.14	13.76	13.13	196	202	219	1	1	1
79158	BGIR9606_347975,BGIR9606_351217,NM_024312.4,URS00008BEFE5,XM_006719593.3,XM_011538731.2,XM_017019961.1,XM_017019962.2	gene	group	mRNA	P18controlKD-vs-P18neat1KD	P18controlKD	P18neat1KD	Up	1.77398e-87	1.45056e-85	1.71369	P18controlKD:P18controlKD3,P18controlKD2,P18controlKD1	P18controlKD:P18controlKD3,P18controlKD2,P18controlKD1	3	3	10.0033	761.833	1	10.15	10	9.86	790.13	766.51	728.86	1	1	1	P18neat1KD:P18neat1KD1,P18neat1KD2,P18neat1KD3	P18neat1KD:P18neat1KD1,P18neat1KD2,P18neat1KD3	3	3	41.0467	1078.7	1	41.4	37.91	43.83	1283.65	873.4	1079.06	1	1	1
7262	NM_003311.3	gene	group	mRNA	P18controlKD-vs-P18neat1KD	P18controlKD	P18neat1KD	Dw	2.4798e-87	2.02393e-85	-2.60411	P18controlKD:P18controlKD3,P18controlKD2,P18controlKD1	P18controlKD:P18controlKD3,P18controlKD2,P18controlKD1	3	3	112.83	1480	1	120.78	115.56	102.15	1650	1513	1277	1	1	1	P18neat1KD:P18neat1KD1,P18neat1KD2,P18neat1KD3	P18neat1KD:P18neat1KD1,P18neat1KD2,P18neat1KD3	3	3	22.7267	104.333	1	21.29	24.23	22.66	116	96	101	1	1	1
9849	NM_001278524.1,NM_001278525.1,NM_001278526.1,NM_001330732.1,NM_001330733.1,NM_001330734.1,NM_001330735.1,NM_001330736.1,NM_001330737.1,NM_001330738.1,NM_014803.3,NR_138482.1,URS00008B2459,URS00008B3602,URS00008BF1FA,URS0000D5768E,URS0000D57D7D,URS0000D59845,URS0000D5A09B,URS0000D5A281,URS0000D5A88B,URS0000D5B3DC,URS0000D5BF88,URS0000D5C834,XM_011540406.2,XM_011540410.2,XM_011540412.2,XM_011540413…	gene	group	mRNA	P18controlKD-vs-P18neat1KD	P18controlKD	P18neat1KD	Up	3.15404e-87	2.56943e-85	2.94911	P18controlKD:P18controlKD3,P18controlKD2,P18controlKD1	P18controlKD:P18controlKD3,P18controlKD2,P18controlKD1	3	3	1.12333	94.9967	1	1	1.22	1.15	95.99	90	99	1	1	1	P18neat1KD:P18neat1KD1,P18neat1KD2,P18neat1KD3	P18neat1KD:P18neat1KD1,P18neat1KD2,P18neat1KD3	3	3	10.7667	314	1	10.98	11.73	9.59	352	283	307	1	1	1
2590	BGIR9606_268704,BGIR9606_268705,BGIR9606_268707,BGIR9606_274439,NM_001291866.1,NM_004481.4,NR_120373.1,URS000042DBFC,URS00005D4D29,URS00008B28BF,URS00008B5F88,URS00008BB890,URS00008BC286,URS00008C07B5,URS00009ADA30,URS00009BCCA3,URS0000D5B48D,XM_017000963.2,XM_017000964.2,XM_017000965.1,XM_017000966.1	gene	group	mRNA	P18controlKD-vs-P18neat1KD	P18controlKD	P18neat1KD	Dw	3.48822e-87	2.8364e-85	-1.67368	P18controlKD:P18controlKD3,P18controlKD2,P18controlKD1	P18controlKD:P18controlKD3,P18controlKD2,P18controlKD1	3	3	69.43	3985.67	1	68.68	69.65	69.96	4127	4027	3803	1	1	1	P18neat1KD:P18neat1KD1,P18neat1KD2,P18neat1KD3	P18neat1KD:P18neat1KD1,P18neat1KD2,P18neat1KD3	3	3	27.99	540.333	1	28.88	25.56	29.53	659	423	539	1	1	1
81848	NM_001127496.1,NM_001293289.1,NM_001293290.1,NM_030964.3,URS00008C002F,XM_011537685.3,XM_017009910.2	gene	group	mRNA	P18controlKD-vs-P18neat1KD	P18controlKD	P18neat1KD	Dw	3.82148e-87	3.10163e-85	-6.39875	P18controlKD:P18controlKD3,P18controlKD2,P18controlKD1	P18controlKD:P18controlKD3,P18controlKD2,P18controlKD1	3	3	18.2433	1437.13	1	18.08	18.65	18	1496.05	1452.87	1362.46	1	1	1	P18neat1KD:P18neat1KD1,P18neat1KD2,P18neat1KD3	P18neat1KD:P18neat1KD1,P18neat1KD2,P18neat1KD3	3	3	0.263333	7.33333	1	0.32	0.31	0.16	10	7	5	1	1	1
643401	NR_038848.1,URS00002A0C1C,URS00008B97AF,URS00008C0942,URS00008C3388,URS00009AF1EA,URS00009C3D43,URS00009C5D2F,URS0000D56D59,URS0000D5A3A7,URS0000D5A71D,URS0000D5B7C3,URS0000D5C8B6	gene	group	lncRNA	P18controlKD-vs-P18neat1KD	P18controlKD	P18neat1KD	Up	4.19403e-87	3.3977e-85	8.56745	P18controlKD:P18controlKD3,P18controlKD2,P18controlKD1	P18controlKD:P18controlKD3,P18controlKD2,P18controlKD1	3	3	0.1	4.28667	1	0.15	0.05	0.1	7	0.86	5	1	1	1	P18neat1KD:P18neat1KD1,P18neat1KD2,P18neat1KD3	P18neat1KD:P18neat1KD1,P18neat1KD2,P18neat1KD3	3	3	40.3	648.8	1	39.52	44.52	36.86	726.4	640	580	1	1	1
BGIG9606_49672	URS00009C253A,URS0000D1C127	gene	group	lncRNA	P18controlKD-vs-P18neat1KD	P18controlKD	P18neat1KD	Dw	7.13091e-87	5.7663e-85	-5.54479	P18controlKD:P18controlKD3,P18controlKD2,P18controlKD1	P18controlKD:P18controlKD3,P18controlKD2,P18controlKD1	3	3	128.6	1159.04	1	130.06	114.25	141.49	1216.1	1043.09	1217.94	1	1	1	P18neat1KD:P18neat1KD1,P18neat1KD2,P18neat1KD3	P18neat1KD:P18neat1KD1,P18neat1KD2,P18neat1KD3	3	3	2.03667	11.4233	1	1.61	1.69	2.81	9.62	8.98	15.67	1	1	1
63901	NM_001142519.2,NM_001142520.2,NM_001142521.2,NM_001312909.1,NM_001312910.1,NM_001312911.1,NM_022074.3,NM_198847.2,URS00008B2517,URS00008B5818	gene	group	mRNA	P18controlKD-vs-P18neat1KD	P18controlKD	P18neat1KD	Up	9.99177e-87	8.06482e-85	7.21786	P18controlKD:P18controlKD3,P18controlKD2,P18controlKD1	P18controlKD:P18controlKD3,P18controlKD2,P18controlKD1	3	3	0.11	6	1	0.13	0.06	0.14	8	3	7	1	1	1	P18neat1KD:P18neat1KD1,P18neat1KD2,P18neat1KD3	P18neat1KD:P18neat1KD1,P18neat1KD2,P18neat1KD3	3	3	26.0133	381	1	20.33	27.47	30.24	399	363	381	1	1	1
10052	NM_001080383.1,NM_005497.3,URS0000444ED7,XM_005256920.1,XM_024450525.1,XM_024450526.1,XM_024450527.1,XR_934346.3	gene	group	mRNA	P18controlKD-vs-P18neat1KD	P18controlKD	P18neat1KD	Dw	1.36805e-86	1.10218e-84	-3.24403	P18controlKD:P18controlKD3,P18controlKD2,P18controlKD1	P18controlKD:P18controlKD3,P18controlKD2,P18controlKD1	3	3	15.85	1010.98	1	16.17	14.99	16.39	1107.06	942.89	983	1	1	1	P18neat1KD:P18neat1KD1,P18neat1KD2,P18neat1KD3	P18neat1KD:P18neat1KD1,P18neat1KD2,P18neat1KD3	3	3	2.23667	45.7533	1	1.23	2.72	2.76	44.01	43	50.25	1	1	1
9961	NM_001293204.1,NM_001293205.1,NM_005115.4,NM_017458.3	gene	group	mRNA	P18controlKD-vs-P18neat1KD	P18controlKD	P18neat1KD	Dw	1.45071e-86	1.16664e-84	-3.95577	P18controlKD:P18controlKD3,P18controlKD2,P18controlKD1	P18controlKD:P18controlKD3,P18controlKD2,P18controlKD1	3	3	24.5667	1062.67	1	23.62	26.6	23.48	1068	1150	970	1	1	1	P18neat1KD:P18neat1KD1,P18neat1KD2,P18neat1KD3	P18neat1KD:P18neat1KD1,P18neat1KD2,P18neat1KD3	3	3	1.95	29.3333	1	1.32	2.05	2.48	24	27	37	1	1	1
64218	NM_001193300.1,NM_001193301.1,NM_001193302.1,NM_022367.3,URS00008BEC5E,XM_011509871.3,XM_011509872.2,XM_011509873.2,XM_011509874.2,XM_011509875.3,XM_011509876.2,XM_011509878.2,XM_011509879.2,XM_017002056.1,XM_017002057.1	gene	group	mRNA	P18controlKD-vs-P18neat1KD	P18controlKD	P18neat1KD	Up	1.79485e-86	1.44074e-84	5.40864	P18controlKD:P18controlKD3,P18controlKD2,P18controlKD1	P18controlKD:P18controlKD3,P18controlKD2,P18controlKD1	3	3	0.386667	14.6667	1	0.21	0.49	0.46	10	22	12	1	1	1	P18neat1KD:P18neat1KD1,P18neat1KD2,P18neat1KD3	P18neat1KD:P18neat1KD1,P18neat1KD2,P18neat1KD3	3	3	15.72	271.667	1	17.55	14.28	15.33	360	211	244	1	1	1
10097	NM_001005386.2,NM_005722.3,URS0000D59B85,URS0000D5AC5E	gene	group	mRNA	P18controlKD-vs-P18neat1KD	P18controlKD	P18neat1KD	Dw	1.92501e-86	1.5424e-84	-1.64901	P18controlKD:P18controlKD3,P18controlKD2,P18controlKD1	P18controlKD:P18controlKD3,P18controlKD2,P18controlKD1	3	3	65.2133	3918.37	1	62.89	67.31	65.44	3952.6	4045.27	3757.25	1	1	1	P18neat1KD:P18neat1KD1,P18neat1KD2,P18neat1KD3	P18neat1KD:P18neat1KD1,P18neat1KD2,P18neat1KD3	3	3	24.7867	540.28	1	25.98	23.88	24.5	658.2	454.23	508.41	1	1	1
219771	BGIR9606_337313,NM_001282852.1,NM_001282853.1,NM_001282854.1,NM_145012.5,NM_181698.3	gene	group	mRNA	P18controlKD-vs-P18neat1KD	P18controlKD	P18neat1KD	Dw	2.21473e-86	1.7713e-84	-2.15459	P18controlKD:P18controlKD3,P18controlKD2,P18controlKD1	P18controlKD:P18controlKD3,P18controlKD2,P18controlKD1	3	3	38.6733	2724.09	1	36.03	40.77	39.22	2651.97	2871.3	2649	1	1	1	P18neat1KD:P18neat1KD1,P18neat1KD2,P18neat1KD3	P18neat1KD:P18neat1KD1,P18neat1KD2,P18neat1KD3	3	3	10.4733	265.667	1	11.51	9.61	10.3	341	207	249	1	1	1
22894	NM_001128226.2,NM_001322348.1,NM_001322349.1,NM_014953.4,URS00009B108C,URS00009B7DFB	gene	group	mRNA	P18controlKD-vs-P18neat1KD	P18controlKD	P18neat1KD	Dw	2.72967e-86	2.17916e-84	-2.55571	P18controlKD:P18controlKD3,P18controlKD2,P18controlKD1	P18controlKD:P18controlKD3,P18controlKD2,P18controlKD1	3	3	12.0533	1228.13	1	10.71	11.79	13.66	1284.21	1204.78	1195.39	1	1	1	P18neat1KD:P18neat1KD1,P18neat1KD2,P18neat1KD3	P18neat1KD:P18neat1KD1,P18neat1KD2,P18neat1KD3	3	3	2.62333	90.31	1	2.45	3	2.42	106.89	70.04	94	1	1	1
161176	NM_152592.4,URS00008C09AE,URS0000D5E04B,XM_005267377.4,XM_006720063.4,XM_011536515.3,XM_017021056.1,XM_017021057.1	gene	group	mRNA	P18controlKD-vs-P18neat1KD	P18controlKD	P18neat1KD	Dw	6.50684e-86	5.18512e-84	-3.69426	P18controlKD:P18controlKD3,P18controlKD2,P18controlKD1	P18controlKD:P18controlKD3,P18controlKD2,P18controlKD1	3	3	10.6633	1484.6	1	10.64	11.15	10.2	1428.78	1590.05	1434.97	1	1	1	P18neat1KD:P18neat1KD1,P18neat1KD2,P18neat1KD3	P18neat1KD:P18neat1KD1,P18neat1KD2,P18neat1KD3	3	3	2.19667	49.1533	1	1.13	4.1	1.36	37.31	63.98	46.17	1	1	1
2669	BGIR9606_326910,NM_005261.3,NM_181702.2,XM_017013315.1	gene	group	mRNA	P18controlKD-vs-P18neat1KD	P18controlKD	P18neat1KD	Dw	6.95766e-86	5.5343e-84	-3.82854	P18controlKD:P18controlKD3,P18controlKD2,P18controlKD1	P18controlKD:P18controlKD3,P18controlKD2,P18controlKD1	3	3	22.6533	1032.73	1	22.19	21.41	24.36	1075	959.68	1063.5	1	1	1	P18neat1KD:P18neat1KD1,P18neat1KD2,P18neat1KD3	P18neat1KD:P18neat1KD1,P18neat1KD2,P18neat1KD3	3	3	1.75333	31	1	1.14	2.02	2.1	23	36	34	1	1	1
23469	NM_001290259.1,NM_001290260.1,NM_015153.3,URS0000D5DD7C,XM_005248701.4,XM_005248702.3,XM_005248703.4,XM_006715426.3,XM_011535648.3,XM_017010626.1	gene	group	mRNA	P18controlKD-vs-P18neat1KD	P18controlKD	P18neat1KD	Dw	7.7654e-86	6.16562e-84	-1.7157	P18controlKD:P18controlKD3,P18controlKD2,P18controlKD1	P18controlKD:P18controlKD3,P18controlKD2,P18controlKD1	3	3	29.9733	2652.33	1	29.45	30.16	30.31	2693	2620	2644	1	1	1	P18neat1KD:P18neat1KD1,P18neat1KD2,P18neat1KD3	P18neat1KD:P18neat1KD1,P18neat1KD2,P18neat1KD3	3	3	12.4833	347.667	1	13.09	12.12	12.24	403	314	326	1	1	1
9882	NM_001286658.2,NM_001286659.2,NM_014832.4,URS00005F2B65,URS00008B8011,URS00009B97EA,XM_005266603.2,XM_005266605.3,XM_006719903.3,XM_011535331.2,XM_017020882.2,XM_017020883.2,XM_017020884.2	gene	group	mRNA	P18controlKD-vs-P18neat1KD	P18controlKD	P18neat1KD	Dw	7.92069e-86	6.27754e-84	-2.88537	P18controlKD:P18controlKD3,P18controlKD2,P18controlKD1	P18controlKD:P18controlKD3,P18controlKD2,P18controlKD1	3	3	12.5833	1168.67	1	13.85	12.11	11.79	1346	1109	1051	1	1	1	P18neat1KD:P18neat1KD1,P18neat1KD2,P18neat1KD3	P18neat1KD:P18neat1KD1,P18neat1KD2,P18neat1KD3	3	3	2.14667	68	1	2.56	1.94	1.94	84	57	63	1	1	1
105374809	BGIR9606_280964,URS00008B256E,URS00009B10C1,URS0000D57282,URS0000D5A56A,URS0000D5E052,URS0000D5E0F1,URS0000D5E335,XR_002959406.1,XR_940251.3	gene	group	lncRNA	P18controlKD-vs-P18neat1KD	P18controlKD	P18neat1KD	Up	1.42397e-85	1.12653e-83	3.90359	P18controlKD:P18controlKD3,P18controlKD2,P18controlKD1	P18controlKD:P18controlKD3,P18controlKD2,P18controlKD1	3	3	0.11	52.4867	1	0.15	0.08	0.1	50.47	40.97	66.02	1	1	1	P18neat1KD:P18neat1KD1,P18neat1KD2,P18neat1KD3	P18neat1KD:P18neat1KD1,P18neat1KD2,P18neat1KD3	3	3	4.34	340.123	1	5.05	3.33	4.64	453	253.48	313.89	1	1	1
79627	BGIR9606_309954,BGIR9606_309955,BGIR9606_309956,BGIR9606_309957,BGIR9606_309960,BGIR9606_309961,BGIR9606_309962,BGIR9606_309963,BGIR9606_309964,NM_001324266.1,NM_024576.4,URS00001074E9,URS000010D9E5,URS0000259AC7,URS000029A3BA,URS00002AA503,URS00002DA108,URS000030A18C,URS0000388535,URS00003EF363,URS0000483024,URS000049A1D6,URS00004FD5B3,URS000050BE49,URS000059A91B,URS00005C76F1,URS00005F8CEA,URS0…	gene	group	mRNA	P18controlKD-vs-P18neat1KD	P18controlKD	P18neat1KD	Up	1.55277e-85	1.22622e-83	2.6614	P18controlKD:P18controlKD3,P18controlKD2,P18controlKD1	P18controlKD:P18controlKD3,P18controlKD2,P18controlKD1	3	3	1.33333	126.633	1	1.28	1.57	1.15	136.72	123.95	119.23	1	1	1	P18neat1KD:P18neat1KD1,P18neat1KD2,P18neat1KD3	P18neat1KD:P18neat1KD1,P18neat1KD2,P18neat1KD3	3	3	7.77333	343.633	1	7.55	7.13	8.64	405.01	290.3	335.59	1	1	1
144455	NM_203394.2,XM_011537966.2,XM_011537969.2	gene	group	mRNA	P18controlKD-vs-P18neat1KD	P18controlKD	P18neat1KD	Dw	2.37682e-85	1.87359e-83	-2.08389	P18controlKD:P18controlKD3,P18controlKD2,P18controlKD1	P18controlKD:P18controlKD3,P18controlKD2,P18controlKD1	3	3	29.0933	2430.67	1	27.96	27.3	32.02	2458	2279	2555	1	1	1	P18neat1KD:P18neat1KD1,P18neat1KD2,P18neat1KD3	P18neat1KD:P18neat1KD1,P18neat1KD2,P18neat1KD3	3	3	8.21667	248.333	1	8.92	8.12	7.61	317	206	222	1	1	1
3482	NM_000876.3,URS00003F5ADE,URS00008BF29C	gene	group	mRNA	P18controlKD-vs-P18neat1KD	P18controlKD	P18neat1KD	Dw	2.43803e-85	1.91839e-83	-1.53659	P18controlKD:P18controlKD3,P18controlKD2,P18controlKD1	P18controlKD:P18controlKD3,P18controlKD2,P18controlKD1	3	3	29.4033	6002.52	1	29.61	28.49	30.11	6332.54	5877.01	5798	1	1	1	P18neat1KD:P18neat1KD1,P18neat1KD2,P18neat1KD3	P18neat1KD:P18neat1KD1,P18neat1KD2,P18neat1KD3	3	3	13.1833	893.297	1	14.02	13.79	11.74	1107.89	803	769	1	1	1
51361	NM_015888.4,XM_006710676.1,XM_011541562.2,XM_011541563.1,XM_017001424.1,XM_024447520.1,XR_246271.1,XR_946665.1	gene	group	mRNA	P18controlKD-vs-P18neat1KD	P18controlKD	P18neat1KD	Up	2.93931e-85	2.30868e-83	3.34397	P18controlKD:P18controlKD3,P18controlKD2,P18controlKD1	P18controlKD:P18controlKD3,P18controlKD2,P18controlKD1	3	3	1.26	61.3333	1	1.26	1.21	1.31	69	54	61	1	1	1	P18neat1KD:P18neat1KD1,P18neat1KD2,P18neat1KD3	P18neat1KD:P18neat1KD1,P18neat1KD2,P18neat1KD3	3	3	15.65	267.667	1	14.5	14.61	17.84	305	224	274	1	1	1
7040	NM_000660.6,URS00008BE416,XM_011527242.2	gene	group	mRNA	P18controlKD-vs-P18neat1KD	P18controlKD	P18neat1KD	Dw	3.43708e-85	2.69482e-83	-7.7316	P18controlKD:P18controlKD3,P18controlKD2,P18controlKD1	P18controlKD:P18controlKD3,P18controlKD2,P18controlKD1	3	3	65.7233	2302	1	65.94	64.23	67	2370	2284	2252	1	1	1	P18neat1KD:P18neat1KD1,P18neat1KD2,P18neat1KD3	P18neat1KD:P18neat1KD1,P18neat1KD2,P18neat1KD3	3	3	0.46	4.66667	1	0.54	0.44	0.4	7	4	3	1	1	1
5255	NM_001122670.1,NM_001172436.1,NM_002637.3,URS00008B4CD3,URS00008B8898,XM_006724661.2,XR_001755696.1	gene	group	mRNA	P18controlKD-vs-P18neat1KD	P18controlKD	P18neat1KD	Dw	3.71385e-85	2.90662e-83	-1.83785	P18controlKD:P18controlKD3,P18controlKD2,P18controlKD1	P18controlKD:P18controlKD3,P18controlKD2,P18controlKD1	3	3	22.4567	2055	1	22.2	22.34	22.83	2144	2066	1955	1	1	1	P18neat1KD:P18neat1KD1,P18neat1KD2,P18neat1KD3	P18neat1KD:P18neat1KD1,P18neat1KD2,P18neat1KD3	3	3	7.54333	247.333	1	7.39	7.87	7.37	287	222	233	1	1	1
595135	NR_002836.2,URS0000324902,URS00004084F7,URS0000587D1F,URS00009AD327,URS00009C5CEB	gene	group	mRNA	P18controlKD-vs-P18neat1KD	P18controlKD	P18neat1KD	Dw	3.73806e-85	2.92035e-83	-5.47599	P18controlKD:P18controlKD3,P18controlKD2,P18controlKD1	P18controlKD:P18controlKD3,P18controlKD2,P18controlKD1	3	3	40.7133	1105.27	1	38.4	41.26	42.48	1094.57	1104.94	1116.31	1	1	1	P18neat1KD:P18neat1KD1,P18neat1KD2,P18neat1KD3	P18neat1KD:P18neat1KD1,P18neat1KD2,P18neat1KD3	3	3	1.04	11.1033	1	0.56	1.04	1.52	7.31	10.11	15.89	1	1	1
4853	BGIR9606_272162,NM_001200001.1,NM_024408.3,URS000017F6B7,URS00008BBE0B	gene	group	mRNA	P18controlKD-vs-P18neat1KD	P18controlKD	P18neat1KD	Dw	8.37161e-85	6.52867e-83	-1.36277	P18controlKD:P18controlKD3,P18controlKD2,P18controlKD1	P18controlKD:P18controlKD3,P18controlKD2,P18controlKD1	3	3	35.4533	5812.62	1	35.29	35.08	35.99	6021.01	5759.86	5657	1	1	1	P18neat1KD:P18neat1KD1,P18neat1KD2,P18neat1KD3	P18neat1KD:P18neat1KD1,P18neat1KD2,P18neat1KD3	3	3	17.18	976.37	1	17.75	17.67	16.12	1191.08	839.26	898.77	1	1	1
23164	NM_015134.3,NM_201274.3,URS000023CB54,URS0000352737,URS00008B667C,URS00008B764C,URS00008B8314,URS00008B9176,URS00008BAB70,URS00009BB044,XM_005256563.4,XM_005256564.4,XM_011523761.2,XM_011523762.2,XM_011523763.2,XM_011523764.2,XM_011523765.2,XM_011523766.2,XM_011523767.2,XM_017024393.1	gene	group	mRNA	P18controlKD-vs-P18neat1KD	P18controlKD	P18neat1KD	Dw	8.56848e-85	6.6585e-83	-1.30473	P18controlKD:P18controlKD3,P18controlKD2,P18controlKD1	P18controlKD:P18controlKD3,P18controlKD2,P18controlKD1	3	3	61.4633	8354.83	1	63.4	60.55	60.44	9191.08	8203.14	7670.28	1	1	1	P18neat1KD:P18neat1KD1,P18neat1KD2,P18neat1KD3	P18neat1KD:P18neat1KD1,P18neat1KD2,P18neat1KD3	3	3	29.48	1454.34	1	27.16	30.63	30.65	1688	1225	1450.01	1	1	1
4507	NM_002451.3,URS00002162C8,URS00009BF19C,URS00009BFACE	gene	group	mRNA	P18controlKD-vs-P18neat1KD	P18controlKD	P18neat1KD	Dw	8.55367e-85	6.6585e-83	-2.06493	P18controlKD:P18controlKD3,P18controlKD2,P18controlKD1	P18controlKD:P18controlKD3,P18controlKD2,P18controlKD1	3	3	26.0367	1723.19	1	26.91	24.35	26.85	1874.96	1599.86	1694.76	1	1	1	P18neat1KD:P18neat1KD1,P18neat1KD2,P18neat1KD3	P18neat1KD:P18neat1KD1,P18neat1KD2,P18neat1KD3	3	3	8.96333	177.6	1	9.73	8.92	8.24	218.06	154	160.74	1	1	1
58191	NM_001100812.1,NM_022059.3	gene	group	mRNA	P18controlKD-vs-P18neat1KD	P18controlKD	P18neat1KD	Up	9.05292e-85	7.0225e-83	4.53778	P18controlKD:P18controlKD3,P18controlKD2,P18controlKD1	P18controlKD:P18controlKD3,P18controlKD2,P18controlKD1	3	3	0.846667	25.02	1	0.86	0.94	0.74	23.06	30	22	1	1	1	P18neat1KD:P18neat1KD1,P18neat1KD2,P18neat1KD3	P18neat1KD:P18neat1KD1,P18neat1KD2,P18neat1KD3	3	3	21.0767	253.13	1	25.25	18.1	19.88	335	190.02	234.37	1	1	1
8407	NM_001277223.1,NM_001277224.1,NM_003564.2,URS00009BD750	gene	group	mRNA	P18controlKD-vs-P18neat1KD	P18controlKD	P18neat1KD	Dw	9.25635e-85	7.16762e-83	-1.8245	P18controlKD:P18controlKD3,P18controlKD2,P18controlKD1	P18controlKD:P18controlKD3,P18controlKD2,P18controlKD1	3	3	453.61	8322.39	1	436.48	482.13	442.22	8471.67	8926.31	7569.18	1	1	1	P18neat1KD:P18neat1KD1,P18neat1KD2,P18neat1KD3	P18neat1KD:P18neat1KD1,P18neat1KD2,P18neat1KD3	3	3	155.453	1019.33	1	164.97	142.49	158.9	1265	786	1007	1	1	1
10020	BGIR9606_331529,NM_001128227.2,NM_001190383.2,NM_001190384.2,NM_001190388.1,NM_005476.6,XM_005251334.4,XM_017014167.1,XM_017014168.1	gene	group	mRNA	P18controlKD-vs-P18neat1KD	P18controlKD	P18neat1KD	Dw	1.06118e-84	8.20269e-83	-4.38941	P18controlKD:P18controlKD3,P18controlKD2,P18controlKD1	P18controlKD:P18controlKD3,P18controlKD2,P18controlKD1	3	3	13.37	909.273	1	14.11	12.56	13.44	1013.55	835.64	878.63	1	1	1	P18neat1KD:P18neat1KD1,P18neat1KD2,P18neat1KD3	P18neat1KD:P18neat1KD1,P18neat1KD2,P18neat1KD3	3	3	1.37	19.23	1	2.12	1.09	0.9	25.74	14.83	17.12	1	1	1
79709	NM_024656.3,XM_005260080.4,XM_011528297.2,XM_011528298.2,XM_011528299.3	gene	group	mRNA	P18controlKD-vs-P18neat1KD	P18controlKD	P18neat1KD	Dw	1.61128e-84	1.2433e-82	-1.92661	P18controlKD:P18controlKD3,P18controlKD2,P18controlKD1	P18controlKD:P18controlKD3,P18controlKD2,P18controlKD1	3	3	129.307	6676.1	1	129.97	134.25	123.7	7040.13	6914.69	6073.49	1	1	1	P18neat1KD:P18neat1KD1,P18neat1KD2,P18neat1KD3	P18neat1KD:P18neat1KD1,P18neat1KD2,P18neat1KD3	3	3	41.6767	764.677	1	46.97	37.09	40.97	1003.7	573.72	716.61	1	1	1
5732	BGIR9606_358609,NM_000956.3,URS0000D57954	gene	group	mRNA	P18controlKD-vs-P18neat1KD	P18controlKD	P18neat1KD	Dw	2.46719e-84	1.90038e-82	-4.47463	P18controlKD:P18controlKD3,P18controlKD2,P18controlKD1	P18controlKD:P18controlKD3,P18controlKD2,P18controlKD1	3	3	21.8467	913.003	1	21.93	20.62	22.99	962.13	859.99	916.89	1	1	1	P18neat1KD:P18neat1KD1,P18neat1KD2,P18neat1KD3	P18neat1KD:P18neat1KD1,P18neat1KD2,P18neat1KD3	3	3	0.643333	18.07	1	0.7	0.8	0.43	23.22	19.42	11.57	1	1	1
221883	NR_002795.2,URS0000199DE0,URS00008BC177,URS00008BC726,URS00008BCDA9,URS00009AF557,URS00009BE380,URS0000D5A723,URS0000D5BF28,URS0000D5C62D,URS0000D5CB41,URS0000D5D3B0	gene	group	lncRNA	P18controlKD-vs-P18neat1KD	P18controlKD	P18neat1KD	Dw	3.13014e-84	2.40681e-82	-4.51264	P18controlKD:P18controlKD3,P18controlKD2,P18controlKD1	P18controlKD:P18controlKD3,P18controlKD2,P18controlKD1	3	3	13.3867	1052.19	1	12.35	15.11	12.7	996.18	1179.49	980.9	1	1	1	P18neat1KD:P18neat1KD1,P18neat1KD2,P18neat1KD3	P18neat1KD:P18neat1KD1,P18neat1KD2,P18neat1KD3	3	3	0.866667	20.4067	1	1.49	0.73	0.38	30.61	14.61	16	1	1	1
54587	NM_001282582.1,NM_001282583.1,NM_001282584.1,NM_001282585.1,NM_032348.3,URS00008B262B,URS00008C36E1,URS00009C1BE2,XM_017001516.2,XM_017001517.1	gene	group	mRNA	P18controlKD-vs-P18neat1KD	P18controlKD	P18neat1KD	Up	3.40228e-84	2.61148e-82	2.48247	P18controlKD:P18controlKD3,P18controlKD2,P18controlKD1	P18controlKD:P18controlKD3,P18controlKD2,P18controlKD1	3	3	8.04	172	1	6.76	9.09	8.27	175	181	160	1	1	1	P18neat1KD:P18neat1KD1,P18neat1KD2,P18neat1KD3	P18neat1KD:P18neat1KD1,P18neat1KD2,P18neat1KD3	3	3	48.8467	415.333	1	49.74	52.16	44.64	510	354	382	1	1	1
114793	NM_052905.3,URS00008B30EC,URS00008BF0AE,XM_005246263.2,XM_005246265.3,XM_011510530.1,XM_011510531.1,XM_011510532.3,XM_011510533.3,XM_011510534.1,XM_011510535.2,XM_011510536.3,XR_241279.4	gene	group	mRNA	P18controlKD-vs-P18neat1KD	P18controlKD	P18neat1KD	Dw	3.89595e-84	2.98517e-82	-2.31215	P18controlKD:P18controlKD3,P18controlKD2,P18controlKD1	P18controlKD:P18controlKD3,P18controlKD2,P18controlKD1	3	3	17.08	1334.33	1	17.23	17.11	16.9	1441	1310	1252	1	1	1	P18neat1KD:P18neat1KD1,P18neat1KD2,P18neat1KD3	P18neat1KD:P18neat1KD1,P18neat1KD2,P18neat1KD3	3	3	4.27	115.667	1	4.18	4.16	4.47	137	95	115	1	1	1
6542	NM_001008539.3,NM_001164771.1,NM_003046.5,URS00007E07F8,URS00008B3373,URS00008D43A1,XM_005273610.4,XM_005273611.4,XM_005273612.4,XM_017013746.1,XM_017013747.1	gene	group	mRNA	P18controlKD-vs-P18neat1KD	P18controlKD	P18neat1KD	Up	5.40846e-84	4.13686e-82	2.58653	P18controlKD:P18controlKD3,P18controlKD2,P18controlKD1	P18controlKD:P18controlKD3,P18controlKD2,P18controlKD1	3	3	3.11	253.673	1	3.29	2.28	3.76	305	199.02	257	1	1	1	P18neat1KD:P18neat1KD1,P18neat1KD2,P18neat1KD3	P18neat1KD:P18neat1KD1,P18neat1KD2,P18neat1KD3	3	3	17.4633	657.913	1	18.37	16.43	17.59	812.74	516	645	1	1	1
57522	BGIR9606_350615,NM_001346201.1,NM_020762.3,URS000020220C,URS00002218D3,URS0000495A8E,URS00008B56F0,URS00008B58DE,URS00008BA74A,URS00008BA75A,URS00008BF6D3,URS00009B11D2,XM_011538580.2,XM_011538581.2,XM_024449096.1,XM_024449097.1	gene	group	mRNA	P18controlKD-vs-P18neat1KD	P18controlKD	P18neat1KD	Dw	5.62313e-84	4.29356e-82	-2.09615	P18controlKD:P18controlKD3,P18controlKD2,P18controlKD1	P18controlKD:P18controlKD3,P18controlKD2,P18controlKD1	3	3	29.4633	2274.63	1	27.13	29.2	32.06	2233	2165.88	2425.01	1	1	1	P18neat1KD:P18neat1KD1,P18neat1KD2,P18neat1KD3	P18neat1KD:P18neat1KD1,P18neat1KD2,P18neat1KD3	3	3	9.19667	229.057	1	8.58	8.34	10.67	258.17	207	222	1	1	1
84909	BGIR9606_329487,NM_001193329.1,NM_001193331.2,NM_032823.5,URS00000F8795,URS00005DE441,URS00008B3AE9,URS00008B8715,URS00008B87AD,URS00008B9678,URS00008BAD1E,URS00008BD89E,URS00009AF40D,URS00009B8714,URS00009C02C1,URS00009C3F92,URS00009C585B,XM_005252284.3,XM_006717306.2,XM_011519119.2,XM_011519120.3,XM_011519121.3,XM_011519122.3,XM_011519123.3,XM_011519127.2,XM_011519129.2,XM_011519130.2,XM_011519…	gene	group	mRNA	P18controlKD-vs-P18neat1KD	P18controlKD	P18neat1KD	Dw	7.57221e-84	5.77174e-82	-1.90652	P18controlKD:P18controlKD3,P18controlKD2,P18controlKD1	P18controlKD:P18controlKD3,P18controlKD2,P18controlKD1	3	3	39.4767	1814.44	1	41.4	37.58	39.45	1879.93	1786.08	1777.3	1	1	1	P18neat1KD:P18neat1KD1,P18neat1KD2,P18neat1KD3	P18neat1KD:P18neat1KD1,P18neat1KD2,P18neat1KD3	3	3	12.8733	208.747	1	12.51	10.95	15.16	242	181.68	202.56	1	1	1
220972	NM_001002266.2,NM_001282866.1,NM_145021.5,URS00008B6CEF,URS00008B90B6,URS00008BC137,URS00009C1FFC,XM_005271804.3,XM_006717704.2,XM_011539492.3,XM_011539495.1,XR_246519.3	gene	group	mRNA	P18controlKD-vs-P18neat1KD	P18controlKD	P18neat1KD	Up	8.80145e-84	6.69705e-82	5.75515	P18controlKD:P18controlKD3,P18controlKD2,P18controlKD1	P18controlKD:P18controlKD3,P18controlKD2,P18controlKD1	3	3	0.826667	10.6667	1	0.52	1.54	0.42	13	13	6	1	1	1	P18neat1KD:P18neat1KD1,P18neat1KD2,P18neat1KD3	P18neat1KD:P18neat1KD1,P18neat1KD2,P18neat1KD3	3	3	11.32	249.093	1	12.58	11.09	10.29	310.28	203	234	1	1	1
1719	NM_000791.3,NM_001290354.1,NM_001290357.1,NR_110936.1,URS00005187A1,URS00008BF24E	gene	group	mRNA	P18controlKD-vs-P18neat1KD	P18controlKD	P18neat1KD	Up	1.23448e-83	9.37689e-82	2.65131	P18controlKD:P18controlKD3,P18controlKD2,P18controlKD1	P18controlKD:P18controlKD3,P18controlKD2,P18controlKD1	3	3	4.6	269.803	1	5.49	4.06	4.25	338.25	232.28	238.88	1	1	1	P18neat1KD:P18neat1KD1,P18neat1KD2,P18neat1KD3	P18neat1KD:P18neat1KD1,P18neat1KD2,P18neat1KD3	3	3	34.84	732.08	1	38.07	30.5	35.95	930.07	545.34	720.83	1	1	1
7846	NM_001270399.1,NM_001270400.1,NM_006009.3,URS00008B6A1A,URS00008C0760	gene	group	mRNA	P18controlKD-vs-P18neat1KD	P18controlKD	P18neat1KD	Dw	1.52235e-83	1.15435e-81	-3.79444	P18controlKD:P18controlKD3,P18controlKD2,P18controlKD1	P18controlKD:P18controlKD3,P18controlKD2,P18controlKD1	3	3	33.4633	953.89	1	34.31	33.4	32.68	1021.49	955.3	884.88	1	1	1	P18neat1KD:P18neat1KD1,P18neat1KD2,P18neat1KD3	P18neat1KD:P18neat1KD1,P18neat1KD2,P18neat1KD3	3	3	3.08333	30.0233	1	2.37	4.24	2.64	25.87	37.38	26.82	1	1	1
93100	NM_001286829.1,NM_145201.5,XM_017013975.2,XM_017013976.2,XM_017013977.2,XM_017013978.2,XM_017013979.2,XM_017013980.1,XM_024447331.1,XM_024447332.1,XM_024447333.1	gene	group	mRNA	P18controlKD-vs-P18neat1KD	P18controlKD	P18neat1KD	Up	2.73267e-83	2.06852e-81	3.77182	P18controlKD:P18controlKD3,P18controlKD2,P18controlKD1	P18controlKD:P18controlKD3,P18controlKD2,P18controlKD1	3	3	1.44333	44.2567	1	1.66	1.22	1.45	52.69	36.01	44.07	1	1	1	P18neat1KD:P18neat1KD1,P18neat1KD2,P18neat1KD3	P18neat1KD:P18neat1KD1,P18neat1KD2,P18neat1KD3	3	3	27.6733	258.067	1	26.5	31.51	25.01	297.44	253.9	222.86	1	1	1
157695	BGIR9606_325238,BGIR9606_325242,NM_001256113.1,NM_175075.4,URS00009ADDBE,URS00009AFAE6,URS00009BF746,URS00009BFBF5,XM_006716232.4,XM_017013113.2	gene	group	mRNA	P18controlKD-vs-P18neat1KD	P18controlKD	P18neat1KD	Up	3.06354e-83	2.31498e-81	6.65648	P18controlKD:P18controlKD3,P18controlKD2,P18controlKD1	P18controlKD:P18controlKD3,P18controlKD2,P18controlKD1	3	3	0.72	7	1	0.89	0.41	0.86	9	4	8	1	1	1	P18neat1KD:P18neat1KD1,P18neat1KD2,P18neat1KD3	P18neat1KD:P18neat1KD1,P18neat1KD2,P18neat1KD3	3	3	27.4633	302	1	26.12	28.71	27.56	330	286	290	1	1	1
56895	NM_020133.2,XM_005267053.3,XM_006715514.3,XM_017011059.1,XR_001743516.1	gene	group	mRNA	P18controlKD-vs-P18neat1KD	P18controlKD	P18neat1KD	Dw	3.2861e-83	2.47888e-81	-4.28344	P18controlKD:P18controlKD3,P18controlKD2,P18controlKD1	P18controlKD:P18controlKD3,P18controlKD2,P18controlKD1	3	3	7.28333	873	1	7.34	7.17	7.34	921	858	840	1	1	1	P18neat1KD:P18neat1KD1,P18neat1KD2,P18neat1KD3	P18neat1KD:P18neat1KD1,P18neat1KD2,P18neat1KD3	3	3	0.456667	19.3333	1	0.55	0.48	0.34	27	17	14	1	1	1
9263	BGIR9606_316015,NM_004760.2,URS00008B60ED,XM_017012792.1	gene	group	mRNA	P18controlKD-vs-P18neat1KD	P18controlKD	P18neat1KD	Dw	3.72907e-83	2.80821e-81	-2.71397	P18controlKD:P18controlKD3,P18controlKD2,P18controlKD1	P18controlKD:P18controlKD3,P18controlKD2,P18controlKD1	3	3	27.7567	1273.9	1	26.74	30.44	26.09	1333.84	1322.08	1165.78	1	1	1	P18neat1KD:P18neat1KD1,P18neat1KD2,P18neat1KD3	P18neat1KD:P18neat1KD1,P18neat1KD2,P18neat1KD3	3	3	5.37	83.52	1	4.46	4.71	6.94	87.19	68.21	95.16	1	1	1
23301	BGIR9606_275693,BGIR9606_275710,NM_001142614.2,NM_001142615.2,NM_001142616.2,NM_001354212.1,NM_001354213.1,NM_001354214.1,NM_001354215.1,NM_001354216.1,NM_001354217.1,NM_001354218.1,NM_001354219.1,NM_001354220.1,NM_001354221.1,NM_001354222.1,NM_015252.4,URS0000135AA6,URS00008B243C,URS00008B74CC,URS00008B7DFC,URS00008B7E83,URS00008B9DC6,URS00008BCDC3,XM_005264226.3,XM_005264227.1,XM_006711971.3,XM…	gene	group	mRNA	P18controlKD-vs-P18neat1KD	P18controlKD	P18neat1KD	Dw	4.32398e-83	3.25062e-81	-2.16219	P18controlKD:P18controlKD3,P18controlKD2,P18controlKD1	P18controlKD:P18controlKD3,P18controlKD2,P18controlKD1	3	3	31.04	1921.85	1	29.53	31.33	32.26	1884.44	1988.08	1893.03	1	1	1	P18neat1KD:P18neat1KD1,P18neat1KD2,P18neat1KD3	P18neat1KD:P18neat1KD1,P18neat1KD2,P18neat1KD3	3	3	7.47333	184.973	1	7.18	8.17	7.07	208	177.92	169	1	1	1
1290	BGIR9606_283237,NM_000393.4,URS000005BF72,URS00009AEB85,XM_011510573.3	gene	group	mRNA	P18controlKD-vs-P18neat1KD	P18controlKD	P18neat1KD	Dw	4.77216e-83	3.58141e-81	-6.07699	P18controlKD:P18controlKD3,P18controlKD2,P18controlKD1	P18controlKD:P18controlKD3,P18controlKD2,P18controlKD1	3	3	14.6067	1255	1	15.25	12.96	15.61	1340	1130	1295	1	1	1	P18neat1KD:P18neat1KD1,P18neat1KD2,P18neat1KD3	P18neat1KD:P18neat1KD1,P18neat1KD2,P18neat1KD3	3	3	0.246667	8	1	0.24	0.18	0.32	9	5	10	1	1	1
7403	NM_001291415.1,NM_001291416.1,NM_001291417.1,NM_001291418.1,NM_001291421.1,NM_021140.3,NR_111960.1,XM_005272656.5,XM_005272659.5,XM_011543958.3,XM_011543963.3,XM_011543964.3,XM_011543969.3,XM_011543970.3,XM_011543972.3,XM_011543974.2,XM_011543975.2,XM_017029783.2,XM_017029784.1,XM_017029785.1,XM_024452438.1,XM_024452439.1,XR_002958804.1	gene	group	mRNA	P18controlKD-vs-P18neat1KD	P18controlKD	P18neat1KD	Up	5.60574e-83	4.1998e-81	2.08043	P18controlKD:P18controlKD3,P18controlKD2,P18controlKD1	P18controlKD:P18controlKD3,P18controlKD2,P18controlKD1	3	3	12.3833	963	1	10.89	13.78	12.48	899	1073	917	1	1	1	P18neat1KD:P18neat1KD1,P18neat1KD2,P18neat1KD3	P18neat1KD:P18neat1KD1,P18neat1KD2,P18neat1KD3	3	3	65.91	1746.33	1	59.88	73.52	64.33	1906	1689	1644	1	1	1
51305	BGIR9606_327619,NM_001282534.1,NR_104210.1,URS00008B839D,URS00008B9D35,URS00008BBFB8,XM_011517101.2,XM_011517102.2,XM_011517103.2,XM_017013530.1,XM_017013531.1	gene	group	mRNA	P18controlKD-vs-P18neat1KD	P18controlKD	P18neat1KD	Dw	7.69801e-83	5.75748e-81	-7.9333	P18controlKD:P18controlKD3,P18controlKD2,P18controlKD1	P18controlKD:P18controlKD3,P18controlKD2,P18controlKD1	3	3	35.7733	2464.33	1	36.83	32.51	37.98	2789	2202	2402	1	1	1	P18neat1KD:P18neat1KD1,P18neat1KD2,P18neat1KD3	P18neat1KD:P18neat1KD1,P18neat1KD2,P18neat1KD3	3	3	1.03333	4.33333	1	1.92	0.41	0.77	7	2	4	1	1	1
79365	NM_030762.2	gene	group	mRNA	P18controlKD-vs-P18neat1KD	P18controlKD	P18neat1KD	Dw	2.09092e-82	1.56117e-80	-4.65628	P18controlKD:P18controlKD3,P18controlKD2,P18controlKD1	P18controlKD:P18controlKD3,P18controlKD2,P18controlKD1	3	3	22.4067	1271	1	18.58	27.47	21.17	1104	1559	1150	1	1	1	P18neat1KD:P18neat1KD1,P18neat1KD2,P18neat1KD3	P18neat1KD:P18neat1KD1,P18neat1KD2,P18neat1KD3	3	3	1.10667	21.6667	1	0.84	1.39	1.09	20	24	21	1	1	1
653238	NR_033417.1,URS00008B3AE1,URS00008C0E13,URS00008C13F1,URS00008C168B,URS00008C33F0,URS00008C386A	gene	group	mRNA	P18controlKD-vs-P18neat1KD	P18controlKD	P18neat1KD	Up	2.47844e-82	1.84737e-80	2.94142	P18controlKD:P18controlKD3,P18controlKD2,P18controlKD1	P18controlKD:P18controlKD3,P18controlKD2,P18controlKD1	3	3	3.60333	138.05	1	4.73	2.8	3.28	180.78	106.18	127.19	1	1	1	P18neat1KD:P18neat1KD1,P18neat1KD2,P18neat1KD3	P18neat1KD:P18neat1KD1,P18neat1KD2,P18neat1KD3	3	3	37.73	452.31	1	33.47	38.23	41.49	501.48	388.71	466.74	1	1	1
29767	NM_001142885.1,NM_014548.3,URS00008B649B,URS0000D5745B,XM_017022089.2	gene	group	mRNA	P18controlKD-vs-P18neat1KD	P18controlKD	P18neat1KD	Up	3.79097e-82	2.8209e-80	4.39991	P18controlKD:P18controlKD3,P18controlKD2,P18controlKD1	P18controlKD:P18controlKD3,P18controlKD2,P18controlKD1	3	3	0.19	23.98	1	0.17	0.17	0.23	23.94	23	25	1	1	1	P18neat1KD:P18neat1KD1,P18neat1KD2,P18neat1KD3	P18neat1KD:P18neat1KD1,P18neat1KD2,P18neat1KD3	3	3	4.60333	216	1	4.87	4.21	4.73	262	173	213	1	1	1
7579	NM_145238.3,URS0000D5D117,XM_005271171.3,XM_006710874.3,XM_006710876.3,XM_017002237.1,XM_017002238.1,XM_017002239.1,XM_017002240.1,XM_017002241.1	gene	group	mRNA	P18controlKD-vs-P18neat1KD	P18controlKD	P18neat1KD	Up	4.77166e-82	3.54462e-80	3.5305	P18controlKD:P18controlKD3,P18controlKD2,P18controlKD1	P18controlKD:P18controlKD3,P18controlKD2,P18controlKD1	3	3	0.46	63.3367	1	0.4	0.42	0.56	54	63.32	72.69	1	1	1	P18neat1KD:P18neat1KD1,P18neat1KD2,P18neat1KD3	P18neat1KD:P18neat1KD1,P18neat1KD2,P18neat1KD3	3	3	8.36333	311.333	1	6.74	9.54	8.81	313	288	333	1	1	1
23098	BGIR9606_368577,BGIR9606_368578,NM_015077.3,URS000077AB75,URS00009B44BC	gene	group	mRNA	P18controlKD-vs-P18neat1KD	P18controlKD	P18neat1KD	Up	5.15554e-82	3.8233e-80	2.78409	P18controlKD:P18controlKD3,P18controlKD2,P18controlKD1	P18controlKD:P18controlKD3,P18controlKD2,P18controlKD1	3	3	1.68	104.86	1	1.74	1.82	1.48	116.72	102.06	95.8	1	1	1	P18neat1KD:P18neat1KD1,P18neat1KD2,P18neat1KD3	P18neat1KD:P18neat1KD1,P18neat1KD2,P18neat1KD3	3	3	9.79333	309.54	1	10.02	9.73	9.63	365.29	263.23	300.1	1	1	1
23216	BGIR9606_293911,NM_001253912.1,NM_001253913.1,NM_001253914.1,NM_001253915.1,NM_015173.3,URS00008BA3B5,URS00008BEA82,URS00008BFD62,URS00009B24D9,URS0000D5BB19,XM_005262646.3,XM_005262647.3,XM_005262649.3,XM_006714001.3,XM_011513659.2,XM_011513660.3,XM_011513662.3,XM_011513663.3,XM_011513664.3,XM_011513665.3,XM_011513666.3,XM_011513668.2,XM_011513670.3,XM_017007918.2,XM_017007919.2,XM_017007920.2,X…	gene	group	mRNA	P18controlKD-vs-P18neat1KD	P18controlKD	P18neat1KD	Up	5.99433e-82	4.43783e-80	1.78884	P18controlKD:P18controlKD3,P18controlKD2,P18controlKD1	P18controlKD:P18controlKD3,P18controlKD2,P18controlKD1	3	3	10.3467	744.667	1	9.28	10.79	10.97	728	748	758	1	1	1	P18neat1KD:P18neat1KD1,P18neat1KD2,P18neat1KD3	P18neat1KD:P18neat1KD1,P18neat1KD2,P18neat1KD3	3	3	42.61	1106.33	1	39.16	44.96	43.71	1220	956	1143	1	1	1
6714	BGIR9606_380726,BGIR9606_380730,NM_005417.4,NM_198291.2,URS00008B3314,URS00008BEA24,XM_011529013.2,XM_017028024.1,XM_017028025.1,XM_017028026.1,XM_017028027.2	gene	group	mRNA	P18controlKD-vs-P18neat1KD	P18controlKD	P18neat1KD	Dw	6.89907e-82	5.09903e-80	-1.83033	P18controlKD:P18controlKD3,P18controlKD2,P18controlKD1	P18controlKD:P18controlKD3,P18controlKD2,P18controlKD1	3	3	46.79	2752.33	1	46.91	48.82	44.64	2851	2885	2521	1	1	1	P18neat1KD:P18neat1KD1,P18neat1KD2,P18neat1KD3	P18neat1KD:P18neat1KD1,P18neat1KD2,P18neat1KD3	3	3	16.4567	332.333	1	15.65	18.75	14.97	375	312	310	1	1	1
23708	NM_018094.4,URS0000D59CA6	gene	group	mRNA	P18controlKD-vs-P18neat1KD	P18controlKD	P18neat1KD	Dw	7.85415e-82	5.79515e-80	-2.71835	P18controlKD:P18controlKD3,P18controlKD2,P18controlKD1	P18controlKD:P18controlKD3,P18controlKD2,P18controlKD1	3	3	29.5433	1219	1	29.72	27.71	31.2	1265	1148	1244	1	1	1	P18neat1KD:P18neat1KD1,P18neat1KD2,P18neat1KD3	P18neat1KD:P18neat1KD1,P18neat1KD2,P18neat1KD3	3	3	5.57333	79.3333	1	4.46	6.05	6.21	77	73	88	1	1	1
5413	NM_001009939.2,NM_002688.5,URS00008BEC50	gene	group	mRNA	P18controlKD-vs-P18neat1KD	P18controlKD	P18neat1KD	Up	1.24838e-81	9.1956e-80	3.30875	P18controlKD:P18controlKD3,P18controlKD2,P18controlKD1	P18controlKD:P18controlKD3,P18controlKD2,P18controlKD1	3	3	2.42333	74.3433	1	2.03	2.6	2.64	65.15	79.9	77.98	1	1	1	P18neat1KD:P18neat1KD1,P18neat1KD2,P18neat1KD3	P18neat1KD:P18neat1KD1,P18neat1KD2,P18neat1KD3	3	3	28.8467	315.627	1	29.45	31.81	25.28	381.42	300.52	264.94	1	1	1
10498	NM_199141.1,URS0000D5BE5C,XM_005259708.4,XM_011527638.2	gene	group	mRNA	P18controlKD-vs-P18neat1KD	P18controlKD	P18neat1KD	Dw	1.38618e-81	1.01935e-79	-1.96848	P18controlKD:P18controlKD3,P18controlKD2,P18controlKD1	P18controlKD:P18controlKD3,P18controlKD2,P18controlKD1	3	3	60.6767	2811.34	1	67.25	59.76	55.02	3237.96	2761.1	2434.95	1	1	1	P18neat1KD:P18neat1KD1,P18neat1KD2,P18neat1KD3	P18neat1KD:P18neat1KD1,P18neat1KD2,P18neat1KD3	3	3	19.32	309.77	1	20.29	19.02	18.65	380.99	267.49	280.83	1	1	1
57648	NM_001198972.1,NM_001198973.1,NM_020888.2,XM_006710791.3,XM_017001916.1,XM_017001917.1	gene	group	mRNA	P18controlKD-vs-P18neat1KD	P18controlKD	P18neat1KD	Up	1.99015e-81	1.46105e-79	1.5459	P18controlKD:P18controlKD3,P18controlKD2,P18controlKD1	P18controlKD:P18controlKD3,P18controlKD2,P18controlKD1	3	3	25.28	2010	1	23.59	27.32	24.93	1989	2149	1892	1	1	1	P18neat1KD:P18neat1KD1,P18neat1KD2,P18neat1KD3	P18neat1KD:P18neat1KD1,P18neat1KD2,P18neat1KD3	3	3	91.2733	2529.33	1	90.4	96.48	86.94	2963	2273	2352	1	1	1
8826	BGIR9606_361582,BGIR9606_361583,NM_003870.3,URS00001DA6BD,URS00008B5FD3,XR_001751409.2	gene	group	mRNA	P18controlKD-vs-P18neat1KD	P18controlKD	P18neat1KD	Dw	2.66714e-81	1.95477e-79	-1.70776	P18controlKD:P18controlKD3,P18controlKD2,P18controlKD1	P18controlKD:P18controlKD3,P18controlKD2,P18controlKD1	3	3	37.2067	3911.62	1	34.68	38.75	38.19	3794.14	4085.97	3854.76	1	1	1	P18neat1KD:P18neat1KD1,P18neat1KD2,P18neat1KD3	P18neat1KD:P18neat1KD1,P18neat1KD2,P18neat1KD3	3	3	13.1367	516.76	1	13	13.16	13.25	601.18	447	502.1	1	1	1
6549	BGIR9606_281671,NM_003048.5	gene	group	mRNA	P18controlKD-vs-P18neat1KD	P18controlKD	P18neat1KD	Up	3.30291e-81	2.41669e-79	5.50645	P18controlKD:P18controlKD3,P18controlKD2,P18controlKD1	P18controlKD:P18controlKD3,P18controlKD2,P18controlKD1	3	3	0.2	11.6667	1	0.19	0.18	0.23	17	7	11	1	1	1	P18neat1KD:P18neat1KD1,P18neat1KD2,P18neat1KD3	P18neat1KD:P18neat1KD1,P18neat1KD2,P18neat1KD3	3	3	8.03	228.333	1	8.17	8.03	7.89	274	191	220	1	1	1
390	BGIR9606_282406,NM_001254738.1,NM_005168.4	gene	group	mRNA	P18controlKD-vs-P18neat1KD	P18controlKD	P18neat1KD	Dw	3.84103e-81	2.80575e-79	-2.57566	P18controlKD:P18controlKD3,P18controlKD2,P18controlKD1	P18controlKD:P18controlKD3,P18controlKD2,P18controlKD1	3	3	37.61	1429	1	35.59	36.76	40.48	1417	1386	1484	1	1	1	P18neat1KD:P18neat1KD1,P18neat1KD2,P18neat1KD3	P18neat1KD:P18neat1KD1,P18neat1KD2,P18neat1KD3	3	3	7.77333	102.667	1	6.5	9.07	7.75	103	105	100	1	1	1
9069	BGIR9606_316977,NM_001185072.2,NM_001185073.2,NM_012129.4,URS00008B9EAF,URS00008C343A,URS00009BE95E,URS0000D596EC,URS0000D5C713,URS0000D5C94B,URS0000D5CA88	gene	group	mRNA	P18controlKD-vs-P18neat1KD	P18controlKD	P18neat1KD	Up	7.00342e-81	5.10725e-79	2.04246	P18controlKD:P18controlKD3,P18controlKD2,P18controlKD1	P18controlKD:P18controlKD3,P18controlKD2,P18controlKD1	3	3	12.8867	470.333	1	10.47	13.48	14.71	440	463	508	1	1	1	P18neat1KD:P18neat1KD1,P18neat1KD2,P18neat1KD3	P18neat1KD:P18neat1KD1,P18neat1KD2,P18neat1KD3	3	3	58.0333	834.027	1	54.26	63.29	56.55	947.08	766	789	1	1	1
BGIG9606_52369	URS00001BA456,URS000024E15F,URS00008BFE2B,URS00008C258D,URS00008C3BFB,URS0000D590FF	gene	group	lncRNA	P18controlKD-vs-P18neat1KD	P18controlKD	P18neat1KD	Up	7.03861e-81	5.12439e-79	1.9457	P18controlKD:P18controlKD3,P18controlKD2,P18controlKD1	P18controlKD:P18controlKD3,P18controlKD2,P18controlKD1	3	3	7.43	464.013	1	7.81	6.8	7.68	509.87	409.14	473.03	1	1	1	P18neat1KD:P18neat1KD1,P18neat1KD2,P18neat1KD3	P18neat1KD:P18neat1KD1,P18neat1KD2,P18neat1KD3	3	3	39.0033	765.09	1	34.99	46.33	35.69	854.44	721.83	719	1	1	1
26091	BGIR9606_337826,BGIR9606_337827,NM_001278185.1,NM_001278186.1,NM_001278187.1,NM_015601.3,NM_022079.2,URS00008B9D36,URS00008BB711,URS00008BB79B,URS00008BDEAC,URS00008BF2E8,URS00008BFBB8,URS00009C3E0D,XM_011539592.3,XM_011539593.3,XM_011539594.2,XM_011539595.2,XM_011539596.2,XM_011539597.3,XM_017016041.2,XM_024447927.1,XM_024447928.1,XM_024447929.1,XM_024447930.1,XM_024447931.1,XM_024447932.1,XM_02…	gene	group	mRNA	P18controlKD-vs-P18neat1KD	P18controlKD	P18neat1KD	Dw	8.24474e-81	5.99254e-79	-2.08396	P18controlKD:P18controlKD3,P18controlKD2,P18controlKD1	P18controlKD:P18controlKD3,P18controlKD2,P18controlKD1	3	3	39.1833	1716.78	1	36.49	40.94	40.12	1717.32	1712.02	1721	1	1	1	P18neat1KD:P18neat1KD1,P18neat1KD2,P18neat1KD3	P18neat1KD:P18neat1KD1,P18neat1KD2,P18neat1KD3	3	3	12.19	174	1	12.8	11.41	12.36	190	161	171	1	1	1
7145	NM_001308022.1,NM_001308023.1,NM_022648.5,URS00008BE61C,URS00008BFCC1,XM_011511723.2,XM_017004811.1,XM_017004812.1,XM_017004813.2,XM_017004814.1,XM_017004815.1,XM_017004816.2,XM_024453068.1,XM_024453069.1,XM_024453070.1,XM_024453071.1,XM_024453072.1,XM_024453073.1,XM_024453074.1,XM_024453075.1,XM_024453076.1,XM_024453077.1,XM_024453078.1,XM_024453079.1,XM_024453080.1,XM_024453081.1,XM_024453082.1…	gene	group	mRNA	P18controlKD-vs-P18neat1KD	P18controlKD	P18neat1KD	Dw	9.73548e-81	7.06434e-79	-2.7776	P18controlKD:P18controlKD3,P18controlKD2,P18controlKD1	P18controlKD:P18controlKD3,P18controlKD2,P18controlKD1	3	3	19.8967	2901	1	17.21	22.81	19.67	2687	3285	2731	1	1	1	P18neat1KD:P18neat1KD1,P18neat1KD2,P18neat1KD3	P18neat1KD:P18neat1KD1,P18neat1KD2,P18neat1KD3	3	3	3.34333	185	1	3.83	2.64	3.56	246	122	187	1	1	1
57609	BGIR9606_346846,BGIR9606_346858,BGIR9606_346865,NM_173602.2,URS00008B6CFF,URS0000D5E087	gene	group	mRNA	P18controlKD-vs-P18neat1KD	P18controlKD	P18neat1KD	Dw	1.06218e-80	7.69472e-79	-1.42072	P18controlKD:P18controlKD3,P18controlKD2,P18controlKD1	P18controlKD:P18controlKD3,P18controlKD2,P18controlKD1	3	3	26.76	3311	1	27.45	25.94	26.89	3529	3268	3136	1	1	1	P18neat1KD:P18neat1KD1,P18neat1KD2,P18neat1KD3	P18neat1KD:P18neat1KD1,P18neat1KD2,P18neat1KD3	3	3	12.8367	531.667	1	11.89	13.24	13.38	612	470	513	1	1	1
23145	NM_198455.2,URS00008B325A,URS00008C3F03,URS00009B1081,URS00009B532C,URS00009B6DE2,URS00009B9D31,URS00009BBCC4,URS00009BCEE6,URS00009BF977,URS00009C29A2,URS00009C43F5	gene	group	mRNA	P18controlKD-vs-P18neat1KD	P18controlKD	P18neat1KD	Up	1.08091e-80	7.81751e-79	4.81781	P18controlKD:P18controlKD3,P18controlKD2,P18controlKD1	P18controlKD:P18controlKD3,P18controlKD2,P18controlKD1	3	3	1.11	18	1	0.65	1.54	1.14	19	22	13	1	1	1	P18neat1KD:P18neat1KD1,P18neat1KD2,P18neat1KD3	P18neat1KD:P18neat1KD1,P18neat1KD2,P18neat1KD3	3	3	13.4167	217	1	9.89	12.56	17.8	235	211	205	1	1	1
64110	NM_022149.4	gene	group	mRNA	P18controlKD-vs-P18neat1KD	P18controlKD	P18neat1KD	Up	1.14579e-80	8.27313e-79	2.37184	P18controlKD:P18controlKD3,P18controlKD2,P18controlKD1	P18controlKD:P18controlKD3,P18controlKD2,P18controlKD1	3	3	7.49667	185.667	1	7.81	7.32	7.36	202	181	174	1	1	1	P18neat1KD:P18neat1KD1,P18neat1KD2,P18neat1KD3	P18neat1KD:P18neat1KD1,P18neat1KD2,P18neat1KD3	3	3	47.21	415	1	49.01	44.66	47.96	506	335	404	1	1	1
5794	NM_001161440.2,NM_002842.4,URS00008B951E,URS00008B9CF6,XM_011527183.1,XM_011527188.1,XM_011527190.1,XM_017027056.1,XM_017027057.1,XM_017027058.1,XM_017027059.1,XM_017027060.1,XM_017027061.1,XM_017027062.1,XM_017027063.1,XM_017027064.1,XR_001753730.1,XR_001753731.1	gene	group	mRNA	P18controlKD-vs-P18neat1KD	P18controlKD	P18neat1KD	Dw	1.4929e-80	1.07616e-78	-5.82909	P18controlKD:P18controlKD3,P18controlKD2,P18controlKD1	P18controlKD:P18controlKD3,P18controlKD2,P18controlKD1	3	3	23.5333	1233.91	1	20.03	26.05	24.52	1101.32	1364.01	1236.4	1	1	1	P18neat1KD:P18neat1KD1,P18neat1KD2,P18neat1KD3	P18neat1KD:P18neat1KD1,P18neat1KD2,P18neat1KD3	3	3	0.606667	9.33333	1	0.31	0.79	0.72	6	12	10	1	1	1
107987397	XM_017030171.1	gene	group	mRNA	P18controlKD-vs-P18neat1KD	P18controlKD	P18neat1KD	Up	1.49847e-80	1.07841e-78	2.70367	P18controlKD:P18controlKD3,P18controlKD2,P18controlKD1	P18controlKD:P18controlKD3,P18controlKD2,P18controlKD1	3	3	4.23	183.373	1	4.3	3.61	4.78	195.13	156.61	198.38	1	1	1	P18neat1KD:P18neat1KD1,P18neat1KD2,P18neat1KD3	P18neat1KD:P18neat1KD1,P18neat1KD2,P18neat1KD3	3	3	33.4767	512.27	1	33.59	38.24	28.6	609.68	504.05	423.08	1	1	1
BGIG9606_38317	URS0000D5BAD6	gene	group	lncRNA	P18controlKD-vs-P18neat1KD	P18controlKD	P18neat1KD	Dw	1.76203e-80	1.266e-78	-6.59637	P18controlKD:P18controlKD3,P18controlKD2,P18controlKD1	P18controlKD:P18controlKD3,P18controlKD2,P18controlKD1	3	3	40.72	1420.16	1	38.96	40.43	42.77	1422.29	1410.73	1427.45	1	1	1	P18neat1KD:P18neat1KD1,P18neat1KD2,P18neat1KD3	P18neat1KD:P18neat1KD1,P18neat1KD2,P18neat1KD3	3	3	0.54	6.85	1	0.69	0.44	0.49	10.04	4.66	5.85	1	1	1
25924	BGIR9606_285167,BGIR9606_285168,BGIR9606_285171,BGIR9606_285172,BGIR9606_285173,BGIR9606_285174,BGIR9606_285175,BGIR9606_285176,BGIR9606_285186,BGIR9606_289181,BGIR9606_289182,BGIR9606_289183,BGIR9606_289184,BGIR9606_289185,BGIR9606_289186,BGIR9606_289188,BGIR9606_289189,BGIR9606_289190,BGIR9606_289191,BGIR9606_289192,BGIR9606_289193,BGIR9606_289194,BGIR9606_289196,BGIR9606_289197,BGIR9606_289198…	gene	group	mRNA	P18controlKD-vs-P18neat1KD	P18controlKD	P18neat1KD	Up	1.92568e-80	1.38132e-78	4.83695	P18controlKD:P18controlKD3,P18controlKD2,P18controlKD1	P18controlKD:P18controlKD3,P18controlKD2,P18controlKD1	3	3	1.54333	17.6267	1	1.05	1.64	1.94	16.96	21.12	14.8	1	1	1	P18neat1KD:P18neat1KD1,P18neat1KD2,P18neat1KD3	P18neat1KD:P18neat1KD1,P18neat1KD2,P18neat1KD3	3	3	21.63	209.03	1	20.42	23.44	21.03	236.91	190.04	200.14	1	1	1
2537	NM_002038.3,NM_022872.2,NM_022873.2,URS000003E964,URS00008117C1,URS0000811C2B,URS0000811E67,URS0000811ED4,URS000081203A,XM_024446207.1	gene	group	mRNA	P18controlKD-vs-P18neat1KD	P18controlKD	P18neat1KD	Dw	2.71033e-80	1.94099e-78	-2.77416	P18controlKD:P18controlKD3,P18controlKD2,P18controlKD1	P18controlKD:P18controlKD3,P18controlKD2,P18controlKD1	3	3	337.087	3979.67	1	278.58	399.65	333.03	3438	4737	3764	1	1	1	P18neat1KD:P18neat1KD1,P18neat1KD2,P18neat1KD3	P18neat1KD:P18neat1KD1,P18neat1KD2,P18neat1KD3	3	3	60.7033	250	1	51.96	61.79	68.36	254	222	274	1	1	1
57476	NM_001286563.1,NM_001286564.1,NM_001330396.1,NM_020716.2,URS0000559B43,URS00008B210B,URS00008B4CDF,URS00008B551F,URS00008B63ED,URS00008B7BDF,URS00008BAE17,URS0000D5D6EC,XM_005271619.4,XM_005271621.4,XM_005271623.4,XM_005271624.4,XM_006718892.3,XM_011542926.2,XM_011542929.2,XM_011542930.2,XM_011542931.2,XM_011542933.1,XM_017018039.1,XM_017018040.1,XM_017018041.1,XM_017018042.1,XM_017018043.1,XM_01…	gene	group	mRNA	P18controlKD-vs-P18neat1KD	P18controlKD	P18neat1KD	Dw	3.37679e-80	2.41432e-78	-4.67466	P18controlKD:P18controlKD3,P18controlKD2,P18controlKD1	P18controlKD:P18controlKD3,P18controlKD2,P18controlKD1	3	3	12.33	894.08	1	12.59	12.31	12.09	914.01	885.35	882.88	1	1	1	P18neat1KD:P18neat1KD1,P18neat1KD2,P18neat1KD3	P18neat1KD:P18neat1KD1,P18neat1KD2,P18neat1KD3	3	3	0.81	15.35	1	0.69	0.81	0.93	10	15.88	20.17	1	1	1
2131	NM_000127.2,URS00008B6E78,URS00008BE813	gene	group	mRNA	P18controlKD-vs-P18neat1KD	P18controlKD	P18neat1KD	Dw	3.84548e-80	2.74495e-78	-2.62063	P18controlKD:P18controlKD3,P18controlKD2,P18controlKD1	P18controlKD:P18controlKD3,P18controlKD2,P18controlKD1	3	3	27.2133	1305.33	1	25.77	29.05	26.82	1303	1400	1213	1	1	1	P18neat1KD:P18neat1KD1,P18neat1KD2,P18neat1KD3	P18neat1KD:P18neat1KD1,P18neat1KD2,P18neat1KD3	3	3	5.43	91.3333	1	5.13	5.51	5.65	100	78	96	1	1	1
2737	BGIR9606_315987,NM_000168.5,URS00008B74D0,URS00008B9725,URS00008BECE4,XM_011515274.2,XM_017011997.1	gene	group	mRNA	P18controlKD-vs-P18neat1KD	P18controlKD	P18neat1KD	Dw	4.60837e-80	3.28415e-78	-2.38405	P18controlKD:P18controlKD3,P18controlKD2,P18controlKD1	P18controlKD:P18controlKD3,P18controlKD2,P18controlKD1	3	3	14.7467	1538	1	15.68	13.55	15.01	1656	1400	1558	1	1	1	P18neat1KD:P18neat1KD1,P18neat1KD2,P18neat1KD3	P18neat1KD:P18neat1KD1,P18neat1KD2,P18neat1KD3	3	3	3.50667	127.333	1	3.72	3.25	3.55	168	110	104	1	1	1
3321	NM_001007237.2,NM_001542.3,XM_005270793.2,XM_005270794.4,XM_006710593.3,XM_011541315.1,XM_011541316.2	gene	group	mRNA	P18controlKD-vs-P18neat1KD	P18controlKD	P18neat1KD	Up	4.77396e-80	3.39664e-78	6.4443	P18controlKD:P18controlKD3,P18controlKD2,P18controlKD1	P18controlKD:P18controlKD3,P18controlKD2,P18controlKD1	3	3	0.0733333	7.33333	1	0.06	0.06	0.1	6	6	10	1	1	1	P18neat1KD:P18neat1KD1,P18neat1KD2,P18neat1KD3	P18neat1KD:P18neat1KD1,P18neat1KD2,P18neat1KD3	3	3	7.19	273.843	1	6.42	7.73	7.42	293.01	254.77	273.75	1	1	1
2037	NM_001135554.1,NM_001135555.3,NM_001199388.2,NM_001252660.1,NM_001350299.1,NM_001350301.1,NM_001350302.1,NM_001350303.1,NM_001350304.1,NM_001350305.1,NM_001350306.1,NM_001350307.1,NM_001350308.1,NM_001350309.1,NM_001350310.1,NM_001350311.1,NM_001350312.1,NM_001350313.1,NM_001350314.1,NM_001350315.1,NM_001350320.1,NM_001431.3,NR_146620.1,URS00008B54E7,URS00008BEB22,XM_011535524.2,XM_011535525.2,XM…	gene	group	mRNA	P18controlKD-vs-P18neat1KD	P18controlKD	P18neat1KD	Dw	5.18859e-80	3.68566e-78	-2.282	P18controlKD:P18controlKD3,P18controlKD2,P18controlKD1	P18controlKD:P18controlKD3,P18controlKD2,P18controlKD1	3	3	23.0533	1587.33	1	23.64	22.93	22.59	1704	1593	1465	1	1	1	P18neat1KD:P18neat1KD1,P18neat1KD2,P18neat1KD3	P18neat1KD:P18neat1KD1,P18neat1KD2,P18neat1KD3	3	3	6.04333	141	1	6.85	6.18	5.1	185	123	115	1	1	1
2180	BGIR9606_296636,BGIR9606_300660,NM_001286708.1,NM_001286710.1,NM_001286711.1,NM_001286712.1,NM_001995.3,URS00007C1CF0,URS00008B61C6,XM_005262828.1,XM_005262829.1,XM_005262831.1,XM_011531742.1,XM_017007887.1,XM_017007888.2,XM_017007889.1	gene	group	mRNA	P18controlKD-vs-P18neat1KD	P18controlKD	P18neat1KD	Up	6.24549e-80	4.42924e-78	1.7096	P18controlKD:P18controlKD3,P18controlKD2,P18controlKD1	P18controlKD:P18controlKD3,P18controlKD2,P18controlKD1	3	3	11.4	644.37	1	12.08	11.11	11.01	714.11	628	591	1	1	1	P18neat1KD:P18neat1KD1,P18neat1KD2,P18neat1KD3	P18neat1KD:P18neat1KD1,P18neat1KD2,P18neat1KD3	3	3	46.0167	902.223	1	42.94	49.57	45.54	995	837.78	873.89	1	1	1
473	NM_001042681.1,NM_001042682.1,NM_012102.3,URS0000284B36,URS00008B484E,URS00008B4D27,URS00008B5316,URS00008B897E,URS00008B9AAD,URS00008BC199,URS00008BD100,URS00009B77E6,URS00009C2852,XM_005263464.2,XM_005263466.1,XM_011541510.2,XM_011541511.2,XM_017001358.1,XM_017001359.1	gene	group	mRNA	P18controlKD-vs-P18neat1KD	P18controlKD	P18neat1KD	Dw	6.31145e-80	4.46879e-78	-1.67211	P18controlKD:P18controlKD3,P18controlKD2,P18controlKD1	P18controlKD:P18controlKD3,P18controlKD2,P18controlKD1	3	3	24.1	2364.32	1	25.3	22.5	24.5	2533.97	2302	2257	1	1	1	P18neat1KD:P18neat1KD1,P18neat1KD2,P18neat1KD3	P18neat1KD:P18neat1KD1,P18neat1KD2,P18neat1KD3	3	3	15.6433	318	1	15.92	16.75	14.26	349	297	308	1	1	1
548596	NM_001015001.2,NM_001321926.1,NM_001321927.1,NM_001321928.1,NM_001321929.1,NR_135856.1,URS00008B26F8,XM_005254498.4,XM_017022369.1,XM_017022370.1,XM_017022371.1	gene	group	mRNA	P18controlKD-vs-P18neat1KD	P18controlKD	P18neat1KD	Up	1.22587e-79	8.6657e-78	4.9706	P18controlKD:P18controlKD3,P18controlKD2,P18controlKD1	P18controlKD:P18controlKD3,P18controlKD2,P18controlKD1	3	3	0.67	16.7667	1	0.73	0.78	0.5	18.43	20.69	11.18	1	1	1	P18neat1KD:P18neat1KD1,P18neat1KD2,P18neat1KD3	P18neat1KD:P18neat1KD1,P18neat1KD2,P18neat1KD3	3	3	24.2067	221.803	1	24.53	21.71	26.38	267.03	169.68	228.7	1	1	1
55636	NM_001316690.1,NM_017780.3,URS000049F6C1,URS00008BEF53,XM_011517553.2,XM_011517554.3,XM_011517555.2,XM_011517560.2,XM_017013612.1,XM_017013613.1	gene	group	mRNA	P18controlKD-vs-P18neat1KD	P18controlKD	P18neat1KD	Up	1.99504e-79	1.40803e-77	2.24171	P18controlKD:P18controlKD3,P18controlKD2,P18controlKD1	P18controlKD:P18controlKD3,P18controlKD2,P18controlKD1	3	3	1.86333	253.667	1	1.83	1.77	1.99	255	253	253	1	1	1	P18neat1KD:P18neat1KD1,P18neat1KD2,P18neat1KD3	P18neat1KD:P18neat1KD1,P18neat1KD2,P18neat1KD3	3	3	11.63	520	1	12.57	11.36	10.96	660	433	467	1	1	1
101930100	BGIR9606_383726,BGIR9606_383727,BGIR9606_383729,URS00007BCFE4,URS00007D4CB2,URS00007D7DD8,URS00007D8127,URS00007D892A,URS00007D9CA0,URS00008BA6EF,XR_001754944.2,XR_001754945.2,XR_001754947.1,XR_001754948.2,XR_001754949.1,XR_002958651.1	gene	group	lncRNA	P18controlKD-vs-P18neat1KD	P18controlKD	P18neat1KD	Up	2.05453e-79	1.44769e-77	1.88413	P18controlKD:P18controlKD3,P18controlKD2,P18controlKD1	P18controlKD:P18controlKD3,P18controlKD2,P18controlKD1	3	3	25.7067	830.71	1	24.5	22.39	30.23	880.94	702.6	908.59	1	1	1	P18neat1KD:P18neat1KD1,P18neat1KD2,P18neat1KD3	P18neat1KD:P18neat1KD1,P18neat1KD2,P18neat1KD3	3	3	128.273	1321.15	1	120.91	133.13	130.78	1565.68	1133.39	1264.39	1	1	1
80014	BGIR9606_296563,BGIR9606_296566,NM_024949.5,URS00008B87B6,URS00008B8AE9,XM_011532269.3,XM_024454225.1	gene	group	mRNA	P18controlKD-vs-P18neat1KD	P18controlKD	P18neat1KD	Dw	2.80888e-79	1.97604e-77	-2.63526	P18controlKD:P18controlKD3,P18controlKD2,P18controlKD1	P18controlKD:P18controlKD3,P18controlKD2,P18controlKD1	3	3	11.0933	1039.17	1	11.33	10.95	11	1120.13	987.59	1009.79	1	1	1	P18neat1KD:P18neat1KD1,P18neat1KD2,P18neat1KD3	P18neat1KD:P18neat1KD1,P18neat1KD2,P18neat1KD3	3	3	2.08667	72	1	2.06	1.83	2.37	87	59	70	1	1	1
55502	NM_001142853.2,NM_001282434.1,NM_018645.5	gene	group	mRNA	P18controlKD-vs-P18neat1KD	P18controlKD	P18neat1KD	Up	2.85701e-79	2.00668e-77	4.23194	P18controlKD:P18controlKD3,P18controlKD2,P18controlKD1	P18controlKD:P18controlKD3,P18controlKD2,P18controlKD1	3	3	1.19	25.3333	1	1.17	1.27	1.13	26	27	23	1	1	1	P18neat1KD:P18neat1KD1,P18neat1KD2,P18neat1KD3	P18neat1KD:P18neat1KD1,P18neat1KD2,P18neat1KD3	3	3	27.3333	205.333	1	27.63	26.73	27.64	245	171	200	1	1	1
57613	NM_020853.1	gene	group	mRNA	P18controlKD-vs-P18neat1KD	P18controlKD	P18neat1KD	Up	3.41309e-79	2.39342e-77	2.19698	P18controlKD:P18controlKD3,P18controlKD2,P18controlKD1	P18controlKD:P18controlKD3,P18controlKD2,P18controlKD1	3	3	3.34333	236.883	1	3.22	3.13	3.68	239	221.95	249.7	1	1	1	P18neat1KD:P18neat1KD1,P18neat1KD2,P18neat1KD3	P18neat1KD:P18neat1KD1,P18neat1KD2,P18neat1KD3	3	3	18.59	466.333	1	17.94	18.78	19.05	533	405	461	1	1	1
8694	NM_012079.5,XM_011517356.3	gene	group	mRNA	P18controlKD-vs-P18neat1KD	P18controlKD	P18neat1KD	Dw	3.67745e-79	2.57469e-77	-2.00298	P18controlKD:P18controlKD3,P18controlKD2,P18controlKD1	P18controlKD:P18controlKD3,P18controlKD2,P18controlKD1	3	3	56.52	1952.18	1	59.24	56.16	54.16	2210.85	1901.63	1744.05	1	1	1	P18neat1KD:P18neat1KD1,P18neat1KD2,P18neat1KD3	P18neat1KD:P18neat1KD1,P18neat1KD2,P18neat1KD3	3	3	17.8033	209.967	1	19.24	16.46	17.71	258.9	174	197	1	1	1
91351	NM_001012967.2,NM_001291510.1,NM_001345927.1,URS00008B5042,XM_005263341.4,XM_005263343.2,XM_005263345.4,XM_006714408.2,XM_011532402.2,XM_011532403.2,XM_011532404.1,XM_011532405.1,XM_011532406.1,XM_011532409.3,XM_017008829.1,XM_017008830.1,XM_017008831.1,XR_938792.1	gene	group	mRNA	P18controlKD-vs-P18neat1KD	P18controlKD	P18neat1KD	Dw	3.81348e-79	2.66566e-77	-4.04225	P18controlKD:P18controlKD3,P18controlKD2,P18controlKD1	P18controlKD:P18controlKD3,P18controlKD2,P18controlKD1	3	3	8.97	845.667	1	8.92	8.42	9.57	898	792	847	1	1	1	P18neat1KD:P18neat1KD1,P18neat1KD2,P18neat1KD3	P18neat1KD:P18neat1KD1,P18neat1KD2,P18neat1KD3	3	3	0.736667	22	1	0.61	0.98	0.62	22	27	17	1	1	1
9687	BGIR9606_274945,NM_014668.3,NM_033090.2,NM_148903.2,URS00008B2009,URS00008B8CBE,URS00008BDC0E,URS00008BF542,URS00008C3BD9,URS0000D5A81E,URS0000D5AF63,URS0000D5CCD5,XM_005246192.4,XM_005246196.3,XM_011510418.3,XM_011510419.3,XM_011510422.2,XM_011510423.3,XM_024453250.1,XM_024453251.1,XM_024453252.1,XM_024453253.1,XM_024453254.1,XM_024453255.1,XM_024453256.1,XR_001739081.2,XR_922686.3	gene	group	mRNA	P18controlKD-vs-P18neat1KD	P18controlKD	P18neat1KD	Up	5.82032e-79	4.06199e-77	3.18989	P18controlKD:P18controlKD3,P18controlKD2,P18controlKD1	P18controlKD:P18controlKD3,P18controlKD2,P18controlKD1	3	3	1.17667	73.57	1	0.8	1.78	0.95	71.07	72.22	77.42	1	1	1	P18neat1KD:P18neat1KD1,P18neat1KD2,P18neat1KD3	P18neat1KD:P18neat1KD1,P18neat1KD2,P18neat1KD3	3	3	10.3467	291.113	1	9.36	10.3	11.38	362.83	221.79	288.72	1	1	1
3964	NM_006499.4,NM_201543.2,NM_201544.2,NM_201545.2,XM_011544188.3,XM_017001274.2,XM_017001275.2	gene	group	mRNA	P18controlKD-vs-P18neat1KD	P18controlKD	P18neat1KD	Up	6.67868e-79	4.65363e-77	2.48519	P18controlKD:P18controlKD3,P18controlKD2,P18controlKD1	P18controlKD:P18controlKD3,P18controlKD2,P18controlKD1	3	3	3.23667	167.877	1	3.38	3.09	3.24	191.68	162.13	149.82	1	1	1	P18neat1KD:P18neat1KD1,P18neat1KD2,P18neat1KD3	P18neat1KD:P18neat1KD1,P18neat1KD2,P18neat1KD3	3	3	17.7233	401.53	1	17.08	19.78	16.31	454.21	384.73	365.65	1	1	1
7205	NM_003302.2	gene	group	mRNA	P18controlKD-vs-P18neat1KD	P18controlKD	P18neat1KD	Dw	8.25107e-79	5.74013e-77	-4.56237	P18controlKD:P18controlKD3,P18controlKD2,P18controlKD1	P18controlKD:P18controlKD3,P18controlKD2,P18controlKD1	3	3	34.2133	884.667	1	36.59	33.77	32.28	987	871	796	1	1	1	P18neat1KD:P18neat1KD1,P18neat1KD2,P18neat1KD3	P18neat1KD:P18neat1KD1,P18neat1KD2,P18neat1KD3	3	3	1.81667	16	1	1.02	2.04	2.39	11	16	21	1	1	1
1993	NM_001171195.1,NM_001171197.1,NM_001351455.1,NM_001351456.1,NM_001351457.1,NM_001351458.1,NM_001351459.1,NM_001351460.1,NM_001351461.1,NM_001351462.1,NM_001351463.1,NM_001351464.1,NM_001351465.1,NM_001351466.1,NM_001351467.1,NM_001351468.1,NM_001351469.1,NM_001351470.1,NM_001351471.1,NM_001351472.1,NM_001351473.1,NM_001351474.1,NM_001351475.1,NM_001351476.1,NM_001351477.1,NM_001351478.1,NM_004432…	gene	group	mRNA	P18controlKD-vs-P18neat1KD	P18controlKD	P18neat1KD	Dw	8.66753e-79	6.02029e-77	-4.77958	P18controlKD:P18controlKD3,P18controlKD2,P18controlKD1	P18controlKD:P18controlKD3,P18controlKD2,P18controlKD1	3	3	20.5	918.667	1	19.74	21.07	20.69	923	977	856	1	1	1	P18neat1KD:P18neat1KD1,P18neat1KD2,P18neat1KD3	P18neat1KD:P18neat1KD1,P18neat1KD2,P18neat1KD3	3	3	0.883333	14.3333	1	0.86	1.06	0.73	11	19	13	1	1	1
4486	BGIR9606_285616,NM_001244937.2,NM_001318913.1,NM_002447.3,NR_134919.1,XM_005265170.4,XM_011533739.2,XM_011533740.2,XM_011533741.2,XM_011533742.2,XM_011533743.2,XM_011533744.2,XR_001740155.1,XR_940428.2	gene	group	mRNA	P18controlKD-vs-P18neat1KD	P18controlKD	P18neat1KD	Dw	9.23534e-79	6.40453e-77	-6.85969	P18controlKD:P18controlKD3,P18controlKD2,P18controlKD1	P18controlKD:P18controlKD3,P18controlKD2,P18controlKD1	3	3	25.1933	1529.68	1	25.67	26.41	23.5	1605.45	1592.08	1391.52	1	1	1	P18neat1KD:P18neat1KD1,P18neat1KD2,P18neat1KD3	P18neat1KD:P18neat1KD1,P18neat1KD2,P18neat1KD3	3	3	0.3	5.79667	1	0.26	0.3	0.34	7.39	6	4	1	1	1
285025	BGIR9606_277930,BGIR9606_277931,NM_001316745.1,NM_173648.3,URS00008B84AA,XM_011510991.3,XM_011510992.3,XM_011510993.3,XM_017003867.2,XM_017003868.2,XM_017003869.2,XM_017003870.2,XM_017003871.1,XR_001738715.2	gene	group	mRNA	P18controlKD-vs-P18neat1KD	P18controlKD	P18neat1KD	Dw	9.76769e-79	6.76301e-77	-6.90153	P18controlKD:P18controlKD3,P18controlKD2,P18controlKD1	P18controlKD:P18controlKD3,P18controlKD2,P18controlKD1	3	3	18.2367	1570.51	1	17.82	19.24	17.65	1570.88	1685.97	1454.69	1	1	1	P18neat1KD:P18neat1KD1,P18neat1KD2,P18neat1KD3	P18neat1KD:P18neat1KD1,P18neat1KD2,P18neat1KD3	3	3	0.166667	5.66667	1	0.17	0.1	0.23	8	2	7	1	1	1
400451	NM_207446.2,URS0000337C4F,URS000076A080,URS00008B261E,URS00008B4915,URS00008B8E97,URS00008B9F53,URS00008BA1C3,URS00008BE226,URS00008C1CA2,XR_001751273.1,XR_931814.3,XR_931815.2	gene	group	mRNA	P18controlKD-vs-P18neat1KD	P18controlKD	P18neat1KD	Up	9.92584e-79	6.86167e-77	4.10431	P18controlKD:P18controlKD3,P18controlKD2,P18controlKD1	P18controlKD:P18controlKD3,P18controlKD2,P18controlKD1	3	3	1.67667	30.3333	1	1.93	1.65	1.45	37.88	30.34	22.78	1	1	1	P18neat1KD:P18neat1KD1,P18neat1KD2,P18neat1KD3	P18neat1KD:P18neat1KD1,P18neat1KD2,P18neat1KD3	3	3	16.8433	220.15	1	18.72	14.73	17.08	266.45	175	219	1	1	1
4101	NM_001282501.1,NM_001282502.1,NM_001282504.1,NM_001282505.1,NM_005361.3,NM_175742.2,NM_175743.2,XM_017029519.1	gene	group	mRNA	P18controlKD-vs-P18neat1KD	P18controlKD	P18neat1KD	Up	1.70405e-78	1.17429e-76	4.54633	P18controlKD:P18controlKD3,P18controlKD2,P18controlKD1	P18controlKD:P18controlKD3,P18controlKD2,P18controlKD1	3	3	0.723333	20.97	1	0.65	0.59	0.93	20.25	16.99	25.67	1	1	1	P18neat1KD:P18neat1KD1,P18neat1KD2,P18neat1KD3	P18neat1KD:P18neat1KD1,P18neat1KD2,P18neat1KD3	3	3	20.87	204.193	1	19.66	22.04	20.91	230.08	186.18	196.32	1	1	1
57209	NM_001267597.1,NM_001267605.1,NM_001267606.1,NM_001267607.2,NM_001352469.1,NM_001352470.1,NM_001352471.1,NM_001352472.1,NM_001352473.1,NM_001352474.1,NM_001352476.1,NM_001352477.1,NM_001352478.1,NM_001352479.1,NM_001352480.1,NM_001352481.1,NM_001352482.1,NM_001352483.1,NM_001352484.1,NM_001352485.1,NM_001352486.1,NM_001352487.1,NM_001352488.1,NM_001352489.1,NM_001352490.1,NM_001352491.1,NM_001352…	gene	group	mRNA	P18controlKD-vs-P18neat1KD	P18controlKD	P18neat1KD	Dw	1.70172e-78	1.17429e-76	-1.91509	P18controlKD:P18controlKD3,P18controlKD2,P18controlKD1	P18controlKD:P18controlKD3,P18controlKD2,P18controlKD1	3	3	62.32	3452.27	1	59.27	61.21	66.48	3454.98	3353.09	3548.73	1	1	1	P18neat1KD:P18neat1KD1,P18neat1KD2,P18neat1KD3	P18neat1KD:P18neat1KD1,P18neat1KD2,P18neat1KD3	3	3	18.5967	392.22	1	15.58	21.9	18.31	420	399.77	356.89	1	1	1
444	NM_001164750.1,NM_001164751.1,NM_001164752.1,NM_001164753.1,NM_001164754.1,NM_001164755.1,NM_001164756.1,NM_004318.3,NM_020164.4,NM_032466.3,NM_032467.3,NM_032468.4,URS000071C18E,URS00008B4A84,URS00009B6B15,URS00009BB2EB,URS00009C03EA,XM_005251235.2,XM_005251236.2,XM_005251239.2,XM_005251240.1,XM_005251242.3,XM_005251243.2,XM_005251244.1,XM_005251246.3,XM_005251247.2,XM_017013419.1,XM_017013420.1…	gene	group	mRNA	P18controlKD-vs-P18neat1KD	P18controlKD	P18neat1KD	Up	2.68507e-78	1.84743e-76	1.21112	P18controlKD:P18controlKD3,P18controlKD2,P18controlKD1	P18controlKD:P18controlKD3,P18controlKD2,P18controlKD1	3	3	219.663	8120.01	1	218.5	222.91	217.58	8192.99	8082	8085.04	1	1	1	P18neat1KD:P18neat1KD1,P18neat1KD2,P18neat1KD3	P18neat1KD:P18neat1KD1,P18neat1KD2,P18neat1KD3	3	3	681.95	8109.34	1	681.23	668.87	695.75	9395.03	6794	8138.98	1	1	1
8991	NM_001258288.1,NM_001258289.1,NM_003944.3,XM_024450671.1,XR_002957987.1,XR_921993.2	gene	group	mRNA	P18controlKD-vs-P18neat1KD	P18controlKD	P18neat1KD	Up	3.52208e-78	2.41953e-76	1.78052	P18controlKD:P18controlKD3,P18controlKD2,P18controlKD1	P18controlKD:P18controlKD3,P18controlKD2,P18controlKD1	3	3	22.41	623.667	1	21.63	24.07	21.53	640	671	560	1	1	1	P18neat1KD:P18neat1KD1,P18neat1KD2,P18neat1KD3	P18neat1KD:P18neat1KD1,P18neat1KD2,P18neat1KD3	3	3	94.3467	923.333	1	94.35	92.57	96.12	1080	789	901	1	1	1
8985	NM_001084.4	gene	group	mRNA	P18controlKD-vs-P18neat1KD	P18controlKD	P18neat1KD	Dw	5.22918e-78	3.58661e-76	-1.88185	P18controlKD:P18controlKD3,P18controlKD2,P18controlKD1	P18controlKD:P18controlKD3,P18controlKD2,P18controlKD1	3	3	41.1267	1833.67	1	42.56	40.68	40.14	1982	1810	1709	1	1	1	P18neat1KD:P18neat1KD1,P18neat1KD2,P18neat1KD3	P18neat1KD:P18neat1KD1,P18neat1KD2,P18neat1KD3	3	3	13.5833	214	1	13.16	12.95	14.64	245	175	222	1	1	1
105372840	NR_146912.1,URS00009BA076,URS0000D57C57,URS0000D5A41E,URS0000D5B339,URS0000D5D1D5	gene	group	lncRNA	P18controlKD-vs-P18neat1KD	P18controlKD	P18neat1KD	Up	6.42856e-78	4.40236e-76	3.56539	P18controlKD:P18controlKD3,P18controlKD2,P18controlKD1	P18controlKD:P18controlKD3,P18controlKD2,P18controlKD1	3	3	0.523333	53.28	1	0.4	0.67	0.5	45.57	57.99	56.28	1	1	1	P18neat1KD:P18neat1KD1,P18neat1KD2,P18neat1KD3	P18neat1KD:P18neat1KD1,P18neat1KD2,P18neat1KD3	3	3	6.83667	271.2	1	7.58	6.92	6.01	348	236.85	228.75	1	1	1
25992	BGIR9606_284201,NM_001080437.2,URS0000D5914F,URS0000D59F94,URS0000D5A5BA,URS0000D5A839,URS0000D5C32D,XM_011510931.2,XM_011510932.2,XM_011510933.2,XM_011510934.3,XM_011510937.2,XM_024452784.1,XR_001738694.1,XR_001738695.1,XR_002959254.1,XR_002959255.1,XR_002959256.1,XR_002959257.1,XR_002959258.1,XR_002959259.1,XR_002959260.1,XR_002959261.1,XR_002959262.1,XR_002959263.1	gene	group	mRNA	P18controlKD-vs-P18neat1KD	P18controlKD	P18neat1KD	Up	8.26342e-78	5.65006e-76	4.41974	P18controlKD:P18controlKD3,P18controlKD2,P18controlKD1	P18controlKD:P18controlKD3,P18controlKD2,P18controlKD1	3	3	0.216667	25.1733	1	0.2	0.17	0.28	23.58	19.43	32.51	1	1	1	P18neat1KD:P18neat1KD1,P18neat1KD2,P18neat1KD3	P18neat1KD:P18neat1KD1,P18neat1KD2,P18neat1KD3	3	3	6.63667	228.613	1	6.61	5.47	7.83	263.47	175.97	246.4	1	1	1
154043	BGIR9606_314741,NM_173515.3,XM_011535485.3	gene	group	mRNA	P18controlKD-vs-P18neat1KD	P18controlKD	P18neat1KD	Dw	8.74877e-78	5.9726e-76	-2.63789	P18controlKD:P18controlKD3,P18controlKD2,P18controlKD1	P18controlKD:P18controlKD3,P18controlKD2,P18controlKD1	3	3	21.4233	1069.67	1	20.24	22.03	22	1085	1078	1046	1	1	1	P18neat1KD:P18neat1KD1,P18neat1KD2,P18neat1KD3	P18neat1KD:P18neat1KD1,P18neat1KD2,P18neat1KD3	3	3	4.20667	74	1	4.23	4.67	3.72	87	70	65	1	1	1
22989	NM_014981.1,URS00008B7497,URS00008BE0B7,XM_011512559.2,XM_017005922.1	gene	group	mRNA	P18controlKD-vs-P18neat1KD	P18controlKD	P18neat1KD	Dw	9.42577e-78	6.42477e-76	-7.52445	P18controlKD:P18controlKD3,P18controlKD2,P18controlKD1	P18controlKD:P18controlKD3,P18controlKD2,P18controlKD1	3	3	28.3033	2117.67	1	23.32	32.84	28.75	1792	2538	2023	1	1	1	P18neat1KD:P18neat1KD1,P18neat1KD2,P18neat1KD3	P18neat1KD:P18neat1KD1,P18neat1KD2,P18neat1KD3	3	3	0.57	5	1	1.54	0.09	0.08	9	3	3	1	1	1
641455	NM_001145442.1	gene	group	mRNA	P18controlKD-vs-P18neat1KD	P18controlKD	P18neat1KD	Up	1.47262e-77	1.0022e-75	4.68898	P18controlKD:P18controlKD3,P18controlKD2,P18controlKD1	P18controlKD:P18controlKD3,P18controlKD2,P18controlKD1	3	3	0.193333	19.7133	1	0.2	0.22	0.16	21.38	22.27	15.49	1	1	1	P18neat1KD:P18neat1KD1,P18neat1KD2,P18neat1KD3	P18neat1KD:P18neat1KD1,P18neat1KD2,P18neat1KD3	3	3	6.02333	216.577	1	6.58	6.26	5.23	277.93	191.91	179.89	1	1	1
3339	NM_001291860.1,NM_005529.6,URS00008B5E90,URS00008B6CA8,URS00008B7990,URS00008B9DB3,URS00008BCAD1,URS00009B47E0,XM_011541318.2,XM_017001120.1,XM_017001121.1,XM_017001122.1	gene	group	mRNA	P18controlKD-vs-P18neat1KD	P18controlKD	P18neat1KD	Dw	1.48721e-77	1.01056e-75	-1.58703	P18controlKD:P18controlKD3,P18controlKD2,P18controlKD1	P18controlKD:P18controlKD3,P18controlKD2,P18controlKD1	3	3	24.7167	5242.05	1	24.54	26.18	23.43	5335.22	5598.12	4792.8	1	1	1	P18neat1KD:P18neat1KD1,P18neat1KD2,P18neat1KD3	P18neat1KD:P18neat1KD1,P18neat1KD2,P18neat1KD3	3	3	11.02	753	1	12.78	10.23	10.05	903	653	703	1	1	1
53827	BGIR9606_376331,NM_001164605.1,NM_001320912.1,NM_001320913.1,NM_014164.5,NM_144779.2,NR_028406.1,URS00009C44FF	gene	group	mRNA	P18controlKD-vs-P18neat1KD	P18controlKD	P18neat1KD	Dw	1.56255e-77	1.06011e-75	-4.56607	P18controlKD:P18controlKD3,P18controlKD2,P18controlKD1	P18controlKD:P18controlKD3,P18controlKD2,P18controlKD1	3	3	69.43	885.333	1	65.5	73.12	69.67	879	924	853	1	1	1	P18neat1KD:P18neat1KD1,P18neat1KD2,P18neat1KD3	P18neat1KD:P18neat1KD1,P18neat1KD2,P18neat1KD3	3	3	3.88333	16	1	1.88	6.37	3.4	11	21	16	1	1	1
22794	NM_007359.4,URS00009BE5FB,URS00009C2162,XM_005257163.2,XR_001752451.2,XR_002957984.1,XR_002957985.1,XR_934422.3	gene	group	mRNA	P18controlKD-vs-P18neat1KD	P18controlKD	P18neat1KD	Up	1.87419e-77	1.26958e-75	1.6065	P18controlKD:P18controlKD3,P18controlKD2,P18controlKD1	P18controlKD:P18controlKD3,P18controlKD2,P18controlKD1	3	3	11.0333	640.58	1	11.31	10.68	11.11	671.93	630	619.81	1	1	1	P18neat1KD:P18neat1KD1,P18neat1KD2,P18neat1KD3	P18neat1KD:P18neat1KD1,P18neat1KD2,P18neat1KD3	3	3	40.7267	841	1	41.79	39.64	40.75	1014	712	797	1	1	1
149047	NR_027310.2,URS00008B4AA2,URS00008B71A4,URS00008B7C2C,URS00008B90D4,URS00009B17A0,URS0000D57F88,URS0000D5CD78	gene	group	lncRNA	P18controlKD-vs-P18neat1KD	P18controlKD	P18neat1KD	Dw	2.10959e-77	1.42684e-75	-4.22068	P18controlKD:P18controlKD3,P18controlKD2,P18controlKD1	P18controlKD:P18controlKD3,P18controlKD2,P18controlKD1	3	3	30.4833	961.187	1	24.24	30.79	36.42	864.85	988.5	1030.21	1	1	1	P18neat1KD:P18neat1KD1,P18neat1KD2,P18neat1KD3	P18neat1KD:P18neat1KD1,P18neat1KD2,P18neat1KD3	3	3	1.65667	22.91	1	1.5	1.33	2.14	27.74	14.15	26.84	1	1	1
170689	NM_139055.3,XM_005271419.4,XR_001747783.1	gene	group	mRNA	P18controlKD-vs-P18neat1KD	P18controlKD	P18neat1KD	Dw	2.12515e-77	1.43515e-75	-3.73097	P18controlKD:P18controlKD3,P18controlKD2,P18controlKD1	P18controlKD:P18controlKD3,P18controlKD2,P18controlKD1	3	3	9.49	833.333	1	9.01	9.83	9.63	827	857	816	1	1	1	P18neat1KD:P18neat1KD1,P18neat1KD2,P18neat1KD3	P18neat1KD:P18neat1KD1,P18neat1KD2,P18neat1KD3	3	3	0.87	27	1	0.81	1	0.8	29	27	25	1	1	1
79836	NM_001031855.2,NM_001289109.1,NM_024778.5,NR_110311.1,XM_005262476.2,XM_011531398.2,XM_017029845.1,XR_001755724.2,XR_001755725.1,XR_938554.2	gene	group	mRNA	P18controlKD-vs-P18neat1KD	P18controlKD	P18neat1KD	Dw	3.84368e-77	2.5917e-75	-2.11324	P18controlKD:P18controlKD3,P18controlKD2,P18controlKD1	P18controlKD:P18controlKD3,P18controlKD2,P18controlKD1	3	3	15.64	1383.02	1	16.12	15.23	15.57	1513	1306.05	1330	1	1	1	P18neat1KD:P18neat1KD1,P18neat1KD2,P18neat1KD3	P18neat1KD:P18neat1KD1,P18neat1KD2,P18neat1KD3	3	3	3.87667	137.667	1	3.97	3.24	4.42	167	114	132	1	1	1
822	NM_001256139.1,NM_001256140.1,NM_001320732.1,NM_001320733.1,NM_001320734.1,NM_001747.3,XM_011533122.1,XM_011533123.1	gene	group	mRNA	P18controlKD-vs-P18neat1KD	P18controlKD	P18neat1KD	Dw	4.88571e-77	3.28926e-75	-4.78682	P18controlKD:P18controlKD3,P18controlKD2,P18controlKD1	P18controlKD:P18controlKD3,P18controlKD2,P18controlKD1	3	3	44.2633	879.667	1	44.82	46.49	41.48	919	928	792	1	1	1	P18neat1KD:P18neat1KD1,P18neat1KD2,P18neat1KD3	P18neat1KD:P18neat1KD1,P18neat1KD2,P18neat1KD3	3	3	2.04	13.6667	1	1.47	2.51	2.14	12	16	13	1	1	1
10602	BGIR9606_275332,NM_001270436.1,NM_001270437.1,NM_001270438.1,NM_006449.4,URS00008B956B,URS00008BBBC0,URS0000D5BF21,XM_011532482.3	gene	group	mRNA	P18controlKD-vs-P18neat1KD	P18controlKD	P18neat1KD	Dw	7.62264e-77	5.12401e-75	-2.31701	P18controlKD:P18controlKD3,P18controlKD2,P18controlKD1	P18controlKD:P18controlKD3,P18controlKD2,P18controlKD1	3	3	18.6	1305.59	1	17.27	17.78	20.75	1337	1227	1352.78	1	1	1	P18neat1KD:P18neat1KD1,P18neat1KD2,P18neat1KD3	P18neat1KD:P18neat1KD1,P18neat1KD2,P18neat1KD3	3	3	5.36333	112.667	1	5.15	5.66	5.28	127	103	108	1	1	1
9258	BGIR9606_325365,NM_004225.2,XM_011543852.3,XM_024447330.1	gene	group	mRNA	P18controlKD-vs-P18neat1KD	P18controlKD	P18neat1KD	Up	8.685e-77	5.82919e-75	1.75518	P18controlKD:P18controlKD3,P18controlKD2,P18controlKD1	P18controlKD:P18controlKD3,P18controlKD2,P18controlKD1	3	3	9.11667	756.51	1	9.54	8.79	9.02	809.3	743.6	716.63	1	1	1	P18neat1KD:P18neat1KD1,P18neat1KD2,P18neat1KD3	P18neat1KD:P18neat1KD1,P18neat1KD2,P18neat1KD3	3	3	39.79	1104.76	1	41.52	36.23	41.62	1348.56	850.73	1115	1	1	1
4436	NM_000251.2,NM_001258281.1,URS000002F67F,URS0000201A88,URS00008B30AA,URS00008B64E1,URS00008B9087,URS00008C005C,URS00009BC674,XM_005264332.4,XM_011532867.2,XR_001738747.2,XR_939685.2	gene	group	mRNA	P18controlKD-vs-P18neat1KD	P18controlKD	P18neat1KD	Dw	8.86141e-77	5.9385e-75	-3.19129	P18controlKD:P18controlKD3,P18controlKD2,P18controlKD1	P18controlKD:P18controlKD3,P18controlKD2,P18controlKD1	3	3	23.04	1143.57	1	25.31	21.89	21.92	1309.65	1078.67	1042.4	1	1	1	P18neat1KD:P18neat1KD1,P18neat1KD2,P18neat1KD3	P18neat1KD:P18neat1KD1,P18neat1KD2,P18neat1KD3	3	3	3.00667	54.6533	1	3.58	3.12	2.32	83	35.02	45.94	1	1	1
2166	NM_001441.2,URS00009BFDD4	gene	group	mRNA	P18controlKD-vs-P18neat1KD	P18controlKD	P18neat1KD	Up	8.91649e-77	5.96629e-75	3.9322	P18controlKD:P18controlKD3,P18controlKD2,P18controlKD1	P18controlKD:P18controlKD3,P18controlKD2,P18controlKD1	3	3	1.09667	32.3333	1	1.25	0.93	1.11	35	29	33	1	1	1	P18neat1KD:P18neat1KD1,P18neat1KD2,P18neat1KD3	P18neat1KD:P18neat1KD1,P18neat1KD2,P18neat1KD3	3	3	19.67	213.667	1	21.14	18.61	19.26	270	172	199	1	1	1
8445	NM_003583.3,NM_006482.2,URS00002A4491,XM_017020032.1	gene	group	mRNA	P18controlKD-vs-P18neat1KD	P18controlKD	P18neat1KD	Dw	9.86284e-77	6.58946e-75	-2.04216	P18controlKD:P18controlKD3,P18controlKD2,P18controlKD1	P18controlKD:P18controlKD3,P18controlKD2,P18controlKD1	3	3	21.2667	2179.33	1	19.76	22.17	21.87	2116	2282	2140	1	1	1	P18neat1KD:P18neat1KD1,P18neat1KD2,P18neat1KD3	P18neat1KD:P18neat1KD1,P18neat1KD2,P18neat1KD3	3	3	6.45	227.333	1	5.93	7.36	6.06	250	220	212	1	1	1
1384	NM_000755.4,NM_001257363.2,NM_001346546.1,NM_001346547.1,NM_001346548.1,NM_001346549.1,NM_004003.3,URS00005663BE,URS00008C13D0,XM_005251708.4,XM_017014275.1,XM_024447414.1	gene	group	mRNA	P18controlKD-vs-P18neat1KD	P18controlKD	P18neat1KD	Up	1.33109e-76	8.87961e-75	2.0546	P18controlKD:P18controlKD3,P18controlKD2,P18controlKD1	P18controlKD:P18controlKD3,P18controlKD2,P18controlKD1	3	3	8.66667	338.667	1	8.42	9.08	8.5	330	369	317	1	1	1	P18neat1KD:P18neat1KD1,P18neat1KD2,P18neat1KD3	P18neat1KD:P18neat1KD1,P18neat1KD2,P18neat1KD3	3	3	42.15	605.667	1	40.59	43.29	42.57	688	528	601	1	1	1
85027	NM_032947.4	gene	group	mRNA	P18controlKD-vs-P18neat1KD	P18controlKD	P18neat1KD	Dw	1.91422e-76	1.27502e-74	-4.81981	P18controlKD:P18controlKD3,P18controlKD2,P18controlKD1	P18controlKD:P18controlKD3,P18controlKD2,P18controlKD1	3	3	25.0667	871.333	1	26.24	25.17	23.79	952	873	789	1	1	1	P18neat1KD:P18neat1KD1,P18neat1KD2,P18neat1KD3	P18neat1KD:P18neat1KD1,P18neat1KD2,P18neat1KD3	3	3	1.03667	13.3333	1	1.52	0.57	1.02	22	6	12	1	1	1
79993	NM_001104558.1,NM_001297617.1,NM_001297618.1,NM_024930.2,XM_005248606.5,XM_005248607.4,XM_006714695.4,XM_011543651.3,XM_017009885.2,XM_017009886.2,XM_017009887.2,XM_017009888.1,XM_017009889.2	gene	group	mRNA	P18controlKD-vs-P18neat1KD	P18controlKD	P18neat1KD	Up	1.98311e-76	1.3189e-74	8.40908	P18controlKD:P18controlKD3,P18controlKD2,P18controlKD1	P18controlKD:P18controlKD3,P18controlKD2,P18controlKD1	3	3	0.0666667	3.98	1	0.05	0.05	0.1	3	3.02	5.92	1	1	1	P18neat1KD:P18neat1KD1,P18neat1KD2,P18neat1KD3	P18neat1KD:P18neat1KD1,P18neat1KD2,P18neat1KD3	3	3	30.2267	542.657	1	34.09	26	30.59	707	406.97	514	1	1	1
9652	NM_014639.3,URS00009B9B24,XR_001742370.2	gene	group	mRNA	P18controlKD-vs-P18neat1KD	P18controlKD	P18neat1KD	Dw	2.032e-76	1.34937e-74	-1.81678	P18controlKD:P18controlKD3,P18controlKD2,P18controlKD1	P18controlKD:P18controlKD3,P18controlKD2,P18controlKD1	3	3	24.7733	2030.66	1	25.95	23.5	24.87	2219.99	1941.11	1930.87	1	1	1	P18neat1KD:P18neat1KD1,P18neat1KD2,P18neat1KD3	P18neat1KD:P18neat1KD1,P18neat1KD2,P18neat1KD3	3	3	9.65667	247.313	1	8.85	10.06	10.06	261.96	224	255.98	1	1	1
10964	NM_006820.3,URS00008BC449,XM_005270391.4,XM_005270392.5,XM_005270393.4,XM_006710304.4,XM_017000120.2,XM_024452685.1	gene	group	mRNA	P18controlKD-vs-P18neat1KD	P18controlKD	P18neat1KD	Dw	2.21777e-76	1.4705e-74	-3.14949	P18controlKD:P18controlKD3,P18controlKD2,P18controlKD1	P18controlKD:P18controlKD3,P18controlKD2,P18controlKD1	3	3	29.0533	1304.06	1	28.34	29.91	28.91	1334.5	1322.43	1255.25	1	1	1	P18neat1KD:P18neat1KD1,P18neat1KD2,P18neat1KD3	P18neat1KD:P18neat1KD1,P18neat1KD2,P18neat1KD3	3	3	4.5	62.68	1	3.14	5.91	4.45	49.58	75.25	63.21	1	1	1
79088	NM_001300883.2,NM_001318055.1,NM_001318056.1,NM_024106.2,URS00008B29EC,URS00008BE897,XM_017027293.2,XM_017027294.1,XM_024451702.1,XM_024451703.1,XM_024451704.1,XM_024451705.1	gene	group	mRNA	P18controlKD-vs-P18neat1KD	P18controlKD	P18neat1KD	Up	2.80236e-76	1.85531e-74	2.61165	P18controlKD:P18controlKD3,P18controlKD2,P18controlKD1	P18controlKD:P18controlKD3,P18controlKD2,P18controlKD1	3	3	1.12	119.893	1	1.14	1.03	1.19	127.49	110.1	122.09	1	1	1	P18neat1KD:P18neat1KD1,P18neat1KD2,P18neat1KD3	P18neat1KD:P18neat1KD1,P18neat1KD2,P18neat1KD3	3	3	11.0167	315.473	1	11.29	10.59	11.17	375.31	278.37	292.74	1	1	1
8609	NM_001270942.1,NM_001270943.1,NM_001270944.1,NM_003709.3,NR_073108.1,URS00001DB50A,URS000033DA52,URS00009AF7F7,URS00009AFDB7,URS00009C02E2,URS0000D58207,URS0000D58A65,URS0000D5A5A1,URS0000D5A6D5,URS0000D5BA5E,XM_005246926.3,XM_006712815.3,XM_011512072.2,XM_011512073.2,XM_011512074.2,XM_011512075.2,XM_017005161.1,XM_017005162.1,XM_017005163.2,XM_017005164.2,XM_024453196.1,XR_001739009.2,XR_923051.2	gene	group	mRNA	P18controlKD-vs-P18neat1KD	P18controlKD	P18neat1KD	Dw	2.92853e-76	1.93592e-74	-5.04799	P18controlKD:P18controlKD3,P18controlKD2,P18controlKD1	P18controlKD:P18controlKD3,P18controlKD2,P18controlKD1	3	3	12.19	1015.67	1	10	11.95	14.62	901	1078	1068	1	1	1	P18neat1KD:P18neat1KD1,P18neat1KD2,P18neat1KD3	P18neat1KD:P18neat1KD1,P18neat1KD2,P18neat1KD3	3	3	0.446667	13.3333	1	0.52	0.67	0.15	21	13	6	1	1	1
333	NM_001024807.2,NM_005166.4,URS00009B199D,URS00009BE614,URS00009BE9A0,XM_017026737.2,XM_017026738.2	gene	group	mRNA	P18controlKD-vs-P18neat1KD	P18controlKD	P18neat1KD	Up	3.48373e-76	2.29947e-74	2.71063	P18controlKD:P18controlKD3,P18controlKD2,P18controlKD1	P18controlKD:P18controlKD3,P18controlKD2,P18controlKD1	3	3	4.44	160.333	1	4.32	5.29	3.71	163	191	127	1	1	1	P18neat1KD:P18neat1KD1,P18neat1KD2,P18neat1KD3	P18neat1KD:P18neat1KD1,P18neat1KD2,P18neat1KD3	3	3	35.14	451	1	33.89	38.29	33.24	519	415	419	1	1	1
22870	NM_014931.3,URS00009B40AC	gene	group	mRNA	P18controlKD-vs-P18neat1KD	P18controlKD	P18neat1KD	Dw	3.5356e-76	2.3302e-74	-1.41613	P18controlKD:P18controlKD3,P18controlKD2,P18controlKD1	P18controlKD:P18controlKD3,P18controlKD2,P18controlKD1	3	3	74.9533	3945.39	1	81.11	71.03	72.72	4348.53	3836.81	3650.82	1	1	1	P18neat1KD:P18neat1KD1,P18neat1KD2,P18neat1KD3	P18neat1KD:P18neat1KD1,P18neat1KD2,P18neat1KD3	3	3	34.53	637.533	1	35.58	34.16	33.85	775.18	538.59	598.83	1	1	1
875	BGIR9606_383401,BGIR9606_383402,NM_000071.2,NM_001178008.2,NM_001178009.2,NM_001320298.1,NM_001321072.1,URS00008B91AA,XM_011529774.2,XM_011529777.2,XM_011529783.2,XM_017028491.2,XM_024452136.1,XM_024452137.1,XM_024452138.1,XM_024452139.1,XM_024452140.1,XR_001754915.1,XR_001754916.2,XR_001754917.2,XR_002958634.1	gene	group	mRNA	P18controlKD-vs-P18neat1KD	P18controlKD	P18neat1KD	Up	3.61787e-76	2.38084e-74	1.82019	P18controlKD:P18controlKD3,P18controlKD2,P18controlKD1	P18controlKD:P18controlKD3,P18controlKD2,P18controlKD1	3	3	13.0567	483.523	1	13.19	13.74	12.24	512.28	501.47	436.82	1	1	1	P18neat1KD:P18neat1KD1,P18neat1KD2,P18neat1KD3	P18neat1KD:P18neat1KD1,P18neat1KD2,P18neat1KD3	3	3	55.7733	733.017	1	52.53	60.92	53.87	843.58	678.61	676.86	1	1	1
23612	NM_012396.4,NR_073080.1,URS00008B7345,URS00008BAB05,URS00009BC93E,URS00009C2950	gene	group	mRNA	P18controlKD-vs-P18neat1KD	P18controlKD	P18neat1KD	Up	3.63867e-76	2.39094e-74	3.95223	P18controlKD:P18controlKD3,P18controlKD2,P18controlKD1	P18controlKD:P18controlKD3,P18controlKD2,P18controlKD1	3	3	1.83667	31.3333	1	1.65	1.93	1.93	29	30	35	1	1	1	P18neat1KD:P18neat1KD1,P18neat1KD2,P18neat1KD3	P18neat1KD:P18neat1KD1,P18neat1KD2,P18neat1KD3	3	3	31.3633	208	1	27.16	35.82	31.11	229	196	199	1	1	1
85463	NM_033390.1,XM_005271715.4,XM_011543055.2,XM_017018477.2	gene	group	mRNA	P18controlKD-vs-P18neat1KD	P18controlKD	P18neat1KD	Dw	7.12992e-76	4.678e-74	-2.38863	P18controlKD:P18controlKD3,P18controlKD2,P18controlKD1	P18controlKD:P18controlKD3,P18controlKD2,P18controlKD1	3	3	11.87	1748	1	10.85	12.47	12.29	1680	1833	1731	1	1	1	P18neat1KD:P18neat1KD1,P18neat1KD2,P18neat1KD3	P18neat1KD:P18neat1KD1,P18neat1KD2,P18neat1KD3	3	3	2.88667	143.333	1	2.6	3.47	2.59	158	149	123	1	1	1
131601	BGIR9606_286973,NM_001136053.3,NM_001142646.3,NM_001353001.1,NM_001353002.1,NM_001353003.1,NM_001353004.1,NM_001353005.1,NM_001353006.1,NM_001353007.1,NR_073377.2,NR_148226.1,URS00009C612C,XM_006713496.3,XR_001740016.2,XR_001740017.1,XR_924102.2	gene	group	mRNA	P18controlKD-vs-P18neat1KD	P18controlKD	P18neat1KD	Up	7.28606e-76	4.77329e-74	2.14333	P18controlKD:P18controlKD3,P18controlKD2,P18controlKD1	P18controlKD:P18controlKD3,P18controlKD2,P18controlKD1	3	3	7.35	227.333	1	7.94	6.8	7.31	255	211	216	1	1	1	P18neat1KD:P18neat1KD1,P18neat1KD2,P18neat1KD3	P18neat1KD:P18neat1KD1,P18neat1KD2,P18neat1KD3	3	3	39.7967	431.667	1	40.26	40.75	38.38	506	381	408	1	1	1
7020	NM_001032280.2,NM_001042425.1,NM_003220.2,XM_006715175.2,XM_011514833.2,XM_017011232.1	gene	group	mRNA	P18controlKD-vs-P18neat1KD	P18controlKD	P18neat1KD	Dw	8.4635e-76	5.53639e-74	-3.29414	P18controlKD:P18controlKD3,P18controlKD2,P18controlKD1	P18controlKD:P18controlKD3,P18controlKD2,P18controlKD1	3	3	17.9833	977.513	1	16.02	18.1	19.83	914.81	984.09	1033.64	1	1	1	P18neat1KD:P18neat1KD1,P18neat1KD2,P18neat1KD3	P18neat1KD:P18neat1KD1,P18neat1KD2,P18neat1KD3	3	3	2.31	43.2333	1	2.31	2.53	2.09	51	41.04	37.66	1	1	1
4756	BGIR9606_361134,BGIR9606_361135,NM_001172623.1,NM_001172624.1,NM_002499.3,URS000052DC96,URS00008B669E,URS00008BB8B3,URS00008C1A1C,URS0000D5D23B,XM_005254408.1,XM_011521628.2,XM_011521629.2,XM_011521630.2,XM_011521632.2,XM_011521633.3,XM_017022231.1,XM_017022232.1,XM_017022233.1,XM_017022234.1,XM_017022235.2,XM_017022236.2,XM_017022237.1,XM_017022238.2	gene	group	mRNA	P18controlKD-vs-P18neat1KD	P18controlKD	P18neat1KD	Up	9.01171e-76	5.88411e-74	7.09112	P18controlKD:P18controlKD3,P18controlKD2,P18controlKD1	P18controlKD:P18controlKD3,P18controlKD2,P18controlKD1	3	3	0.0566667	5.33333	1	0.06	0.03	0.08	7	2	7	1	1	1	P18neat1KD:P18neat1KD1,P18neat1KD2,P18neat1KD3	P18neat1KD:P18neat1KD1,P18neat1KD2,P18neat1KD3	3	3	10.0433	312.333	1	9.3	11.43	9.4	362	284	291	1	1	1
6421	NM_005066.2,NR_136702.1,NR_136703.1,URS00008B2B66,URS00008B3A85,URS00008B7168,URS00008B74D6,URS00008B7EC2,URS00008B80D2,URS00008B9B6A,URS00008BD5F8,URS00008BE788,URS00009BC41C,URS0000D57704,URS0000D57A85,XM_005271112.5,XM_005271113.5,XM_005271115.4,XM_011541950.2,XM_017002053.2,XM_017002054.2	gene	group	mRNA	P18controlKD-vs-P18neat1KD	P18controlKD	P18neat1KD	Dw	9.02191e-76	5.88411e-74	-1.21692	P18controlKD:P18controlKD3,P18controlKD2,P18controlKD1	P18controlKD:P18controlKD3,P18controlKD2,P18controlKD1	3	3	124.02	5838.77	1	134.06	117.25	120.75	6408.63	5548.03	5559.65	1	1	1	P18neat1KD:P18neat1KD1,P18neat1KD2,P18neat1KD3	P18neat1KD:P18neat1KD1,P18neat1KD2,P18neat1KD3	3	3	57.3367	1082.13	1	59.75	56.53	55.73	1295	923.65	1027.75	1	1	1
2820	BGIR9606_277488,NM_000408.4,NM_001083112.2,URS00008B85C4,URS00008BC44E,URS00009BC42B,URS00009BCF39,XM_005246469.2,XM_011510977.2,XM_011510978.2,XM_017003830.1,XM_024452798.1	gene	group	mRNA	P18controlKD-vs-P18neat1KD	P18controlKD	P18neat1KD	Dw	9.65704e-76	6.28899e-74	-1.76358	P18controlKD:P18controlKD3,P18controlKD2,P18controlKD1	P18controlKD:P18controlKD3,P18controlKD2,P18controlKD1	3	3	23.4533	1984	1	24.17	23.24	22.95	2125	1953	1874	1	1	1	P18neat1KD:P18neat1KD1,P18neat1KD2,P18neat1KD3	P18neat1KD:P18neat1KD1,P18neat1KD2,P18neat1KD3	3	3	8.41333	252	1	8.73	7.85	8.66	304	201	251	1	1	1
5376	BGIR9606_368319,BGIR9606_370862,NM_000304.3,NM_001281455.1,NM_001281456.1,NM_001330143.1,NM_153321.2,NM_153322.2,NR_104017.1,NR_104018.1,URS00003FDCF5,URS00008B36D6,URS00008BFE25,XM_024450806.1	gene	group	mRNA	P18controlKD-vs-P18neat1KD	P18controlKD	P18neat1KD	Dw	1.10631e-75	7.19394e-74	-6.42605	P18controlKD:P18controlKD3,P18controlKD2,P18controlKD1	P18controlKD:P18controlKD3,P18controlKD2,P18controlKD1	3	3	48.3767	1335	1	41.56	52.07	51.5	1222	1460	1323	1	1	1	P18neat1KD:P18neat1KD1,P18neat1KD2,P18neat1KD3	P18neat1KD:P18neat1KD1,P18neat1KD2,P18neat1KD3	3	3	0.796667	6.66667	1	0.34	1.42	0.63	2	11	7	1	1	1
BGIG9606_45979	URS00008BD820,URS0000D56F28,URS0000D5B18C,URS0000D5D64A	gene	group	lncRNA	P18controlKD-vs-P18neat1KD	P18controlKD	P18neat1KD	Dw	1.21449e-75	7.88574e-74	-6.88344	P18controlKD:P18controlKD3,P18controlKD2,P18controlKD1	P18controlKD:P18controlKD3,P18controlKD2,P18controlKD1	3	3	144.213	1461.35	1	146.25	138.82	147.57	1526.33	1407.64	1450.08	1	1	1	P18neat1KD:P18neat1KD1,P18neat1KD2,P18neat1KD3	P18neat1KD:P18neat1KD1,P18neat1KD2,P18neat1KD3	3	3	0.986667	5.34333	1	0.67	1.35	0.94	8.03	2	6	1	1	1
10979	NM_001134999.1,NM_001135000.1,NM_006832.2,URS00008B2C4F,URS00008BCC01,XM_005267285.3,XM_006720008.3,XM_006720009.3,XM_006720010.3	gene	group	mRNA	P18controlKD-vs-P18neat1KD	P18controlKD	P18neat1KD	Dw	1.50469e-75	9.75554e-74	-2.79279	P18controlKD:P18controlKD3,P18controlKD2,P18controlKD1	P18controlKD:P18controlKD3,P18controlKD2,P18controlKD1	3	3	45.7467	1927.67	1	43.81	48.54	44.89	1911	2009	1863	1	1	1	P18neat1KD:P18neat1KD1,P18neat1KD2,P18neat1KD3	P18neat1KD:P18neat1KD1,P18neat1KD2,P18neat1KD3	3	3	7.9	118	1	5.24	9.8	8.66	102	136	116	1	1	1
140606	BGIR9606_385016,NM_080430.3,URS00009ADE0D	gene	group	mRNA	P18controlKD-vs-P18neat1KD	P18controlKD	P18neat1KD	Up	1.65124e-75	1.06899e-73	3.13661	P18controlKD:P18controlKD3,P18controlKD2,P18controlKD1	P18controlKD:P18controlKD3,P18controlKD2,P18controlKD1	3	3	6.74333	65.6667	1	6.74	7.15	6.34	68	70	59	1	1	1	P18neat1KD:P18neat1KD1,P18neat1KD2,P18neat1KD3	P18neat1KD:P18neat1KD1,P18neat1KD2,P18neat1KD3	3	3	71.7	248.333	1	70.89	76.35	67.86	290	227	228	1	1	1
3429	BGIR9606_357270,BGIR9606_357273,BGIR9606_357274,BGIR9606_393779,BGIR9606_393780,BGIR9606_393781,BGIR9606_393786,BGIR9606_393787,BGIR9606_393788,BGIR9606_393789,BGIR9606_393790,NM_001130080.2,NM_001288952.1,NM_001288954.1,NM_001288956.1,NM_001288957.1,NM_001288958.1,NM_001288959.1,NM_001288960.1,NM_001288995.1,NM_005532.4,URS00008C01CD	gene	group	mRNA	P18controlKD-vs-P18neat1KD	P18controlKD	P18neat1KD	Dw	3.23838e-75	2.09339e-73	-3.94526	P18controlKD:P18controlKD3,P18controlKD2,P18controlKD1	P18controlKD:P18controlKD3,P18controlKD2,P18controlKD1	3	3	144.783	1170	1	118.69	173.94	141.72	1011	1405	1094	1	1	1	P18neat1KD:P18neat1KD1,P18neat1KD2,P18neat1KD3	P18neat1KD:P18neat1KD1,P18neat1KD2,P18neat1KD3	3	3	10.76	33	1	12.12	11.84	8.32	44	29	26	1	1	1
1512	NM_001319137.1,NM_004390.4,URS00009C4E4B,XM_005254181.2,XM_017021951.1,XM_017021952.2,XM_024449852.1,XM_024449853.1,XM_024449854.1,XM_024449855.1	gene	group	mRNA	P18controlKD-vs-P18neat1KD	P18controlKD	P18neat1KD	Up	3.86869e-75	2.49716e-73	7.24144	P18controlKD:P18controlKD3,P18controlKD2,P18controlKD1	P18controlKD:P18controlKD3,P18controlKD2,P18controlKD1	3	3	0.233333	5	1	0.09	0.42	0.19	2	8	5	1	1	1	P18neat1KD:P18neat1KD1,P18neat1KD2,P18neat1KD3	P18neat1KD:P18neat1KD1,P18neat1KD2,P18neat1KD3	3	3	41.17	325.667	1	40.01	42.2	41.3	376	286	315	1	1	1
5106	NM_001018073.2,NM_001291556.1,NM_001308054.1,NM_004563.3,XM_006720158.3	gene	group	mRNA	P18controlKD-vs-P18neat1KD	P18controlKD	P18neat1KD	Up	4.13211e-75	2.66327e-73	1.93628	P18controlKD:P18controlKD3,P18controlKD2,P18controlKD1	P18controlKD:P18controlKD3,P18controlKD2,P18controlKD1	3	3	19.6467	692.3	1	17.3	20.67	20.97	631	737.9	708	1	1	1	P18neat1KD:P18neat1KD1,P18neat1KD2,P18neat1KD3	P18neat1KD:P18neat1KD1,P18neat1KD2,P18neat1KD3	3	3	93.3867	1141.65	1	90.23	100.58	89.35	1304	1056.98	1063.98	1	1	1
7138	NM_001126132.2,NM_001126133.2,NM_001291774.1,NM_003283.5,XM_011527246.3,XM_017027186.1,XM_017027187.1	gene	group	mRNA	P18controlKD-vs-P18neat1KD	P18controlKD	P18neat1KD	Dw	4.26693e-75	2.74612e-73	-4.93158	P18controlKD:P18controlKD3,P18controlKD2,P18controlKD1	P18controlKD:P18controlKD3,P18controlKD2,P18controlKD1	3	3	58.1467	849.333	1	57.56	59.21	57.67	873	876	799	1	1	1	P18neat1KD:P18neat1KD1,P18neat1KD2,P18neat1KD3	P18neat1KD:P18neat1KD1,P18neat1KD2,P18neat1KD3	3	3	2.35333	12	1	2.64	2.34	2.08	16	10	10	1	1	1
89944	NM_138342.3,XM_006718937.1	gene	group	mRNA	P18controlKD-vs-P18neat1KD	P18controlKD	P18neat1KD	Up	4.96561e-75	3.1911e-73	4.19017	P18controlKD:P18controlKD3,P18controlKD2,P18controlKD1	P18controlKD:P18controlKD3,P18controlKD2,P18controlKD1	3	3	0.593333	28.3333	1	0.77	0.5	0.51	38	24	23	1	1	1	P18neat1KD:P18neat1KD1,P18neat1KD2,P18neat1KD3	P18neat1KD:P18neat1KD1,P18neat1KD2,P18neat1KD3	3	3	12.6667	224	1	14.2	11.64	12.16	294	175	203	1	1	1
105375213	URS0000D5B1CB,XR_927142.2	gene	group	lncRNA	P18controlKD-vs-P18neat1KD	P18controlKD	P18neat1KD	Dw	7.74116e-75	4.96565e-73	-4.28315	P18controlKD:P18controlKD3,P18controlKD2,P18controlKD1	P18controlKD:P18controlKD3,P18controlKD2,P18controlKD1	3	3	7.88667	795.483	1	7.65	7.76	8.25	811.97	785.78	788.7	1	1	1	P18neat1KD:P18neat1KD1,P18neat1KD2,P18neat1KD3	P18neat1KD:P18neat1KD1,P18neat1KD2,P18neat1KD3	3	3	0.5	17.6667	1	0.68	0.35	0.47	27	11	15	1	1	1
80023	NM_001323679.1,NM_001323680.1,NM_001323681.1,NM_001323682.1,NM_001323683.1,NM_001323684.1,NM_001323685.1,NM_024958.2,NR_136649.1,URS00008B50AA,XM_006723630.4,XM_011529360.1,XM_011529362.3,XM_011529363.2,XM_017028073.1,XM_017028074.2,XM_017028075.1,XM_017028076.1	gene	group	mRNA	P18controlKD-vs-P18neat1KD	P18controlKD	P18neat1KD	Up	7.74963e-75	4.96565e-73	2.16869	P18controlKD:P18controlKD3,P18controlKD2,P18controlKD1	P18controlKD:P18controlKD3,P18controlKD2,P18controlKD1	3	3	7.28	222.297	1	7.31	6.86	7.67	241.51	208.72	216.66	1	1	1	P18neat1KD:P18neat1KD1,P18neat1KD2,P18neat1KD3	P18neat1KD:P18neat1KD1,P18neat1KD2,P18neat1KD3	3	3	38.7	429.947	1	38.45	37.44	40.21	511.33	352.16	426.35	1	1	1
378805	BGIR9606_321818,NR_015431.2,NR_024153.2,NR_034120.1,NR_109850.1,NR_109851.1,NR_109852.1,NR_109853.1,NR_109854.1,NR_109855.1,NR_110472.1,NR_110473.1,URS000061BBB7,URS00008B2E8C,URS00008B33E3,URS00008B3B05,URS00008B6732,URS00008B81BF,URS00008BCA6B,URS00008BD93C,URS00008BED5E,URS00008BF690,URS00008BFDF2,URS00008C04E0,URS00008C0AA2,URS00009B30FE,URS0000D56FED,URS0000D57146,URS0000D573D2,URS0000D57BC2…	gene	group	lncRNA	P18controlKD-vs-P18neat1KD	P18controlKD	P18neat1KD	Dw	9.49243e-75	6.07349e-73	-2.00302	P18controlKD:P18controlKD3,P18controlKD2,P18controlKD1	P18controlKD:P18controlKD3,P18controlKD2,P18controlKD1	3	3	31.5533	6044.17	1	30.72	27.98	35.96	6329.27	5369.62	6433.61	1	1	1	P18neat1KD:P18neat1KD1,P18neat1KD2,P18neat1KD3	P18neat1KD:P18neat1KD1,P18neat1KD2,P18neat1KD3	3	3	15.9333	641.733	1	13.43	18.35	16.02	645.29	655.68	624.23	1	1	1
22941	BGIR9606_341201,BGIR9606_344307,NM_012309.4,NM_133266.4,NR_110766.1,URS00001E83A2,URS000046F768,URS00008B3E89,URS00008B3FAB,URS00008B8F6F,URS00008BAC03,URS00008BF5CC,URS00008C37D7,URS00009B195D,XM_005277932.3,XM_017017387.1,XM_017017388.1,XM_017017389.1,XM_017017390.1	gene	group	mRNA	P18controlKD-vs-P18neat1KD	P18controlKD	P18neat1KD	Up	1.40593e-74	8.98235e-73	6.46676	P18controlKD:P18controlKD3,P18controlKD2,P18controlKD1	P18controlKD:P18controlKD3,P18controlKD2,P18controlKD1	3	3	1.78667	7.03333	1	1.62	1.71	2.03	10.06	6.23	4.81	1	1	1	P18neat1KD:P18neat1KD1,P18neat1KD2,P18neat1KD3	P18neat1KD:P18neat1KD1,P18neat1KD2,P18neat1KD3	3	3	6.2	253	1	6.63	5.97	6	291	229	239	1	1	1
121274	NM_001172681.1,NM_001172682.1,NM_152320.2,URS00008BED37,URS0000D56F65,URS0000D59019,URS0000D5C853,XM_005268637.3,XM_005268638.4,XM_005268639.3,XM_005268640.5,XM_011537897.2,XM_011537898.2,XM_017018797.1,XM_017018798.2,XM_017018799.2	gene	group	mRNA	P18controlKD-vs-P18neat1KD	P18controlKD	P18neat1KD	Up	1.4177e-74	9.04439e-73	4.46971	P18controlKD:P18controlKD3,P18controlKD2,P18controlKD1	P18controlKD:P18controlKD3,P18controlKD2,P18controlKD1	3	3	0.256667	25.2833	1	0.17	0.37	0.23	14.76	36.08	25.01	1	1	1	P18neat1KD:P18neat1KD1,P18neat1KD2,P18neat1KD3	P18neat1KD:P18neat1KD1,P18neat1KD2,P18neat1KD3	3	3	7.69	238.973	1	7.2	7.99	7.88	259.65	222.56	234.71	1	1	1
25874	NM_001143674.3,NM_015415.3,NR_026550.2,XM_006711266.3	gene	group	mRNA	P18controlKD-vs-P18neat1KD	P18controlKD	P18neat1KD	Up	1.56903e-74	9.99526e-73	1.88834	P18controlKD:P18controlKD3,P18controlKD2,P18controlKD1	P18controlKD:P18controlKD3,P18controlKD2,P18controlKD1	3	3	18.5267	439.697	1	20.04	18.28	17.26	493.37	415.42	410.3	1	1	1	P18neat1KD:P18neat1KD1,P18neat1KD2,P18neat1KD3	P18neat1KD:P18neat1KD1,P18neat1KD2,P18neat1KD3	3	3	81.7233	701	1	79.06	74.5	91.61	830	556	717	1	1	1
5141	NM_001111307.1,NM_001111308.1,NM_001111309.1,NM_001243121.1,NM_006202.2,URS00009B6CB1,XM_011528054.1,XM_011528055.3,XM_017026865.2,XM_024451534.1	gene	group	mRNA	P18controlKD-vs-P18neat1KD	P18controlKD	P18neat1KD	Dw	1.59014e-74	1.0115e-72	-3.22416	P18controlKD:P18controlKD3,P18controlKD2,P18controlKD1	P18controlKD:P18controlKD3,P18controlKD2,P18controlKD1	3	3	12.8767	832.667	1	13.48	12.01	13.14	920	763	815	1	1	1	P18neat1KD:P18neat1KD1,P18neat1KD2,P18neat1KD3	P18neat1KD:P18neat1KD1,P18neat1KD2,P18neat1KD3	3	3	1.55333	38.3333	1	1.57	1.62	1.47	47	33	35	1	1	1
64855	BGIR9606_333178,NM_001035534.2,NM_022833.3,URS00008B986B,URS00008BBA63,XM_005252135.2,XM_011518925.1	gene	group	mRNA	P18controlKD-vs-P18neat1KD	P18controlKD	P18neat1KD	Dw	2.84941e-74	1.80991e-72	-1.61789	P18controlKD:P18controlKD3,P18controlKD2,P18controlKD1	P18controlKD:P18controlKD3,P18controlKD2,P18controlKD1	3	3	89.7233	5224.67	1	90.68	92.99	85.5	5519	5388	4767	1	1	1	P18neat1KD:P18neat1KD1,P18neat1KD2,P18neat1KD3	P18neat1KD:P18neat1KD1,P18neat1KD2,P18neat1KD3	3	3	35.6333	738	1	38.95	33.34	34.61	943	587	684	1	1	1
10472	NM_001278196.1,NM_006352.4,NM_205768.2,XM_005273006.2,XM_017000060.1	gene	group	mRNA	P18controlKD-vs-P18neat1KD	P18controlKD	P18neat1KD	Up	3.36562e-74	2.13471e-72	5.0632	P18controlKD:P18controlKD3,P18controlKD2,P18controlKD1	P18controlKD:P18controlKD3,P18controlKD2,P18controlKD1	3	3	0.216667	13.6667	1	0.25	0.25	0.15	18	14	9	1	1	1	P18neat1KD:P18neat1KD1,P18neat1KD2,P18neat1KD3	P18neat1KD:P18neat1KD1,P18neat1KD2,P18neat1KD3	3	3	9.44333	196	1	9.47	9.91	8.95	228	181	179	1	1	1
10124	NM_001037164.2,NM_001195396.1,NM_005738.4,NM_212460.3	gene	group	mRNA	P18controlKD-vs-P18neat1KD	P18controlKD	P18neat1KD	Dw	3.67747e-74	2.32913e-72	-3.65936	P18controlKD:P18controlKD3,P18controlKD2,P18controlKD1	P18controlKD:P18controlKD3,P18controlKD2,P18controlKD1	3	3	17.2567	805.927	1	18.22	15.68	17.87	885.14	736.2	796.44	1	1	1	P18neat1KD:P18neat1KD1,P18neat1KD2,P18neat1KD3	P18neat1KD:P18neat1KD1,P18neat1KD2,P18neat1KD3	3	3	1.71333	27.3333	1	1.55	2.21	1.38	30	31	21	1	1	1
23412	NM_012071.3,URS00009C19F1	gene	group	mRNA	P18controlKD-vs-P18neat1KD	P18controlKD	P18neat1KD	Dw	3.79538e-74	2.39688e-72	-3.08052	P18controlKD:P18controlKD3,P18controlKD2,P18controlKD1	P18controlKD:P18controlKD3,P18controlKD2,P18controlKD1	3	3	80.7767	1082.25	1	72.33	88.04	81.96	1013.62	1182.18	1050.94	1	1	1	P18neat1KD:P18neat1KD1,P18neat1KD2,P18neat1KD3	P18neat1KD:P18neat1KD1,P18neat1KD2,P18neat1KD3	3	3	11.7567	55	1	10.55	13.78	10.94	59	56	50	1	1	1
2530	BGIR9606_356662,NM_004480.4,NM_178155.2,NM_178156.2,NR_038167.1,NR_038170.1,URS00008B2ECD,URS00008B671D,URS00008BFF29,URS00008C0F7A,URS0000D5C795,XM_011536614.3,XM_017021136.1,XM_017021137.1,XM_017021138.1,XM_017021139.1,XM_017021140.1	gene	group	mRNA	P18controlKD-vs-P18neat1KD	P18controlKD	P18neat1KD	Dw	3.79213e-74	2.39688e-72	-1.88293	P18controlKD:P18controlKD3,P18controlKD2,P18controlKD1	P18controlKD:P18controlKD3,P18controlKD2,P18controlKD1	3	3	36.14	1918.56	1	35.16	36.83	36.43	1964.46	1932.79	1858.42	1	1	1	P18neat1KD:P18neat1KD1,P18neat1KD2,P18neat1KD3	P18neat1KD:P18neat1KD1,P18neat1KD2,P18neat1KD3	3	3	13.27	225.43	1	14.9	12.75	12.16	287.22	187.19	201.88	1	1	1
101927400	BGIR9606_281908,BGIR9606_281909,URS00000E1624,URS00009AEE73,URS00009B1271,URS00009B3688,URS00009B7CD7,URS00009B8DFA,URS00009B9D56,URS00009C1478,URS00009C25AE,URS00009C29C3,XR_001739647.1,XR_001739648.1,XR_001739649.1,XR_001739650.2,XR_923213.2,XR_923214.2	gene	group	lncRNA	P18controlKD-vs-P18neat1KD	P18controlKD	P18neat1KD	Dw	7.71901e-74	4.86775e-72	-3.42923	P18controlKD:P18controlKD3,P18controlKD2,P18controlKD1	P18controlKD:P18controlKD3,P18controlKD2,P18controlKD1	3	3	49.1033	899.843	1	43.33	47.64	56.34	873.96	844.2	981.37	1	1	1	P18neat1KD:P18neat1KD1,P18neat1KD2,P18neat1KD3	P18neat1KD:P18neat1KD1,P18neat1KD2,P18neat1KD3	3	3	4.17	36.12	1	4.35	4.5	3.66	42.13	34.08	32.15	1	1	1
2034	NM_001430.4,XM_011532698.2	gene	group	mRNA	P18controlKD-vs-P18neat1KD	P18controlKD	P18neat1KD	Dw	8.09629e-74	5.09834e-72	-2.06512	P18controlKD:P18controlKD3,P18controlKD2,P18controlKD1	P18controlKD:P18controlKD3,P18controlKD2,P18controlKD1	3	3	23.0767	1792.33	1	21.57	24.59	23.07	1757	1907	1713	1	1	1	P18neat1KD:P18neat1KD1,P18neat1KD2,P18neat1KD3	P18neat1KD:P18neat1KD1,P18neat1KD2,P18neat1KD3	3	3	6.79333	184.667	1	6.72	7.19	6.47	216	166	172	1	1	1
254827	BGIR9606_287952,BGIR9606_287953,BGIR9606_287956,BGIR9606_287957,BGIR9606_287958,BGIR9606_287968,BGIR9606_287969,BGIR9606_292277,NM_207015.2,URS00005A0155,URS00008B228D,URS00008B2341,URS00008B837E,URS00008B9784,URS00008BADE1,URS00008BBBE4,URS00008BBCDB,URS00008BBD4A,URS00008BC17A,URS00008BE10C,URS00008BECE1,URS00008BFD36,URS00008BFEDF,URS00008C03FD,URS00008C042A,XM_006713560.3,XM_011512612.3,XM_01…	gene	group	mRNA	P18controlKD-vs-P18neat1KD	P18controlKD	P18neat1KD	Up	1.00281e-73	6.30575e-72	3.13804	P18controlKD:P18controlKD3,P18controlKD2,P18controlKD1	P18controlKD:P18controlKD3,P18controlKD2,P18controlKD1	3	3	2.87333	64	1	2.61	2.62	3.39	61	65	66	1	1	1	P18neat1KD:P18neat1KD1,P18neat1KD2,P18neat1KD3	P18neat1KD:P18neat1KD1,P18neat1KD2,P18neat1KD3	3	3	11.62	243.363	1	12.38	10.69	11.79	290	202	238.09	1	1	1
91074	NM_052997.2,URS00008B91B9,URS00008B91C1,URS00008BB483,URS00008BF476,URS00008C35C3,URS00009BE0A4,XM_011519757.3,XM_011519758.2,XM_017016883.2,XR_001747257.1,XR_002957039.1,XR_002957040.1,XR_002957041.1,XR_002957042.1,XR_002957043.1,XR_002957044.1,XR_002957045.1,XR_002957046.1,XR_002957047.1,XR_002957048.1,XR_930524.3	gene	group	mRNA	P18controlKD-vs-P18neat1KD	P18controlKD	P18neat1KD	Up	1.13468e-73	7.12476e-72	5.03296	P18controlKD:P18controlKD3,P18controlKD2,P18controlKD1	P18controlKD:P18controlKD3,P18controlKD2,P18controlKD1	3	3	0.246667	13.6767	1	0.25	0.24	0.25	16	13	12.03	1	1	1	P18neat1KD:P18neat1KD1,P18neat1KD2,P18neat1KD3	P18neat1KD:P18neat1KD1,P18neat1KD2,P18neat1KD3	3	3	8.50333	193.26	1	8.95	8.68	7.88	238	168.78	173	1	1	1
254102	BGIR9606_344109,NM_001099409.2,NM_001351087.1,URS0000D57E66,XM_005273867.3,XM_005273868.3,XM_005273869.3,XM_005273870.3,XM_006718486.3,XM_006718487.4,XM_011544886.3,XM_017017467.1,XM_017017468.1,XM_024448416.1	gene	group	mRNA	P18controlKD-vs-P18neat1KD	P18controlKD	P18neat1KD	Dw	1.27415e-73	7.98907e-72	-2.07267	P18controlKD:P18controlKD3,P18controlKD2,P18controlKD1	P18controlKD:P18controlKD3,P18controlKD2,P18controlKD1	3	3	22.3367	1534.78	1	23.96	21.4	21.65	1683.22	1437.97	1483.16	1	1	1	P18neat1KD:P18neat1KD1,P18neat1KD2,P18neat1KD3	P18neat1KD:P18neat1KD1,P18neat1KD2,P18neat1KD3	3	3	6.84	156	1	5.51	8.14	6.87	166	156	146	1	1	1
490	BGIR9606_350961,NM_001001323.1,NM_001682.2,URS0000760570,XM_011538407.2,XM_017019357.2,XM_024448989.1,XM_024448990.1,XM_024448991.1,XM_024448992.1,XM_024448993.1,XR_002957330.1	gene	group	mRNA	P18controlKD-vs-P18neat1KD	P18controlKD	P18neat1KD	Dw	1.34755e-73	8.43723e-72	-1.8361	P18controlKD:P18controlKD3,P18controlKD2,P18controlKD1	P18controlKD:P18controlKD3,P18controlKD2,P18controlKD1	3	3	36.77	4491.61	1	34.61	35.72	39.98	4399.18	4288.86	4786.79	1	1	1	P18neat1KD:P18neat1KD1,P18neat1KD2,P18neat1KD3	P18neat1KD:P18neat1KD1,P18neat1KD2,P18neat1KD3	3	3	12.1133	539.357	1	11	13.8	11.54	577.5	533.99	506.58	1	1	1
3417	NM_001282386.1,NM_001282387.1,NM_005896.3	gene	group	mRNA	P18controlKD-vs-P18neat1KD	P18controlKD	P18neat1KD	Up	1.61518e-73	1.00984e-71	1.84091	P18controlKD:P18controlKD3,P18controlKD2,P18controlKD1	P18controlKD:P18controlKD3,P18controlKD2,P18controlKD1	3	3	14.6967	523.817	1	15.62	14.16	14.31	581.4	503.05	487	1	1	1	P18neat1KD:P18neat1KD1,P18neat1KD2,P18neat1KD3	P18neat1KD:P18neat1KD1,P18neat1KD2,P18neat1KD3	3	3	63.9667	810.803	1	66.47	58.24	67.19	989	629	814.41	1	1	1
1388	NM_001136153.1,NM_004381.4	gene	group	mRNA	P18controlKD-vs-P18neat1KD	P18controlKD	P18neat1KD	Dw	1.62589e-73	1.01509e-71	-2.33116	P18controlKD:P18controlKD3,P18controlKD2,P18controlKD1	P18controlKD:P18controlKD3,P18controlKD2,P18controlKD1	3	3	31.36	1223.23	1	30.85	32.82	30.41	1257.78	1278.52	1133.38	1	1	1	P18neat1KD:P18neat1KD1,P18neat1KD2,P18neat1KD3	P18neat1KD:P18neat1KD1,P18neat1KD2,P18neat1KD3	3	3	7.63333	105.243	1	7.59	7.74	7.57	123.77	91.53	100.43	1	1	1
4883	BGIR9606_301232,BGIR9606_305142,NM_000908.3,NM_001204375.1,NM_001204376.1,XM_005248309.2,XM_011514047.2,XM_011514048.3,XM_011514049.3,XM_011514050.2,XM_017009492.2	gene	group	mRNA	P18controlKD-vs-P18neat1KD	P18controlKD	P18neat1KD	Dw	1.68271e-73	1.04907e-71	-3.83097	P18controlKD:P18controlKD3,P18controlKD2,P18controlKD1	P18controlKD:P18controlKD3,P18controlKD2,P18controlKD1	3	3	12.02	811.333	1	13.63	10.87	11.56	932	766	736	1	1	1	P18neat1KD:P18neat1KD1,P18neat1KD2,P18neat1KD3	P18neat1KD:P18neat1KD1,P18neat1KD2,P18neat1KD3	3	3	0.98	24.3333	1	0.63	1.29	1.02	21	26	26	1	1	1
2222	NM_001287742.1,NM_001287743.1,NM_001287744.1,NM_001287745.1,NM_001287747.1,NM_001287748.1,NM_001287749.1,NM_001287750.1,NM_001287751.1,NM_001287756.1,NM_004462.4,URS00008BCEEA	gene	group	mRNA	P18controlKD-vs-P18neat1KD	P18controlKD	P18neat1KD	Up	1.82332e-73	1.13512e-71	1.43911	P18controlKD:P18controlKD3,P18controlKD2,P18controlKD1	P18controlKD:P18controlKD3,P18controlKD2,P18controlKD1	3	3	40.33	1312.38	1	40.64	39.31	41.04	1386	1276.01	1275.12	1	1	1	P18neat1KD:P18neat1KD1,P18neat1KD2,P18neat1KD3	P18neat1KD:P18neat1KD1,P18neat1KD2,P18neat1KD3	3	3	133.21	1524	1	120.91	137.02	141.7	1647	1357	1568	1	1	1
84275	NM_032315.2,XM_005263503.4,XM_011542296.1	gene	group	mRNA	P18controlKD-vs-P18neat1KD	P18controlKD	P18neat1KD	Up	1.83232e-73	1.13911e-71	2.22718	P18controlKD:P18controlKD3,P18controlKD2,P18controlKD1	P18controlKD:P18controlKD3,P18controlKD2,P18controlKD1	3	3	10.0633	205.667	1	10.91	9.62	9.66	240	193	184	1	1	1	P18neat1KD:P18neat1KD1,P18neat1KD2,P18neat1KD3	P18neat1KD:P18neat1KD1,P18neat1KD2,P18neat1KD3	3	3	59.3333	413.333	1	57.39	62.05	58.56	478	360	402	1	1	1
8527	NM_003648.2,NM_152879.2,URS00008B6C44,URS00008BBDA6,URS00008C0F05,XM_005246107.3,XM_005246108.1,XM_011512028.3,XM_011512029.3,XM_011512030.2,XM_011512031.3,XM_011512032.3,XM_011512033.3,XM_011512035.1,XM_011512039.2,XM_017005138.2,XM_017005139.1,XM_017005140.1,XM_024453189.1,XR_923050.2	gene	group	mRNA	P18controlKD-vs-P18neat1KD	P18controlKD	P18neat1KD	Dw	1.84878e-73	1.14771e-71	-1.66405	P18controlKD:P18controlKD3,P18controlKD2,P18controlKD1	P18controlKD:P18controlKD3,P18controlKD2,P18controlKD1	3	3	33.83	2669.67	1	33.04	34.46	33.99	2702	2770	2537	1	1	1	P18neat1KD:P18neat1KD1,P18neat1KD2,P18neat1KD3	P18neat1KD:P18neat1KD1,P18neat1KD2,P18neat1KD3	3	3	13.1133	362	1	11.95	13.53	13.86	406	335	345	1	1	1
6692	NM_001032367.1,NM_003710.3,NM_181642.2,URS00008BC07D,XM_006720657.1,XM_011521957.2,XM_011521958.2	gene	group	mRNA	P18controlKD-vs-P18neat1KD	P18controlKD	P18neat1KD	Up	1.8562e-73	1.15069e-71	9.41265	P18controlKD:P18controlKD3,P18controlKD2,P18controlKD1	P18controlKD:P18controlKD3,P18controlKD2,P18controlKD1	3	3	0.243333	2.66667	1	0.33	0.34	0.06	3	3	2	1	1	1	P18neat1KD:P18neat1KD1,P18neat1KD2,P18neat1KD3	P18neat1KD:P18neat1KD1,P18neat1KD2,P18neat1KD3	3	3	63.0867	779.993	1	59.6	66.3	63.36	882.98	713	744	1	1	1
6229	BGIR9606_335170,BGIR9606_335171,BGIR9606_335172,BGIR9606_338126,NM_001026.4,NM_001142282.1,NM_001142283.1,NM_001142284.1,NM_001142285.1,NM_033022.3,URS00008B3393,URS00008BF87D,URS00009B0FC9,URS00009B915F	gene	group	mRNA	P18controlKD-vs-P18neat1KD	P18controlKD	P18neat1KD	Dw	1.97751e-73	1.22416e-71	-1.60246	P18controlKD:P18controlKD3,P18controlKD2,P18controlKD1	P18controlKD:P18controlKD3,P18controlKD2,P18controlKD1	3	3	2162.56	20228.3	1	2049.16	2333.43	2105.09	20101	21731	18853	1	1	1	P18neat1KD:P18neat1KD1,P18neat1KD2,P18neat1KD3	P18neat1KD:P18neat1KD1,P18neat1KD2,P18neat1KD3	3	3	898.923	2876.33	1	874.84	837.21	984.72	3299	2300	3030	1	1	1
3627	NM_001565.3	gene	group	mRNA	P18controlKD-vs-P18neat1KD	P18controlKD	P18neat1KD	Up	2.93477e-73	1.81417e-71	6.83837	P18controlKD:P18controlKD3,P18controlKD2,P18controlKD1	P18controlKD:P18controlKD3,P18controlKD2,P18controlKD1	3	3	0.32	5.66667	1	0.27	0.45	0.24	5	8	4	1	1	1	P18neat1KD:P18neat1KD1,P18neat1KD2,P18neat1KD3	P18neat1KD:P18neat1KD1,P18neat1KD2,P18neat1KD3	3	3	44.8733	279.667	1	46.3	46.47	41.85	340	248	251	1	1	1
1606	NM_001345.4,NM_001351033.1,NM_001351034.1,NM_001351035.1,NM_001351036.1,NM_001351037.1,NM_001351038.1,NM_001351039.1,NM_001351040.1,NM_201444.2,NM_201445.1,NM_201554.1,NR_147026.1,NR_147027.1,URS00008B60F2,URS00008BA403,URS00008C2815,XM_005268689.2,XM_011537993.2,XM_011537995.2,XM_017018900.1,XM_017018901.2,XM_017018902.1,XM_017018903.1,XM_017018904.1,XM_017018905.1,XM_017018906.2,XM_017018907.1,…	gene	group	mRNA	P18controlKD-vs-P18neat1KD	P18controlKD	P18neat1KD	Dw	3.25103e-73	2.00684e-71	-4.19479	P18controlKD:P18controlKD3,P18controlKD2,P18controlKD1	P18controlKD:P18controlKD3,P18controlKD2,P18controlKD1	3	3	19.9033	808.213	1	19.26	21.24	19.21	803.99	878	742.65	1	1	1	P18neat1KD:P18neat1KD1,P18neat1KD2,P18neat1KD3	P18neat1KD:P18neat1KD1,P18neat1KD2,P18neat1KD3	3	3	1.36333	19	1	1.42	1.27	1.4	21	16	20	1	1	1
57449	BGIR9606_263705,BGIR9606_263706,NM_001042663.1,NM_001042664.1,NM_001042665.1,NM_001265592.1,NM_001265593.1,NM_001265594.1,NM_020631.4,NM_198681.3,URS0000D587A6,URS0000D58D97,URS0000D5A094,URS0000D5B828	gene	group	mRNA	P18controlKD-vs-P18neat1KD	P18controlKD	P18neat1KD	Dw	3.35204e-73	2.06629e-71	-2.74473	P18controlKD:P18controlKD3,P18controlKD2,P18controlKD1	P18controlKD:P18controlKD3,P18controlKD2,P18controlKD1	3	3	21.7367	1202.33	1	20.65	23.58	20.98	1270	1289	1048	1	1	1	P18neat1KD:P18neat1KD1,P18neat1KD2,P18neat1KD3	P18neat1KD:P18neat1KD1,P18neat1KD2,P18neat1KD3	3	3	5.59	77.6667	1	6.69	4.36	5.72	103	57	73	1	1	1
79858	BGIR9606_291471,BGIR9606_291472,NM_001146003.1,NM_001321220.1,NM_001321221.1,NM_001321222.1,NM_001321223.1,NM_001321224.1,NM_001353022.1,NM_001353023.1,NM_001353024.1,NM_001353025.1,NM_001353026.1,NM_001353027.1,NM_001353028.1,NM_001353029.1,NM_001353030.1,NM_001353031.1,NM_001353032.1,NM_001353033.1,NM_001353034.1,NM_001353036.1,NM_001353037.1,NM_001353038.1,NM_001353039.1,NM_001353040.1,NM_0013…	gene	group	mRNA	P18controlKD-vs-P18neat1KD	P18controlKD	P18neat1KD	Up	3.81314e-73	2.34722e-71	3.66522	P18controlKD:P18controlKD3,P18controlKD2,P18controlKD1	P18controlKD:P18controlKD3,P18controlKD2,P18controlKD1	3	3	1.07	47.41	1	0.86	1.17	1.18	42.64	44.5	55.09	1	1	1	P18neat1KD:P18neat1KD1,P18neat1KD2,P18neat1KD3	P18neat1KD:P18neat1KD1,P18neat1KD2,P18neat1KD3	3	3	5.26	255.053	1	4.85	5.83	5.1	261.7	263.81	239.65	1	1	1
4772	NM_001278669.1,NM_001278670.1,NM_001278672.1,NM_001278673.1,NM_001278675.1,NM_006162.4,NM_172387.2,NM_172388.2,NM_172389.2,NM_172390.2,URS00008B3D1D,XM_017025783.2	gene	group	mRNA	P18controlKD-vs-P18neat1KD	P18controlKD	P18neat1KD	Up	5.15725e-73	3.17015e-71	4.9522	P18controlKD:P18controlKD3,P18controlKD2,P18controlKD1	P18controlKD:P18controlKD3,P18controlKD2,P18controlKD1	3	3	0.306667	14	1	0.34	0.24	0.34	16	13	13	1	1	1	P18neat1KD:P18neat1KD1,P18neat1KD2,P18neat1KD3	P18neat1KD:P18neat1KD1,P18neat1KD2,P18neat1KD3	3	3	9.48667	186	1	8.75	9.89	9.82	211	167	180	1	1	1
5728	NM_000314.6,NM_001304717.2,NM_001304718.1,URS00008BF54B,URS00008C2367	gene	group	mRNA	P18controlKD-vs-P18neat1KD	P18controlKD	P18neat1KD	Up	5.68888e-73	3.49205e-71	2.30398	P18controlKD:P18controlKD3,P18controlKD2,P18controlKD1	P18controlKD:P18controlKD3,P18controlKD2,P18controlKD1	3	3	12.74	193.29	1	14.18	12.15	11.89	213.6	182.01	184.26	1	1	1	P18neat1KD:P18neat1KD1,P18neat1KD2,P18neat1KD3	P18neat1KD:P18neat1KD1,P18neat1KD2,P18neat1KD3	3	3	22.7767	407.697	1	22.53	25.85	19.95	444.16	394.51	384.42	1	1	1
100132288	BGIR9606_383724,NR_038327.2,NR_038328.2,NR_038329.2,URS00008C0998,URS00008C09AC,URS00008C09E9,URS00008C178A,URS00008C2A8B,URS00009B9B91,URS00009BFBB8,URS00009C0086,URS0000D59DD3,URS0000D5D566	gene	group	mRNA	P18controlKD-vs-P18neat1KD	P18controlKD	P18neat1KD	Up	7.32447e-73	4.48974e-71	1.50821	P18controlKD:P18controlKD3,P18controlKD2,P18controlKD1	P18controlKD:P18controlKD3,P18controlKD2,P18controlKD1	3	3	15.7567	912.737	1	17.66	14.04	15.57	976.2	825.51	936.5	1	1	1	P18neat1KD:P18neat1KD1,P18neat1KD2,P18neat1KD3	P18neat1KD:P18neat1KD1,P18neat1KD2,P18neat1KD3	3	3	45.4167	1117.86	1	44.92	45.59	45.74	1320.6	980.73	1052.26	1	1	1
6134	NM_001256577.2,NM_001256580.2,NM_001303624.1,NM_001303625.1,NM_001303626.1,NM_006013.4,URS000081175C,URS00009B6262	gene	group	mRNA	P18controlKD-vs-P18neat1KD	P18controlKD	P18neat1KD	Dw	8.1488e-73	4.98806e-71	-1.40665	P18controlKD:P18controlKD3,P18controlKD2,P18controlKD1	P18controlKD:P18controlKD3,P18controlKD2,P18controlKD1	3	3	577.213	19450	1	600.58	588.34	542.72	21132	19756	17462	1	1	1	P18neat1KD:P18neat1KD1,P18neat1KD2,P18neat1KD3	P18neat1KD:P18neat1KD1,P18neat1KD2,P18neat1KD3	3	3	263.573	3168.31	1	268.05	244.16	278.51	3786.42	2505.71	3212.79	1	1	1
57530	NM_020770.2,URS0000D57301,URS0000D58611,URS0000D5A9A0,XM_005245365.5,XR_921902.2	gene	group	mRNA	P18controlKD-vs-P18neat1KD	P18controlKD	P18neat1KD	Up	8.83783e-73	5.40229e-71	3.19415	P18controlKD:P18controlKD3,P18controlKD2,P18controlKD1	P18controlKD:P18controlKD3,P18controlKD2,P18controlKD1	3	3	0.873333	59.3333	1	1.02	0.79	0.81	69	53	56	1	1	1	P18neat1KD:P18neat1KD1,P18neat1KD2,P18neat1KD3	P18neat1KD:P18neat1KD1,P18neat1KD2,P18neat1KD3	3	3	11.4433	232.667	1	10.02	12.21	12.1	258	206	234	1	1	1
158135	BGIR9606_333050,NM_001139442.1,NM_194252.2,URS000026FC72,URS00008B5A16,URS00008BD438,URS00008BF59E,URS00008C0352,URS0000D58462,XM_005251728.2,XM_005251729.4,XM_006716966.4,XM_017014309.2,XR_001746188.1,XR_001746189.2,XR_929720.3,XR_929721.3	gene	group	mRNA	P18controlKD-vs-P18neat1KD	P18controlKD	P18neat1KD	Dw	1.30701e-72	7.97821e-71	-2.31665	P18controlKD:P18controlKD3,P18controlKD2,P18controlKD1	P18controlKD:P18controlKD3,P18controlKD2,P18controlKD1	3	3	13.9	1314.84	1	14.75	13.43	13.52	1449.53	1289	1206	1	1	1	P18neat1KD:P18neat1KD1,P18neat1KD2,P18neat1KD3	P18neat1KD:P18neat1KD1,P18neat1KD2,P18neat1KD3	3	3	4.75667	113	1	4.33	4.49	5.45	116	96	127	1	1	1
25796	NM_012088.2,URS00001DFD8A,XM_011527897.3	gene	group	mRNA	P18controlKD-vs-P18neat1KD	P18controlKD	P18neat1KD	Dw	1.33089e-72	8.11268e-71	-1.97726	P18controlKD:P18controlKD3,P18controlKD2,P18controlKD1	P18controlKD:P18controlKD3,P18controlKD2,P18controlKD1	3	3	122.66	1857.58	1	131.32	121.11	115.55	2066.18	1840.07	1666.5	1	1	1	P18neat1KD:P18neat1KD1,P18neat1KD2,P18neat1KD3	P18neat1KD:P18neat1KD1,P18neat1KD2,P18neat1KD3	3	3	37.3	204.043	1	40.19	33.67	38.04	257.81	158.11	196.21	1	1	1
27330	BGIR9606_390708,NM_001330512.1,NM_014496.4,URS00008B5E8F,XM_011530917.2,XM_011530919.2,XM_011530920.2,XM_017029423.2,XM_017029424.1,XM_017029425.1,XM_017029426.1	gene	group	mRNA	P18controlKD-vs-P18neat1KD	P18controlKD	P18neat1KD	Dw	1.63532e-72	9.95453e-71	-2.34759	P18controlKD:P18controlKD3,P18controlKD2,P18controlKD1	P18controlKD:P18controlKD3,P18controlKD2,P18controlKD1	3	3	24.1433	1163.67	1	26.25	22.38	23.8	1282	1065	1144	1	1	1	P18neat1KD:P18neat1KD1,P18neat1KD2,P18neat1KD3	P18neat1KD:P18neat1KD1,P18neat1KD2,P18neat1KD3	3	3	6.46333	98.0967	1	5.87	6.75	6.77	105.29	88	101	1	1	1
112267916	XR_002958866.1,XR_002958867.1,XR_002958868.1,XR_002958869.1	gene	group	lncRNA	P18controlKD-vs-P18neat1KD	P18controlKD	P18neat1KD	Up	1.87723e-72	1.14113e-70	2.85012	P18controlKD:P18controlKD3,P18controlKD2,P18controlKD1	P18controlKD:P18controlKD3,P18controlKD2,P18controlKD1	3	3	4.21	92.1733	1	3.88	3.94	4.81	93.15	84.53	98.84	1	1	1	P18neat1KD:P18neat1KD1,P18neat1KD2,P18neat1KD3	P18neat1KD:P18neat1KD1,P18neat1KD2,P18neat1KD3	3	3	41.7267	286.113	1	44.16	42.06	38.96	355.29	249.85	253.2	1	1	1
85442	BGIR9606_336449,BGIR9606_336450,BGIR9606_336451,BGIR9606_336459,BGIR9606_336493,BGIR9606_339288,BGIR9606_339304,BGIR9606_339316,BGIR9606_339318,NM_001347864.1,NM_001347865.1,NM_001347866.1,NM_152643.7,URS00008B24EF,URS00008B9A04,XM_017016858.2,XM_017016859.2,XM_024448245.1	gene	group	mRNA	P18controlKD-vs-P18neat1KD	P18controlKD	P18neat1KD	Up	2.03228e-72	1.23367e-70	2.66797	P18controlKD:P18controlKD3,P18controlKD2,P18controlKD1	P18controlKD:P18controlKD3,P18controlKD2,P18controlKD1	3	3	11.4433	136.077	1	11.06	11.73	11.54	139.87	138.26	130.1	1	1	1	P18neat1KD:P18neat1KD1,P18neat1KD2,P18neat1KD3	P18neat1KD:P18neat1KD1,P18neat1KD2,P18neat1KD3	3	3	30.7167	368.083	1	27.26	36.33	28.56	393.21	377	334.04	1	1	1
6774	NM_003150.3,NM_139276.2,NM_213662.1,URS00008B3209,URS00008B7F7B,URS00009B0B1C,URS00009B3E83,XM_005257616.4,XM_005257617.3,XM_011525145.3,XM_011525146.3,XM_017024972.1,XM_017024973.2,XM_017024974.1,XM_017024975.1,XM_017024976.1,XM_024450896.1	gene	group	mRNA	P18controlKD-vs-P18neat1KD	P18controlKD	P18neat1KD	Up	2.24816e-72	1.36283e-70	9.94469	P18controlKD:P18controlKD3,P18controlKD2,P18controlKD1	P18controlKD:P18controlKD3,P18controlKD1	3	2	0.0733333	2.69	1	0.14	0	0.08	3.83	0	4.24	1	0	1	P18neat1KD:P18neat1KD1,P18neat1KD2,P18neat1KD3	P18neat1KD:P18neat1KD1,P18neat1KD2,P18neat1KD3	3	3	43.19	990.603	1	43.75	43.79	42.03	1176.06	878.94	916.81	1	1	1
9479	NM_005456.3,URS0000166B44,URS00008B82AE	gene	group	mRNA	P18controlKD-vs-P18neat1KD	P18controlKD	P18neat1KD	Up	2.77453e-72	1.67959e-70	2.50569	P18controlKD:P18controlKD3,P18controlKD2,P18controlKD1	P18controlKD:P18controlKD3,P18controlKD2,P18controlKD1	3	3	4.10667	167	1	4.23	3.6	4.49	183	154	164	1	1	1	P18neat1KD:P18neat1KD1,P18neat1KD2,P18neat1KD3	P18neat1KD:P18neat1KD1,P18neat1KD2,P18neat1KD3	3	3	29.4167	405.177	1	24.48	32.13	31.64	431.83	410.98	372.72	1	1	1
3105	NM_001242758.1,NM_002116.7,URS00008B90E7,URS00008C0864,URS00008C0DDD,URS00008C0E63,URS00008C11BB,URS00008C1FD2,URS00009AD594,URS00009B060D,URS00009B679E,URS00009B8AC3,URS00009C3E7E,URS00009C5668,XM_005275331.2,XM_017030288.1,XM_024452535.1,XM_024452541.1,XM_024452558.1,XM_024452568.1,XR_430999.1	gene	group	mRNA	P18controlKD-vs-P18neat1KD	P18controlKD	P18neat1KD	Dw	3.01756e-72	1.82418e-70	-1.96172	P18controlKD:P18controlKD3,P18controlKD2,P18controlKD1	P18controlKD:P18controlKD3,P18controlKD2,P18controlKD1	3	3	147.163	3452.65	1	137.5	164	139.99	3366.45	3845.22	3146.28	1	1	1	P18neat1KD:P18neat1KD1,P18neat1KD2,P18neat1KD3	P18neat1KD:P18neat1KD1,P18neat1KD2,P18neat1KD3	3	3	46.82	381.117	1	43.5	51.52	45.44	422.08	361.4	359.87	1	1	1
4216	NM_001291958.1,NM_001301072.1,NM_005922.3,NM_006724.3,NR_120425.1,URS00009B7CA3,URS0000D58F68,XM_005266989.3,XM_017010869.1,XR_001743422.2,XR_002956284.1	gene	group	mRNA	P18controlKD-vs-P18neat1KD	P18controlKD	P18neat1KD	Dw	5.36726e-72	3.24017e-70	-1.91985	P18controlKD:P18controlKD3,P18controlKD2,P18controlKD1	P18controlKD:P18controlKD3,P18controlKD2,P18controlKD1	3	3	20.1433	1470.33	1	20.17	20.08	20.18	1556	1458	1397	1	1	1	P18neat1KD:P18neat1KD1,P18neat1KD2,P18neat1KD3	P18neat1KD:P18neat1KD1,P18neat1KD2,P18neat1KD3	3	3	6.09667	167	1	5.68	6.14	6.47	187	145	169	1	1	1
54407	BGIR9606_349959,NM_001307936.1,NM_018976.4,URS00008BBFF0,URS00009C573B,URS0000D5AB82,XR_944589.3	gene	group	mRNA	P18controlKD-vs-P18neat1KD	P18controlKD	P18neat1KD	Dw	6.38369e-72	3.84848e-70	-1.46857	P18controlKD:P18controlKD3,P18controlKD2,P18controlKD1	P18controlKD:P18controlKD3,P18controlKD2,P18controlKD1	3	3	233.99	14183.3	1	222.63	218.16	261.18	14338	13103	15109	1	1	1	P18neat1KD:P18neat1KD1,P18neat1KD2,P18neat1KD3	P18neat1KD:P18neat1KD1,P18neat1KD2,P18neat1KD3	3	3	116.933	2196.67	1	105.45	129.22	116.13	2396	2033	2161	1	1	1
81567	NM_001145549.3,NM_030810.4	gene	group	mRNA	P18controlKD-vs-P18neat1KD	P18controlKD	P18neat1KD	Dw	6.60318e-72	3.97533e-70	-1.95352	P18controlKD:P18controlKD3,P18controlKD2,P18controlKD1	P18controlKD:P18controlKD3,P18controlKD2,P18controlKD1	3	3	104.537	4648.6	1	112.79	100.44	100.38	5234.46	4453.29	4258.05	1	1	1	P18neat1KD:P18neat1KD1,P18neat1KD2,P18neat1KD3	P18neat1KD:P18neat1KD1,P18neat1KD2,P18neat1KD3	3	3	32.7567	522.567	1	37.87	27.93	32.47	701.35	375.79	490.56	1	1	1
BGIG9606_44852	URS0000D57254,URS0000D5B920,URS0000D5CC27,URS0000D5E044	gene	group	lncRNA	P18controlKD-vs-P18neat1KD	P18controlKD	P18neat1KD	Up	7.44967e-72	4.4788e-70	2.34023	P18controlKD:P18controlKD3,P18controlKD2,P18controlKD1	P18controlKD:P18controlKD3,P18controlKD2,P18controlKD1	3	3	2.19667	233.467	1	1.88	1.94	2.77	219.25	211.95	269.2	1	1	1	P18neat1KD:P18neat1KD1,P18neat1KD2,P18neat1KD3	P18neat1KD:P18neat1KD1,P18neat1KD2,P18neat1KD3	3	3	13.9933	510.087	1	14.09	14.08	13.81	600.76	437.22	492.28	1	1	1
2355	NM_005253.3,URS000057B018,XM_005264231.4,XM_006711976.3,XM_006711977.3	gene	group	mRNA	P18controlKD-vs-P18neat1KD	P18controlKD	P18neat1KD	Dw	8.27063e-72	4.96555e-70	-2.48274	P18controlKD:P18controlKD3,P18controlKD2,P18controlKD1	P18controlKD:P18controlKD3,P18controlKD2,P18controlKD1	3	3	35.53	2867.85	1	30.94	39.02	36.63	2614.07	3128.91	2860.58	1	1	1	P18neat1KD:P18neat1KD1,P18neat1KD2,P18neat1KD3	P18neat1KD:P18neat1KD1,P18neat1KD2,P18neat1KD3	3	3	8.13333	220.093	1	8.03	9.91	6.46	234.35	239.72	186.21	1	1	1
26084	NM_001251962.1,NM_001251963.1,NM_015595.3,XM_011512672.1,XM_017006160.1	gene	group	mRNA	P18controlKD-vs-P18neat1KD	P18controlKD	P18neat1KD	Up	9.09685e-72	5.45413e-70	2.04246	P18controlKD:P18controlKD3,P18controlKD2,P18controlKD1	P18controlKD:P18controlKD3,P18controlKD2,P18controlKD1	3	3	5.75667	438.407	1	6.01	5.71	5.55	490.06	419.15	406.01	1	1	1	P18neat1KD:P18neat1KD1,P18neat1KD2,P18neat1KD3	P18neat1KD:P18neat1KD1,P18neat1KD2,P18neat1KD3	3	3	28.9333	783.447	1	31.83	25.21	29.76	993.12	582.67	774.55	1	1	1
503538	NR_015380.2,URS000014F49C,URS000028B530,URS00008BDBF3,URS00008C3AC6,URS00009B782C,URS0000D58337,URS0000D5889B,URS0000D59582,URS0000D59C4F,URS0000D59F1D,URS0000D5AFD0	gene	group	lncRNA	P18controlKD-vs-P18neat1KD	P18controlKD	P18neat1KD	Up	1.00446e-71	6.01414e-70	3.11401	P18controlKD:P18controlKD3,P18controlKD2,P18controlKD1	P18controlKD:P18controlKD3,P18controlKD2,P18controlKD1	3	3	0.763333	72.5667	1	0.84	0.73	0.72	92.53	60.99	64.18	1	1	1	P18neat1KD:P18neat1KD1,P18neat1KD2,P18neat1KD3	P18neat1KD:P18neat1KD1,P18neat1KD2,P18neat1KD3	3	3	13.1533	266.737	1	12.41	13.88	13.17	300.06	251.75	248.4	1	1	1
4072	NM_002354.2	gene	group	mRNA	P18controlKD-vs-P18neat1KD	P18controlKD	P18neat1KD	Up	1.01405e-71	6.06329e-70	2.44347	P18controlKD:P18controlKD3,P18controlKD2,P18controlKD1	P18controlKD:P18controlKD3,P18controlKD2,P18controlKD1	3	3	5.56667	141	1	5.9	5.5	5.3	156	139	128	1	1	1	P18neat1KD:P18neat1KD1,P18neat1KD2,P18neat1KD3	P18neat1KD:P18neat1KD1,P18neat1KD2,P18neat1KD3	3	3	36.88	330.333	1	36.95	35.6	38.09	390	273	328	1	1	1
8303	NM_003498.5,XM_017023741.1,XM_017023742.1	gene	group	mRNA	P18controlKD-vs-P18neat1KD	P18controlKD	P18neat1KD	Up	1.40197e-71	8.3713e-70	2.98717	P18controlKD:P18controlKD3,P18controlKD2,P18controlKD1	P18controlKD:P18controlKD3,P18controlKD2,P18controlKD1	3	3	1.52	74.65	1	1.39	1.52	1.65	72	73.95	78	1	1	1	P18neat1KD:P18neat1KD1,P18neat1KD2,P18neat1KD3	P18neat1KD:P18neat1KD1,P18neat1KD2,P18neat1KD3	3	3	14.69	253.443	1	13.73	15.9	14.44	283.37	238.19	238.77	1	1	1
84627	NM_001127464.2,XM_017023784.1,XM_017023785.1	gene	group	mRNA	P18controlKD-vs-P18neat1KD	P18controlKD	P18neat1KD	Dw	1.41535e-71	8.43973e-70	-7.41666	P18controlKD:P18controlKD3,P18controlKD2,P18controlKD1	P18controlKD:P18controlKD3,P18controlKD2,P18controlKD1	3	3	8.37	1730.61	1	9.41	7.92	7.78	2028.97	1632	1530.87	1	1	1	P18neat1KD:P18neat1KD1,P18neat1KD2,P18neat1KD3	P18neat1KD:P18neat1KD1,P18neat1KD2,P18neat1KD3	3	3	0.0633333	4.33333	1	0.04	0.11	0.04	3	7	3	1	1	1
9689	NM_001207067.1,NM_001207068.2,NM_001207069.1,NM_001321688.1,NM_001321690.1,NM_001321691.1,NM_001321693.1,NM_001321694.1,NM_014670.3,URS00003B9033,URS00009C51EB,XM_017005393.1	gene	group	mRNA	P18controlKD-vs-P18neat1KD	P18controlKD	P18neat1KD	Dw	1.59489e-71	9.49737e-70	-1.40469	P18controlKD:P18controlKD3,P18controlKD2,P18controlKD1	P18controlKD:P18controlKD3,P18controlKD2,P18controlKD1	3	3	97.3467	4692.85	1	104.59	94.26	93.19	5244.5	4529.02	4305.02	1	1	1	P18neat1KD:P18neat1KD1,P18neat1KD2,P18neat1KD3	P18neat1KD:P18neat1KD1,P18neat1KD2,P18neat1KD3	3	3	44.7667	763.37	1	44.71	42.75	46.84	901.99	620	768.12	1	1	1
6672	NM_001080391.1,NM_001206701.1,NM_001206702.1,NM_001206703.1,NM_001206704.1,NM_003113.3,URS00008B2F86,URS00008B489F,URS00009AF824	gene	group	mRNA	P18controlKD-vs-P18neat1KD	P18controlKD	P18neat1KD	Dw	1.85263e-71	1.10172e-69	-3.12831	P18controlKD:P18controlKD3,P18controlKD2,P18controlKD1	P18controlKD:P18controlKD3,P18controlKD2,P18controlKD1	3	3	24.6333	822.583	1	23.79	24.96	25.15	864.4	809.79	793.56	1	1	1	P18neat1KD:P18neat1KD1,P18neat1KD2,P18neat1KD3	P18neat1KD:P18neat1KD1,P18neat1KD2,P18neat1KD3	3	3	3.55	40.4	1	3.39	4.26	3	44	44.2	33	1	1	1
58473	NM_001130033.1,NM_001130034.1,NM_001130035.1,NM_001130036.1,NM_021200.2,URS00008B8A23,XM_011545192.2,XM_011545193.2	gene	group	mRNA	P18controlKD-vs-P18neat1KD	P18controlKD	P18neat1KD	Up	2.44665e-71	1.453e-69	7.78793	P18controlKD:P18controlKD3,P18controlKD2,P18controlKD1	P18controlKD:P18controlKD3,P18controlKD2,P18controlKD1	3	3	0.123333	4	1	0.1	0.13	0.14	3	4	5	1	1	1	P18neat1KD:P18neat1KD1,P18neat1KD2,P18neat1KD3	P18neat1KD:P18neat1KD1,P18neat1KD2,P18neat1KD3	3	3	36	381	1	37	38.2	32.8	462	347	334	1	1	1
3099	NM_000189.4,URS00008BF2E7,URS0000D5E03F,XM_005264280.2,XM_011532807.2,XM_017003945.2	gene	group	mRNA	P18controlKD-vs-P18neat1KD	P18controlKD	P18neat1KD	Dw	2.69574e-71	1.59877e-69	-2.06539	P18controlKD:P18controlKD3,P18controlKD2,P18controlKD1	P18controlKD:P18controlKD3,P18controlKD2,P18controlKD1	3	3	56.3533	4738.67	1	51.45	61.56	56.05	4523.01	5182	4511	1	1	1	P18neat1KD:P18neat1KD1,P18neat1KD2,P18neat1KD3	P18neat1KD:P18neat1KD1,P18neat1KD2,P18neat1KD3	3	3	16.2333	493.333	1	17.55	14.08	17.07	627	357	496	1	1	1
5937	NM_002897.4,NM_016836.3,URS00008BFBE9,URS00009AF9F6,XM_005246737.1,XM_005246738.3,XM_005246739.2,XM_005246740.1,XM_005246741.3,XM_017004626.2,XM_024453032.1,XM_024453033.1,XM_024453034.1	gene	group	mRNA	P18controlKD-vs-P18neat1KD	P18controlKD	P18neat1KD	Dw	2.99013e-71	1.77096e-69	-6.69944	P18controlKD:P18controlKD3,P18controlKD2,P18controlKD1	P18controlKD:P18controlKD3,P18controlKD2,P18controlKD1	3	3	21.6267	1291.33	1	21.47	21.42	21.99	1337	1305	1232	1	1	1	P18neat1KD:P18neat1KD1,P18neat1KD2,P18neat1KD3	P18neat1KD:P18neat1KD1,P18neat1KD2,P18neat1KD3	3	3	0.323333	5.33333	1	0.04	0.55	0.38	1	7	8	1	1	1
28951	NM_021643.3,NR_027303.1,URS0000D57EC3,URS0000D5DB2B	gene	group	mRNA	P18controlKD-vs-P18neat1KD	P18controlKD	P18neat1KD	Dw	3.21295e-71	1.90037e-69	-5.48555	P18controlKD:P18controlKD3,P18controlKD2,P18controlKD1	P18controlKD:P18controlKD3,P18controlKD2,P18controlKD1	3	3	15.7967	905.333	1	17.49	14.93	14.97	1002	858	856	1	1	1	P18neat1KD:P18neat1KD1,P18neat1KD2,P18neat1KD3	P18neat1KD:P18neat1KD1,P18neat1KD2,P18neat1KD3	3	3	0.496667	8.66667	1	0.58	0.25	0.66	6	5	15	1	1	1
BGIG9606_68154	BGIR9606_407265	gene	group	lncRNA	P18controlKD-vs-P18neat1KD	P18controlKD	P18neat1KD	Up	3.3058e-71	1.95265e-69	3.44955	P18controlKD:P18controlKD3,P18controlKD2,P18controlKD1	P18controlKD:P18controlKD3,P18controlKD2,P18controlKD1	3	3	1.01333	44.0033	1	1	0.95	1.09	45.57	41.12	45.32	1	1	1	P18neat1KD:P18neat1KD1,P18neat1KD2,P18neat1KD3	P18neat1KD:P18neat1KD1,P18neat1KD2,P18neat1KD3	3	3	13.3733	206.13	1	13.45	13.19	13.48	244.53	174.15	199.71	1	1	1
23255	NM_015210.3,URS0000228DC0,XM_005258098.4,XM_005258099.5,XM_011525640.3,XM_011525641.3,XM_017025671.2,XM_017025672.1,XM_017025673.1,XM_017025674.2,XM_017025675.1,XM_024451110.1,XM_024451111.1,XM_024451112.1,XM_024451113.1,XM_024451114.1,XM_024451115.1,XM_024451116.1,XM_024451117.1,XM_024451118.1,XM_024451119.1,XM_024451120.1,XM_024451121.1,XM_024451122.1,XM_024451123.1,XM_024451124.1,XM_024451125.…	gene	group	mRNA	P18controlKD-vs-P18neat1KD	P18controlKD	P18neat1KD	Dw	3.69318e-71	2.17853e-69	-1.80167	P18controlKD:P18controlKD3,P18controlKD2,P18controlKD1	P18controlKD:P18controlKD3,P18controlKD2,P18controlKD1	3	3	20.68	1804.93	1	21.08	21.24	19.72	1948.31	1800.27	1666.21	1	1	1	P18neat1KD:P18neat1KD1,P18neat1KD2,P18neat1KD3	P18neat1KD:P18neat1KD1,P18neat1KD2,P18neat1KD3	3	3	7.54	223.333	1	7.93	6.85	7.84	277	184	209	1	1	1
57214	BGIR9606_361334,BGIR9606_361337,BGIR9606_363400,NM_001293298.1,NM_001293304.1,NM_018689.2,URS00008B73D4,URS00008BF046,URS00008BF962,XM_024450001.1	gene	group	mRNA	P18controlKD-vs-P18neat1KD	P18controlKD	P18neat1KD	Dw	4.41521e-71	2.60094e-69	-4.32935	P18controlKD:P18controlKD3,P18controlKD2,P18controlKD1	P18controlKD:P18controlKD3,P18controlKD2,P18controlKD1	3	3	9.81	749.147	1	9.87	9.11	10.45	755.65	765.99	725.8	1	1	1	P18neat1KD:P18neat1KD1,P18neat1KD2,P18neat1KD3	P18neat1KD:P18neat1KD1,P18neat1KD2,P18neat1KD3	3	3	0.866667	16.5067	1	0.57	0.78	1.25	15.88	15	18.64	1	1	1
50807	NM_001247996.1,NM_018482.3,URS00008B298E,URS00008B852C,URS00009B9454,URS00009BD478,URS00009BFCB7,URS0000D571C3,XM_005250925.1,XM_006716563.3,XM_006716564.1,XM_006716565.3,XM_006716566.1,XM_011517052.2,XM_011517053.1,XM_017013467.2,XM_017013468.1,XM_017013469.1	gene	group	mRNA	P18controlKD-vs-P18neat1KD	P18controlKD	P18neat1KD	Dw	4.4369e-71	2.6102e-69	-1.48305	P18controlKD:P18controlKD3,P18controlKD2,P18controlKD1	P18controlKD:P18controlKD3,P18controlKD2,P18controlKD1	3	3	47.14	3297.06	1	53.81	46.86	40.75	3439.53	3262.61	3189.04	1	1	1	P18neat1KD:P18neat1KD1,P18neat1KD2,P18neat1KD3	P18neat1KD:P18neat1KD1,P18neat1KD2,P18neat1KD3	3	3	19.0133	510.343	1	18.01	15.94	23.09	628	404.04	498.99	1	1	1
BGIG9606_54686	URS000011142C,URS000061F10A,URS00008B8A3C,URS00008BBECE,URS00008BE29C,URS0000D57553	gene	group	mRNA	P18controlKD-vs-P18neat1KD	P18controlKD	P18neat1KD	Up	5.10043e-71	2.99654e-69	2.82773	P18controlKD:P18controlKD3,P18controlKD2,P18controlKD1	P18controlKD:P18controlKD3,P18controlKD2,P18controlKD1	3	3	4.89333	231.73	1	4.75	4.95	4.98	221.76	257.72	215.71	1	1	1	P18neat1KD:P18neat1KD1,P18neat1KD2,P18neat1KD3	P18neat1KD:P18neat1KD1,P18neat1KD2,P18neat1KD3	3	3	37.4333	721.94	1	49.07	30.26	32.97	1018.67	500.91	646.24	1	1	1
79364	NM_001040653.3,NM_025112.4,NR_104249.1,URS00008BF1FB,XM_005247757.3,XM_006713741.2,XM_011513119.2,XR_924169.2	gene	group	mRNA	P18controlKD-vs-P18neat1KD	P18controlKD	P18neat1KD	Up	6.40772e-71	3.75954e-69	2.05263	P18controlKD:P18controlKD3,P18controlKD2,P18controlKD1	P18controlKD:P18controlKD3,P18controlKD2,P18controlKD1	3	3	5.87	315.333	1	5.8	5.95	5.86	318	331	297	1	1	1	P18neat1KD:P18neat1KD1,P18neat1KD2,P18neat1KD3	P18neat1KD:P18neat1KD1,P18neat1KD2,P18neat1KD3	3	3	29.9433	561	1	28.72	33.57	27.54	631	543	509	1	1	1
100134317	BGIR9606_376410,NR_029389.1,URS000025DF9D,URS000027B522,URS00004D572C,URS00005F063D,URS00008B37AE,URS00008B39B4,URS00008B49A6,URS00008C27FF,URS00008C317E,URS00008C3D09,URS00009B0065	gene	group	lncRNA	P18controlKD-vs-P18neat1KD	P18controlKD	P18neat1KD	Up	6.44063e-71	3.7738e-69	6.02282	P18controlKD:P18controlKD3,P18controlKD2,P18controlKD1	P18controlKD:P18controlKD3,P18controlKD2,P18controlKD1	3	3	1.8	7.70333	1	2.2	1.63	1.57	10.06	7.05	6	1	1	1	P18neat1KD:P18neat1KD1,P18neat1KD2,P18neat1KD3	P18neat1KD:P18neat1KD1,P18neat1KD2,P18neat1KD3	3	3	159.113	214.92	1	166.38	152.57	158.39	258.49	187.02	199.25	1	1	1
768	NM_001216.2,XR_001746374.2,XR_428428.3	gene	group	mRNA	P18controlKD-vs-P18neat1KD	P18controlKD	P18neat1KD	Dw	7.31359e-71	4.27958e-69	-7.70018	P18controlKD:P18controlKD3,P18controlKD2,P18controlKD1	P18controlKD:P18controlKD3,P18controlKD2,P18controlKD1	3	3	91.2933	2089.33	1	81.05	116.32	76.51	1935	2661	1672	1	1	1	P18neat1KD:P18neat1KD1,P18neat1KD2,P18neat1KD3	P18neat1KD:P18neat1KD1,P18neat1KD2,P18neat1KD3	3	3	0.546667	4.33333	1	0.42	0.58	0.64	4	4	5	1	1	1
56896	NM_001253723.1,NM_001253724.1,NM_020134.3,URS00008B6B55,URS00008B7877,URS00008BFB5D,XM_024453007.1,XR_001738852.2	gene	group	mRNA	P18controlKD-vs-P18neat1KD	P18controlKD	P18neat1KD	Up	7.73851e-71	4.52218e-69	5.87568	P18controlKD:P18controlKD3,P18controlKD2,P18controlKD1	P18controlKD:P18controlKD3,P18controlKD2,P18controlKD1	3	3	0.27	8.77	1	0.32	0.29	0.2	10.24	9.18	6.89	1	1	1	P18neat1KD:P18neat1KD1,P18neat1KD2,P18neat1KD3	P18neat1KD:P18neat1KD1,P18neat1KD2,P18neat1KD3	3	3	8.37333	209.79	1	8.15	8.94	8.03	232.2	202.26	194.91	1	1	1
8301	BGIR9606_341537,BGIR9606_344722,NM_001008660.2,NM_001206946.1,NM_001206947.1,NM_007166.3,URS00008BD825,URS00008BDD95,URS00009B3FDD,URS00009BD607,URS00009BDFD3,URS00009C086F,URS0000D57755,XM_005274322.3,XM_005274323.3,XM_005274324.3,XM_005274325.3,XM_005274326.3,XM_005274327.3,XM_005274328.3,XM_005274329.4,XM_005274330.3,XM_005274331.3,XM_005274332.3,XM_005274333.3,XM_005274334.3,XM_005274335.3,XM…	gene	group	mRNA	P18controlKD-vs-P18neat1KD	P18controlKD	P18neat1KD	Up	7.86577e-71	4.59043e-69	1.72478	P18controlKD:P18controlKD3,P18controlKD2,P18controlKD1	P18controlKD:P18controlKD3,P18controlKD2,P18controlKD1	3	3	11.3567	563.337	1	10.75	10.99	12.33	557.01	557	576	1	1	1	P18neat1KD:P18neat1KD1,P18neat1KD2,P18neat1KD3	P18neat1KD:P18neat1KD1,P18neat1KD2,P18neat1KD3	3	3	44.87	799	1	41.35	48.89	44.37	880	739	778	1	1	1
2042	BGIR9606_290548,NM_005233.5,NM_182644.2,XM_005264715.3,XM_005264716.3	gene	group	mRNA	P18controlKD-vs-P18neat1KD	P18controlKD	P18neat1KD	Dw	9.14232e-71	5.32832e-69	-4.91062	P18controlKD:P18controlKD3,P18controlKD2,P18controlKD1	P18controlKD:P18controlKD3,P18controlKD2,P18controlKD1	3	3	24.5267	795.093	1	24.61	26.57	22.4	816.54	790.29	778.45	1	1	1	P18neat1KD:P18neat1KD1,P18neat1KD2,P18neat1KD3	P18neat1KD:P18neat1KD1,P18neat1KD2,P18neat1KD3	3	3	10.9033	11.6067	1	6.8	17.14	8.77	9.54	15.1	10.18	1	1	1
399959	BGIR9606_345454,BGIR9606_345455,BGIR9606_345456,BGIR9606_345457,BGIR9606_345466,BGIR9606_345467,BGIR9606_345471,BGIR9606_345472,BGIR9606_345476,BGIR9606_345477,NR_024430.2,NR_137175.1,NR_137176.1,NR_137177.1,NR_137178.1,NR_137179.1,NR_137180.1,NR_137181.1,NR_137182.1,NR_137183.1,NR_137184.1,NR_137185.1,NR_137186.1,NR_137187.1,NR_137188.1,NR_137189.1,NR_137190.1,NR_137191.1,NR_137192.1,NR_137193.1…	gene	group	lncRNA	P18controlKD-vs-P18neat1KD	P18controlKD	P18neat1KD	Dw	9.16369e-71	5.33368e-69	-10.621	P18controlKD:P18controlKD3,P18controlKD2,P18controlKD1	P18controlKD:P18controlKD3,P18controlKD2,P18controlKD1	3	3	226.027	7291.34	1	201.79	232.89	243.4	6757	7591	7526.01	1	1	1	P18neat1KD:P18neat1KD1,P18neat1KD2,P18neat1KD3	P18neat1KD:P18neat1KD1,P18neat1KD2,P18neat1KD3	3	3	0.186667	2	1	0.18	0.21	0.17	2	2	2	1	1	1
55088	NM_001321829.1,NM_018017.3,NM_153249.1,NR_135815.1,URS00008BC6E8,XM_011539915.3,XM_011539916.3	gene	group	mRNA	P18controlKD-vs-P18neat1KD	P18controlKD	P18neat1KD	Up	1.05572e-70	6.13661e-69	2.59616	P18controlKD:P18controlKD3,P18controlKD2,P18controlKD1	P18controlKD:P18controlKD3,P18controlKD2,P18controlKD1	3	3	2.09667	175	1	2.02	1.83	2.44	161	174	190	1	1	1	P18neat1KD:P18neat1KD1,P18neat1KD2,P18neat1KD3	P18neat1KD:P18neat1KD1,P18neat1KD2,P18neat1KD3	3	3	15.94	452.333	1	15.05	17.96	14.81	476	459	422	1	1	1
57512	BGIR9606_337048,NM_020752.2,URS000064E20E,URS00008327DE,URS00008B51EC,URS00008B72B9,XM_017016452.2,XR_930512.3	gene	group	mRNA	P18controlKD-vs-P18neat1KD	P18controlKD	P18neat1KD	Up	1.16796e-70	6.78007e-69	2.26632	P18controlKD:P18controlKD3,P18controlKD2,P18controlKD1	P18controlKD:P18controlKD3,P18controlKD2,P18controlKD1	3	3	5.93333	172.68	1	6.81	4.77	6.22	194.45	160.47	163.12	1	1	1	P18neat1KD:P18neat1KD1,P18neat1KD2,P18neat1KD3	P18neat1KD:P18neat1KD1,P18neat1KD2,P18neat1KD3	3	3	17.5833	356.427	1	17.09	17.4	18.26	409.29	313.56	346.43	1	1	1
5567	NM_001242857.2,NM_001242858.2,NM_001242859.2,NM_001242860.2,NM_001242861.2,NM_001242862.2,NM_001300915.1,NM_001300916.1,NM_001300917.1,NM_002731.3,NM_182948.3,NM_207578.2,URS00008B2C47,URS00008B6704,URS00008BA3C0,URS00008C380D,XM_005271015.3,XM_005271016.1,XM_005271017.3,XM_005271018.4,XM_005271019.1,XM_005271020.2,XM_006710758.2,XM_017001706.1,XM_017001707.1,XM_017001708.2,XM_017001709.1,XM_0170…	gene	group	mRNA	P18controlKD-vs-P18neat1KD	P18controlKD	P18neat1KD	Up	1.19924e-70	6.95244e-69	1.86355	P18controlKD:P18controlKD3,P18controlKD2,P18controlKD1	P18controlKD:P18controlKD3,P18controlKD2,P18controlKD1	3	3	11.41	629.667	1	11.66	10.51	12.06	682	589	618	1	1	1	P18neat1KD:P18neat1KD1,P18neat1KD2,P18neat1KD3	P18neat1KD:P18neat1KD1,P18neat1KD2,P18neat1KD3	3	3	47.4633	994.667	1	50.88	40.29	51.22	1267	748	969	1	1	1
2199	NM_001004019.1,NM_001165035.1,NM_001998.2,URS00008B222F,URS00008B41AE,URS00008BA549,URS00008BBE58,URS00008BE779,XM_006713026.2	gene	group	mRNA	P18controlKD-vs-P18neat1KD	P18controlKD	P18neat1KD	Up	1.35792e-70	7.86196e-69	6.10147	P18controlKD:P18controlKD3,P18controlKD2,P18controlKD1	P18controlKD:P18controlKD3,P18controlKD2,P18controlKD1	3	3	0.15	7.33333	1	0.09	0.23	0.13	6	8	8	1	1	1	P18neat1KD:P18neat1KD1,P18neat1KD2,P18neat1KD3	P18neat1KD:P18neat1KD1,P18neat1KD2,P18neat1KD3	3	3	10.7767	217	1	10.54	10.56	11.23	254	184	213	1	1	1
5569	BGIR9606_323963,NM_006823.3,NM_181839.2,URS00009AF091,URS00009BC4AA,XM_017013620.1,XM_017013621.1,XM_017013622.2	gene	group	mRNA	P18controlKD-vs-P18neat1KD	P18controlKD	P18neat1KD	Dw	1.46368e-70	8.46309e-69	-6.20073	P18controlKD:P18controlKD3,P18controlKD2,P18controlKD1	P18controlKD:P18controlKD3,P18controlKD2,P18controlKD1	3	3	26.7	1085.33	1	28.05	24.62	27.43	1191	990	1075	1	1	1	P18neat1KD:P18neat1KD1,P18neat1KD2,P18neat1KD3	P18neat1KD:P18neat1KD1,P18neat1KD2,P18neat1KD3	3	3	0.473333	6.33333	1	0.4	0.54	0.48	5	6	8	1	1	1
100507507	NM_001322263.2,URS0000D5AEE8	gene	group	mRNA	P18controlKD-vs-P18neat1KD	P18controlKD	P18neat1KD	Dw	1.91006e-70	1.10295e-68	-3.31707	P18controlKD:P18controlKD3,P18controlKD2,P18controlKD1	P18controlKD:P18controlKD3,P18controlKD2,P18controlKD1	3	3	35.7033	830.333	1	35.93	36.57	34.61	870	853	768	1	1	1	P18neat1KD:P18neat1KD1,P18neat1KD2,P18neat1KD3	P18neat1KD:P18neat1KD1,P18neat1KD2,P18neat1KD3	3	3	4.77667	35.6667	1	3.99	6.4	3.94	36	42	29	1	1	1
91039	NM_139159.4,XM_005259673.2,XM_011528405.1,XM_011528406.1,XM_011528408.1,XM_011528410.1,XM_017027453.1,XM_017027454.1,XM_024451770.1,XR_936213.1	gene	group	mRNA	P18controlKD-vs-P18neat1KD	P18controlKD	P18neat1KD	Dw	2.30752e-70	1.33071e-68	-1.5128	P18controlKD:P18controlKD3,P18controlKD2,P18controlKD1	P18controlKD:P18controlKD3,P18controlKD2,P18controlKD1	3	3	41.6367	2734.03	1	43.32	41.01	40.58	2963.5	2694.93	2543.67	1	1	1	P18neat1KD:P18neat1KD1,P18neat1KD2,P18neat1KD3	P18neat1KD:P18neat1KD1,P18neat1KD2,P18neat1KD3	3	3	17.3567	413.527	1	18.15	16.72	17.2	509.06	339.39	392.13	1	1	1
80320	BGIR9606_371807,BGIR9606_371808,BGIR9606_371809,BGIR9606_371810,NM_001258248.1,NM_199262.2,URS0000029735,XM_006722115.3	gene	group	mRNA	P18controlKD-vs-P18neat1KD	P18controlKD	P18neat1KD	Up	2.42025e-70	1.39389e-68	4.43475	P18controlKD:P18controlKD3,P18controlKD2,P18controlKD1	P18controlKD:P18controlKD3,P18controlKD2,P18controlKD1	3	3	0.596667	23.3333	1	0.22	0.73	0.84	13	34	23	1	1	1	P18neat1KD:P18neat1KD1,P18neat1KD2,P18neat1KD3	P18neat1KD:P18neat1KD1,P18neat1KD2,P18neat1KD3	3	3	11.2233	218.333	1	10.96	12.39	10.32	258	196	201	1	1	1
308	NM_001154.3,URS00008B2696,URS00009B951E,URS0000D5DEAE,XM_017008141.2	gene	group	mRNA	P18controlKD-vs-P18neat1KD	P18controlKD	P18neat1KD	Dw	2.9983e-70	1.72454e-68	-1.44968	P18controlKD:P18controlKD3,P18controlKD2,P18controlKD1	P18controlKD:P18controlKD3,P18controlKD2,P18controlKD1	3	3	126.423	2954.33	1	126.79	129.05	123.43	3092	3013	2758	1	1	1	P18neat1KD:P18neat1KD1,P18neat1KD2,P18neat1KD3	P18neat1KD:P18neat1KD1,P18neat1KD2,P18neat1KD3	3	3	56.7233	465.333	1	54.82	57.62	57.73	535	404	457	1	1	1
2122	BGIR9606_287820,BGIR9606_287824,BGIR9606_287825,NM_001105077.3,NM_001105078.3,NM_001163999.1,NM_001164000.1,NM_001205194.1,NM_004991.3,NM_005241.3,URS00008B2904,URS00008BC35A,URS00008C2991,URS00009AF4CE,URS00009C5A5B,XM_005247213.3,XM_005247214.3,XM_005247215.3,XM_005247219.3,XM_005247220.2,XM_005247221.2,XM_005247223.3,XM_005247224.3,XM_005247225.4,XM_005247226.3,XM_011512546.2,XM_017005874.1,XM…	gene	group	mRNA	P18controlKD-vs-P18neat1KD	P18controlKD	P18neat1KD	Dw	4.35465e-70	2.50139e-68	-3.94445	P18controlKD:P18controlKD3,P18controlKD2,P18controlKD1	P18controlKD:P18controlKD3,P18controlKD2,P18controlKD1	3	3	49.7867	782.147	1	48.33	52.16	48.87	867.72	750.56	728.16	1	1	1	P18neat1KD:P18neat1KD1,P18neat1KD2,P18neat1KD3	P18neat1KD:P18neat1KD1,P18neat1KD2,P18neat1KD3	3	3	6.21	22.2467	1	0.81	8.46	9.36	15.37	20.96	30.41	1	1	1
200916	NM_001099645.1,NM_001320451.1,NR_135259.1,URS00009B4245	gene	group	mRNA	P18controlKD-vs-P18neat1KD	P18controlKD	P18neat1KD	Up	4.55981e-70	2.6158e-68	2.94694	P18controlKD:P18controlKD3,P18controlKD2,P18controlKD1	P18controlKD:P18controlKD3,P18controlKD2,P18controlKD1	3	3	4.98667	113	1	5.52	4.95	4.49	118	118	103	1	1	1	P18neat1KD:P18neat1KD1,P18neat1KD2,P18neat1KD3	P18neat1KD:P18neat1KD1,P18neat1KD2,P18neat1KD3	3	3	47.7867	380.667	1	54.11	39.98	49.27	519	270	353	1	1	1
1073	NM_001243645.1,NM_021914.7,NM_138638.4,NR_028130.1,NR_028131.1,XM_011536363.3	gene	group	mRNA	P18controlKD-vs-P18neat1KD	P18controlKD	P18neat1KD	Dw	5.88676e-70	3.37261e-68	-2.44036	P18controlKD:P18controlKD3,P18controlKD2,P18controlKD1	P18controlKD:P18controlKD3,P18controlKD2,P18controlKD1	3	3	25.06	1200	1	27.42	22.84	24.92	1362	1099	1139	1	1	1	P18neat1KD:P18neat1KD1,P18neat1KD2,P18neat1KD3	P18neat1KD:P18neat1KD1,P18neat1KD2,P18neat1KD3	3	3	5.66667	95	1	5.89	6.51	4.6	118	92	75	1	1	1
50804	NM_001301210.1,NM_016132.4,NR_125408.1,URS00008B6EF6,URS00008B810C,URS00008BC0BD,URS0000D5B3A8,XM_005254422.4,XM_005254424.4,XM_005254425.4,XM_005254427.4,XM_006720553.3,XM_011521657.2,XM_017022285.1,XM_017022286.1,XM_017022287.1,XM_017022288.1,XM_017022289.1,XM_017022290.1,XM_017022291.1,XM_017022292.1	gene	group	mRNA	P18controlKD-vs-P18neat1KD	P18controlKD	P18neat1KD	Up	7.24382e-70	4.14468e-68	5.12655	P18controlKD:P18controlKD3,P18controlKD2,P18controlKD1	P18controlKD:P18controlKD3,P18controlKD2,P18controlKD1	3	3	0.156667	12.8133	1	0.14	0.2	0.13	12.96	16.2	9.28	1	1	1	P18neat1KD:P18neat1KD1,P18neat1KD2,P18neat1KD3	P18neat1KD:P18neat1KD1,P18neat1KD2,P18neat1KD3	3	3	8.07667	185.47	1	7.7	8.38	8.15	201.65	166.8	187.96	1	1	1
80725	NM_025248.2,XM_017025169.1,XM_017025170.1,XM_017025171.1,XM_017025172.1,XM_017025173.1,XM_017025174.1	gene	group	mRNA	P18controlKD-vs-P18neat1KD	P18controlKD	P18neat1KD	Up	1.51658e-69	8.66604e-68	2.96961	P18controlKD:P18controlKD3,P18controlKD2,P18controlKD1	P18controlKD:P18controlKD3,P18controlKD2,P18controlKD1	3	3	0.866667	74.9733	1	0.73	0.88	0.99	68.92	75	81	1	1	1	P18neat1KD:P18neat1KD1,P18neat1KD2,P18neat1KD3	P18neat1KD:P18neat1KD1,P18neat1KD2,P18neat1KD3	3	3	7.42333	251.667	1	6.79	7.87	7.61	284	226	245	1	1	1
50515	BGIR9606_351297,BGIR9606_351298,NM_001173982.1,NM_018413.5,URS00008B2A59,URS00008B618D,URS00008B7C47,URS00008BB866,XM_017019369.1	gene	group	mRNA	P18controlKD-vs-P18neat1KD	P18controlKD	P18neat1KD	Dw	1.54453e-69	8.81426e-68	-2.85922	P18controlKD:P18controlKD3,P18controlKD2,P18controlKD1	P18controlKD:P18controlKD3,P18controlKD2,P18controlKD1	3	3	12.96	916.33	1	11.91	13.38	13.59	926.99	978	844	1	1	1	P18neat1KD:P18neat1KD1,P18neat1KD2,P18neat1KD3	P18neat1KD:P18neat1KD1,P18neat1KD2,P18neat1KD3	3	3	2.88333	54.3333	1	2.18	3.88	2.59	62	50	51	1	1	1
535	NM_001130020.1,NM_001130021.1,NM_005177.3,URS000036B221,URS00005267CB,URS00008BA5FD,URS00008BE4EB,URS00008BE954,URS00009BDE37,XM_005257459.2,XM_005257461.2,XM_005257463.3,XM_011524908.2,XM_017024769.1,XM_017024770.1,XM_017024771.1,XM_017024772.2,XM_017024773.2,XM_017024774.2,XR_001752538.2,XR_001752539.1,XR_001752540.2,XR_002958025.1,XR_002958026.1,XR_002958027.1,XR_002958028.1,XR_002958029.1,XR_…	gene	group	mRNA	P18controlKD-vs-P18neat1KD	P18controlKD	P18neat1KD	Up	2.26796e-69	1.29259e-67	8.33845	P18controlKD:P18controlKD3,P18controlKD2,P18controlKD1	P18controlKD:P18controlKD3,P18controlKD2,P18controlKD1	3	3	0.116667	3.33333	1	0.04	0.18	0.13	2	6	2	1	1	1	P18neat1KD:P18neat1KD1,P18neat1KD2,P18neat1KD3	P18neat1KD:P18neat1KD1,P18neat1KD2,P18neat1KD3	3	3	23.6833	468	1	26.05	21.73	23.27	591	364	449	1	1	1
6857	BGIR9606_347592,NM_001135805.1,NM_001135806.1,NM_001291901.1,NM_005639.2,URS0000059B32,URS0000518EBB,URS000077E6CA,URS00008B38A9,URS00008B505C,URS00008BF365,URS00008BFF02,URS00009B0F9D,URS00009B5CC4,URS00009C19D3,URS0000D5DB43,XM_005269113.3,XM_006719576.1,XM_011538710.2	gene	group	mRNA	P18controlKD-vs-P18neat1KD	P18controlKD	P18neat1KD	Dw	2.33911e-69	1.33141e-67	-3.35843	P18controlKD:P18controlKD3,P18controlKD2,P18controlKD1	P18controlKD:P18controlKD3,P18controlKD2,P18controlKD1	3	3	19.7933	822.767	1	20.68	19.25	19.45	837.96	773.32	857.02	1	1	1	P18neat1KD:P18neat1KD1,P18neat1KD2,P18neat1KD3	P18neat1KD:P18neat1KD1,P18neat1KD2,P18neat1KD3	3	3	3.34	34.5167	1	2.5	4.32	3.2	33.21	40.05	30.29	1	1	1
26227	NM_006623.3,URS0000D59F6B,XM_011541226.2,XM_011541227.2,XM_011541228.2,XM_011541231.2,XM_024446338.1	gene	group	mRNA	P18controlKD-vs-P18neat1KD	P18controlKD	P18neat1KD	Up	4.34507e-69	2.46998e-67	1.12345	P18controlKD:P18controlKD3,P18controlKD2,P18controlKD1	P18controlKD:P18controlKD3,P18controlKD2,P18controlKD1	3	3	74.8167	2736.08	1	78.39	69.87	76.19	2973.55	2539.66	2695.02	1	1	1	P18neat1KD:P18neat1KD1,P18neat1KD2,P18neat1KD3	P18neat1KD:P18neat1KD1,P18neat1KD2,P18neat1KD3	3	3	194.323	2564.83	1	205.49	184.41	193.07	3021.4	2251.92	2421.17	1	1	1
158158	NM_152573.3,URS00008B34CB,URS00008B747F,URS00008BE8B6,XM_005251730.4,XM_005251731.4	gene	group	mRNA	P18controlKD-vs-P18neat1KD	P18controlKD	P18neat1KD	Up	4.54524e-69	2.58043e-67	2.70387	P18controlKD:P18controlKD3,P18controlKD2,P18controlKD1	P18controlKD:P18controlKD3,P18controlKD2,P18controlKD1	3	3	1.31333	96.3333	1	1.45	1.2	1.29	95	95	99	1	1	1	P18neat1KD:P18neat1KD1,P18neat1KD2,P18neat1KD3	P18neat1KD:P18neat1KD1,P18neat1KD2,P18neat1KD3	3	3	9.69667	270.34	1	10.15	10.18	8.76	318	244	249.02	1	1	1
1655	NM_001320595.1,NM_001320596.2,NM_001320597.1,NM_004396.4,URS00008BB918,URS00008BD548,URS00009B90C1,URS00009C32C6	gene	group	mRNA	P18controlKD-vs-P18neat1KD	P18controlKD	P18neat1KD	Dw	8.11918e-69	4.60346e-67	-1.34333	P18controlKD:P18controlKD3,P18controlKD2,P18controlKD1	P18controlKD:P18controlKD3,P18controlKD2,P18controlKD1	3	3	128.323	5813.34	1	126.85	130.69	127.43	6350.99	5800.72	5288.32	1	1	1	P18neat1KD:P18neat1KD1,P18neat1KD2,P18neat1KD3	P18neat1KD:P18neat1KD1,P18neat1KD2,P18neat1KD3	3	3	60.6133	989.727	1	62.29	56.49	63.06	1224.32	818.24	926.62	1	1	1
26049	NM_015566.2,NR_046462.1,XM_005248480.2,XM_011543306.2,XM_011543307.2,XM_017009332.1,XM_017009333.1	gene	group	mRNA	P18controlKD-vs-P18neat1KD	P18controlKD	P18neat1KD	Up	8.51818e-69	4.82345e-67	6.14613	P18controlKD:P18controlKD3,P18controlKD2,P18controlKD1	P18controlKD:P18controlKD3,P18controlKD2,P18controlKD1	3	3	0.0833333	7	1	0.09	0.07	0.09	8	6	7	1	1	1	P18neat1KD:P18neat1KD1,P18neat1KD2,P18neat1KD3	P18neat1KD:P18neat1KD1,P18neat1KD2,P18neat1KD3	3	3	6.54333	214.167	1	6.56	6.46	6.61	254.6	179.78	208.12	1	1	1
BGIG9606_43703	URS0000D5BEB2	gene	group	mRNA	P18controlKD-vs-P18neat1KD	P18controlKD	P18neat1KD	Up	9.59039e-69	5.42358e-67	6.00198	P18controlKD:P18controlKD3,P18controlKD2,P18controlKD1	P18controlKD:P18controlKD3,P18controlKD2,P18controlKD1	3	3	0.206667	8.67667	1	0.24	0.11	0.27	10.51	4.72	10.8	1	1	1	P18neat1KD:P18neat1KD1,P18neat1KD2,P18neat1KD3	P18neat1KD:P18neat1KD1,P18neat1KD2,P18neat1KD3	3	3	14.6533	223.413	1	16.79	14.15	13.02	298.68	182.79	188.77	1	1	1
9537	NM_001258320.1,NM_001258321.1,NM_001258322.1,NM_001258323.2,NM_001258324.1,NM_001318384.1,NM_001318385.1,NM_001318386.1,NM_001318387.1,NM_001318388.1,NM_001318389.1,NM_001318390.1,NM_006034.4,NR_134612.1,XM_005253227.4,XM_005253229.2,XM_011520475.2,XM_011520476.2,XM_011520477.2,XM_011520478.2,XM_017018580.2,XM_017018581.1,XM_024448777.1	gene	group	mRNA	P18controlKD-vs-P18neat1KD	P18controlKD	P18neat1KD	Up	1.08257e-68	6.11428e-67	8.64509	P18controlKD:P18controlKD3,P18controlKD2,P18controlKD1	P18controlKD:P18controlKD3,P18controlKD2,P18controlKD1	3	3	0.0633333	3	1	0.02	0.1	0.07	1	5	3	1	1	1	P18neat1KD:P18neat1KD1,P18neat1KD2,P18neat1KD3	P18neat1KD:P18neat1KD1,P18neat1KD2,P18neat1KD3	3	3	32.3867	516	1	31.15	33.57	32.44	593	473	482	1	1	1
9444	NM_001301085.1,NM_006775.2,NM_206853.2,NM_206854.2,NM_206855.2,URS00008B653F,URS00008B86D2,URS00008BB757,URS00008BBA38,URS00008BCE2A,URS00009B718D,URS00009BFD29,XM_011536258.2,XM_011536259.2,XM_011536260.2,XM_011536261.1,XM_017011502.1,XM_017011503.1,XM_017011504.1,XR_001743749.1,XR_001743750.1,XR_245557.3,XR_942633.2	gene	group	mRNA	P18controlKD-vs-P18neat1KD	P18controlKD	P18neat1KD	Dw	1.45871e-68	8.22807e-67	-1.77524	P18controlKD:P18controlKD3,P18controlKD2,P18controlKD1	P18controlKD:P18controlKD3,P18controlKD2,P18controlKD1	3	3	80.9733	2932.82	1	74.04	86.6	82.28	2818.43	3001.01	2979.02	1	1	1	P18neat1KD:P18neat1KD1,P18neat1KD2,P18neat1KD3	P18neat1KD:P18neat1KD1,P18neat1KD2,P18neat1KD3	3	3	28.94	370.333	1	28.54	30.32	27.96	451	336	324	1	1	1
124739	BGIR9606_368269,NM_001267576.1,NM_153210.4,URS0000D57E64,URS0000D59551,URS0000D5B5D7,URS0000D5CCAD,XM_011523639.2,XM_011523640.1,XM_011523641.1,XM_011523642.3,XM_017024159.2,XM_017024160.1,XM_017024161.1,XM_017024162.2	gene	group	mRNA	P18controlKD-vs-P18neat1KD	P18controlKD	P18neat1KD	Up	1.483e-68	8.35438e-67	5.10385	P18controlKD:P18controlKD3,P18controlKD2,P18controlKD1	P18controlKD:P18controlKD3,P18controlKD2,P18controlKD1	3	3	0.123333	12.5633	1	0.13	0.1	0.14	13.13	9.93	14.63	1	1	1	P18neat1KD:P18neat1KD1,P18neat1KD2,P18neat1KD3	P18neat1KD:P18neat1KD1,P18neat1KD2,P18neat1KD3	3	3	6.79333	177.717	1	6.63	7.05	6.7	204.55	158.59	170.01	1	1	1
7798	BGIR9606_264148,BGIR9606_269840,NM_001142546.1,NM_033631.3,URS00001F754A,URS00008B7A17,URS00008B91C4,URS00008BC98F,URS0000D5A97E,XM_011542090.3,XM_011542091.3,XM_017002252.2	gene	group	mRNA	P18controlKD-vs-P18neat1KD	P18controlKD	P18neat1KD	Dw	1.69795e-68	9.553e-67	-1.57894	P18controlKD:P18controlKD3,P18controlKD2,P18controlKD1	P18controlKD:P18controlKD3,P18controlKD2,P18controlKD1	3	3	19.0933	2125.88	1	19.17	18.44	19.67	2188.77	2120.94	2067.94	1	1	1	P18neat1KD:P18neat1KD1,P18neat1KD2,P18neat1KD3	P18neat1KD:P18neat1KD1,P18neat1KD2,P18neat1KD3	3	3	7.84	306.473	1	7.14	8.95	7.43	353.06	279.66	286.7	1	1	1
389206	BGIR9606_294036,NM_001159547.1,NM_207406.3,URS00008B90C1,URS0000D6010C,XM_017008185.1	gene	group	mRNA	P18controlKD-vs-P18neat1KD	P18controlKD	P18neat1KD	Up	2.93723e-68	1.65042e-66	4.78772	P18controlKD:P18controlKD3,P18controlKD2,P18controlKD1	P18controlKD:P18controlKD3,P18controlKD2,P18controlKD1	3	3	0.12	15	1	0.1	0.09	0.17	14	12	19	1	1	1	P18neat1KD:P18neat1KD1,P18neat1KD2,P18neat1KD3	P18neat1KD:P18neat1KD1,P18neat1KD2,P18neat1KD3	3	3	3.93333	179.333	1	4.13	3.86	3.81	224	149	165	1	1	1
10098	NM_005723.3,URS00001D67FC,URS0000D5E37D,XM_005262680.1,XR_001741092.1,XR_244617.1	gene	group	mRNA	P18controlKD-vs-P18neat1KD	P18controlKD	P18neat1KD	Dw	3.60353e-68	2.02222e-66	-2.45378	P18controlKD:P18controlKD3,P18controlKD2,P18controlKD1	P18controlKD:P18controlKD3,P18controlKD2,P18controlKD1	3	3	26.4533	1190.33	1	26.06	28.26	25.04	1274	1244	1053	1	1	1	P18neat1KD:P18neat1KD1,P18neat1KD2,P18neat1KD3	P18neat1KD:P18neat1KD1,P18neat1KD2,P18neat1KD3	3	3	5.56667	93.6667	1	5.67	6.18	4.85	119	86	76	1	1	1
150759	NR_103734.1,URS000020EA70,URS00008B528D,URS00008BA567,URS00008BADED,URS00008BE132,URS00009B7F82,URS00009BA4D8,URS00009BCBD0,URS0000D5A4BA	gene	group	lncRNA	P18controlKD-vs-P18neat1KD	P18controlKD	P18neat1KD	Dw	3.83522e-68	2.14949e-66	-1.91087	P18controlKD:P18controlKD3,P18controlKD2,P18controlKD1	P18controlKD:P18controlKD3,P18controlKD2,P18controlKD1	3	3	18.5533	1741.78	1	19.45	17.59	18.62	1918.26	1584.51	1722.57	1	1	1	P18neat1KD:P18neat1KD1,P18neat1KD2,P18neat1KD3	P18neat1KD:P18neat1KD1,P18neat1KD2,P18neat1KD3	3	3	6.16333	198.64	1	5.46	6.93	6.1	211.58	194.99	189.35	1	1	1
1159	NM_020990.4,NR_135748.1,NR_135749.1,NR_135750.1,NR_135751.1,NR_135752.1,XM_005254150.4,XM_011521194.1,XM_011521195.2,XM_011521196.1,XM_011521197.2,XM_011521198.1,XM_011521199.2,XM_017021902.1	gene	group	mRNA	P18controlKD-vs-P18neat1KD	P18controlKD	P18neat1KD	Up	4.10826e-68	2.29958e-66	6.24839	P18controlKD:P18controlKD3,P18controlKD2,P18controlKD1	P18controlKD:P18controlKD3,P18controlKD2,P18controlKD1	3	3	0.226667	7.56667	1	0.42	0.08	0.18	14.57	3.31	4.82	1	1	1	P18neat1KD:P18neat1KD1,P18neat1KD2,P18neat1KD3	P18neat1KD:P18neat1KD1,P18neat1KD2,P18neat1KD3	3	3	26.0067	227.53	1	24.95	28.87	24.2	255.97	223.32	203.3	1	1	1
7700	NM_001348277.1,NM_001348278.1,NM_001348279.1,NM_001348280.1,NM_003441.3,URS00008B6A1D,URS00008C10FB,URS00009BC355,XM_011513562.3,XM_017008591.2	gene	group	mRNA	P18controlKD-vs-P18neat1KD	P18controlKD	P18neat1KD	Up	4.95333e-68	2.76906e-66	3.55248	P18controlKD:P18controlKD3,P18controlKD2,P18controlKD1	P18controlKD:P18controlKD3,P18controlKD2,P18controlKD1	3	3	0.413333	38.8767	1	0.45	0.4	0.39	40.23	34.88	41.52	1	1	1	P18neat1KD:P18neat1KD1,P18neat1KD2,P18neat1KD3	P18neat1KD:P18neat1KD1,P18neat1KD2,P18neat1KD3	3	3	6.3	194.147	1	6.43	6.1	6.37	235	168.19	179.25	1	1	1
105374339	BGIR9606_293029,URS00008B9F5E,URS00008BCA65,URS0000D5A55B,XR_002959773.1,XR_925031.3,XR_925032.3	gene	group	lncRNA	P18controlKD-vs-P18neat1KD	P18controlKD	P18neat1KD	Up	5.74655e-68	3.2084e-66	5.42129	P18controlKD:P18controlKD3,P18controlKD2,P18controlKD1	P18controlKD:P18controlKD3,P18controlKD2,P18controlKD1	3	3	0.306667	10.4567	1	0.35	0.37	0.2	10.18	6	15.19	1	1	1	P18neat1KD:P18neat1KD1,P18neat1KD2,P18neat1KD3	P18neat1KD:P18neat1KD1,P18neat1KD2,P18neat1KD3	3	3	7.45667	192.26	1	8.02	7.06	7.29	236.5	151.76	188.52	1	1	1
64359	BGIR9606_370265,NM_001205319.1,NM_022463.4,URS0000179C96,URS00008BB025,URS00009B2575,XM_005256756.4,XM_005256758.3,XM_017024949.1	gene	group	mRNA	P18controlKD-vs-P18neat1KD	P18controlKD	P18neat1KD	Up	6.03449e-68	3.36488e-66	5.15579	P18controlKD:P18controlKD3,P18controlKD2,P18controlKD1	P18controlKD:P18controlKD3,P18controlKD2,P18controlKD1	3	3	0.283333	12.4133	1	0.36	0.23	0.26	16.46	9.98	10.8	1	1	1	P18neat1KD:P18neat1KD1,P18neat1KD2,P18neat1KD3	P18neat1KD:P18neat1KD1,P18neat1KD2,P18neat1KD3	3	3	13.2167	179.417	1	13.66	13.23	12.76	212	148.72	177.53	1	1	1
BGIG9606_45739	URS0000D5BE99,URS0000D5C255,URS0000D5C331,URS0000D5C876,URS0000D5DB91	gene	group	lncRNA	P18controlKD-vs-P18neat1KD	P18controlKD	P18neat1KD	Dw	6.11762e-68	3.4069e-66	-4.70749	P18controlKD:P18controlKD3,P18controlKD2,P18controlKD1	P18controlKD:P18controlKD3,P18controlKD2,P18controlKD1	3	3	11.06	832.267	1	12.07	9.08	12.03	946.83	665.84	884.13	1	1	1	P18neat1KD:P18neat1KD1,P18neat1KD2,P18neat1KD3	P18neat1KD:P18neat1KD1,P18neat1KD2,P18neat1KD3	3	3	0.676667	14.3967	1	0.41	1.09	0.53	15.94	10.43	16.82	1	1	1
23499	BGIR9606_270364,NM_012090.5,URS00002E2141,URS000052E022,URS00008B2753,URS00008B2BB7,URS00008B4857,URS00008B516F,URS00008B8456,URS00008B9899,URS00008BEB0B,URS0000D5C67A,XM_005270694.1,XM_005270695.1,XM_005270696.1,XM_005270697.1,XM_005270698.1,XM_006710519.1,XM_006710520.2,XM_006710521.1,XM_006710522.1,XM_006710526.3,XM_006710528.3,XM_006710529.3,XM_006710530.3,XM_006710531.3,XM_006710535.3,XM_006…	gene	group	mRNA	P18controlKD-vs-P18neat1KD	P18controlKD	P18neat1KD	Dw	7.44221e-68	4.1393e-66	-1.15266	P18controlKD:P18controlKD3,P18controlKD2,P18controlKD1	P18controlKD:P18controlKD3,P18controlKD2,P18controlKD1	3	3	29.5167	8231.34	1	29.68	29.32	29.55	8458.02	8304	7932	1	1	1	P18neat1KD:P18neat1KD1,P18neat1KD2,P18neat1KD3	P18neat1KD:P18neat1KD1,P18neat1KD2,P18neat1KD3	3	3	19.7133	1595	1	18.85	20.91	19.38	1885	1433	1467	1	1	1
5476	NM_000308.3,NM_001127695.2,NM_001167594.2,NR_133656.1,URS00004A4E70,URS00009B47A7	gene	group	mRNA	P18controlKD-vs-P18neat1KD	P18controlKD	P18neat1KD	Dw	8.36661e-68	4.64755e-66	-2.04956	P18controlKD:P18controlKD3,P18controlKD2,P18controlKD1	P18controlKD:P18controlKD3,P18controlKD2,P18controlKD1	3	3	43.63	1939.3	1	45.22	46.86	38.81	2076.56	2082.45	1658.88	1	1	1	P18neat1KD:P18neat1KD1,P18neat1KD2,P18neat1KD3	P18neat1KD:P18neat1KD1,P18neat1KD2,P18neat1KD3	3	3	13.9233	202.563	1	14.47	13.7	13.6	247.83	168.09	191.77	1	1	1
23321	BGIR9606_300143,NM_001130067.1,NM_001302692.1,NM_001302693.1,NM_001302694.1,NM_001351054.1,NM_001351055.1,NM_001351056.1,NM_001351057.1,NM_015271.4,URS00008BF167,URS00008C01F4,XM_006714157.1,XM_006714158.1,XM_006714160.1,XM_006714161.1,XM_006714162.1,XM_006714165.3,XM_011531795.1,XM_011531796.3,XM_017007943.1,XM_017007944.1,XM_017007945.1,XM_017007946.2,XM_017007947.1,XM_017007948.2,XM_017007949.…	gene	group	mRNA	P18controlKD-vs-P18neat1KD	P18controlKD	P18neat1KD	Dw	1.02469e-67	5.68484e-66	-2.42027	P18controlKD:P18controlKD3,P18controlKD2,P18controlKD1	P18controlKD:P18controlKD3,P18controlKD2,P18controlKD1	3	3	12.05	1055.33	1	10.65	13.12	12.38	1105	1008	1053	1	1	1	P18neat1KD:P18neat1KD1,P18neat1KD2,P18neat1KD3	P18neat1KD:P18neat1KD1,P18neat1KD2,P18neat1KD3	3	3	4.26	84.6667	1	3.49	4.91	4.38	97	87	70	1	1	1
84168	NM_018153.3,NM_032208.2,NM_053034.2,URS00008BA5AB,XM_017005075.2,XM_017005076.2,XM_017005077.2	gene	group	mRNA	P18controlKD-vs-P18neat1KD	P18controlKD	P18neat1KD	Dw	1.09623e-67	6.07405e-66	-2.33217	P18controlKD:P18controlKD3,P18controlKD2,P18controlKD1	P18controlKD:P18controlKD3,P18controlKD2,P18controlKD1	3	3	17.4433	1405.67	1	18.52	16.2	17.61	1495	1343	1379	1	1	1	P18neat1KD:P18neat1KD1,P18neat1KD2,P18neat1KD3	P18neat1KD:P18neat1KD1,P18neat1KD2,P18neat1KD3	3	3	4.75333	121.333	1	5.32	3.53	5.41	168	82	114	1	1	1
9563	BGIR9606_269479,NM_001282587.1,NM_004285.3,URS00008B6466,XM_005263540.5,XM_006711052.4,XM_017002865.2,XM_017002866.2	gene	group	mRNA	P18controlKD-vs-P18neat1KD	P18controlKD	P18neat1KD	Up	1.12001e-67	6.19796e-66	1.91866	P18controlKD:P18controlKD3,P18controlKD2,P18controlKD1	P18controlKD:P18controlKD3,P18controlKD2,P18controlKD1	3	3	4.67667	668.5	1	4.09	5.24	4.7	629.94	763	612.56	1	1	1	P18neat1KD:P18neat1KD1,P18neat1KD2,P18neat1KD3	P18neat1KD:P18neat1KD1,P18neat1KD2,P18neat1KD3	3	3	20.72	1092.41	1	21.07	20.08	21.01	1293	916.23	1068.01	1	1	1
2353	NM_005252.3	gene	group	mRNA	P18controlKD-vs-P18neat1KD	P18controlKD	P18neat1KD	Up	1.34613e-67	7.4399e-66	4.27024	P18controlKD:P18controlKD3,P18controlKD2,P18controlKD1	P18controlKD:P18controlKD3,P18controlKD2,P18controlKD1	3	3	1.23	39.3333	1	1.23	1.28	1.18	41	41	36	1	1	1	P18neat1KD:P18neat1KD1,P18neat1KD2,P18neat1KD3	P18neat1KD:P18neat1KD1,P18neat1KD2,P18neat1KD3	3	3	29.08	318	1	20.94	40.98	25.32	280	398	276	1	1	1
8693	NM_003774.4	gene	group	mRNA	P18controlKD-vs-P18neat1KD	P18controlKD	P18neat1KD	Dw	1.4281e-67	7.88294e-66	-3.19097	P18controlKD:P18controlKD3,P18controlKD2,P18controlKD1	P18controlKD:P18controlKD3,P18controlKD2,P18controlKD1	3	3	15.4	1253.18	1	13.84	16.68	15.68	1180.13	1357.62	1221.78	1	1	1	P18neat1KD:P18neat1KD1,P18neat1KD2,P18neat1KD3	P18neat1KD:P18neat1KD1,P18neat1KD2,P18neat1KD3	3	3	2.06667	59.84	1	1.88	1.45	2.87	64.03	35.92	79.57	1	1	1
57142	BGIR9606_280414,BGIR9606_280439,NM_001321859.1,NM_001321860.1,NM_001321861.1,NM_001321862.1,NM_001321863.1,NM_001321904.1,NM_007008.2,NM_020532.4,NM_153828.2,NM_207520.1,NM_207521.1,NR_135829.1,NR_135830.1,URS00008B545E,URS00008B576A,URS00008C3286	gene	group	mRNA	P18controlKD-vs-P18neat1KD	P18controlKD	P18neat1KD	Dw	1.54148e-67	8.49813e-66	-1.28636	P18controlKD:P18controlKD3,P18controlKD2,P18controlKD1	P18controlKD:P18controlKD3,P18controlKD2,P18controlKD1	3	3	134.927	3968.22	1	130.84	138.91	135.03	4063.81	3938.2	3902.65	1	1	1	P18neat1KD:P18neat1KD1,P18neat1KD2,P18neat1KD3	P18neat1KD:P18neat1KD1,P18neat1KD2,P18neat1KD3	3	3	63.9867	701.217	1	64.83	70.26	56.87	813.65	593	697	1	1	1
30837	NM_014598.3,XM_017024551.1,XM_017024552.1,XR_001752503.1	gene	group	mRNA	P18controlKD-vs-P18neat1KD	P18controlKD	P18neat1KD	Up	1.7556e-67	9.66637e-66	1.69191	P18controlKD:P18controlKD3,P18controlKD2,P18controlKD1	P18controlKD:P18controlKD3,P18controlKD2,P18controlKD1	3	3	3.91667	479.07	1	4	3.82	3.93	511.89	465.3	460.02	1	1	1	P18neat1KD:P18neat1KD1,P18neat1KD2,P18neat1KD3	P18neat1KD:P18neat1KD1,P18neat1KD2,P18neat1KD3	3	3	15.4133	665.03	1	15.39	16.52	14.33	786.01	614.07	595.01	1	1	1
1948	NM_004093.3,URS0000761236,URS0000D5F679,URS0000D64E58,XM_017020406.2	gene	group	mRNA	P18controlKD-vs-P18neat1KD	P18controlKD	P18neat1KD	Dw	2.59116e-67	1.42491e-65	-1.73175	P18controlKD:P18controlKD3,P18controlKD2,P18controlKD1	P18controlKD:P18controlKD3,P18controlKD2,P18controlKD1	3	3	39.8533	2658.84	1	35.34	42.42	41.8	2571.88	2797.25	2607.4	1	1	1	P18neat1KD:P18neat1KD1,P18neat1KD2,P18neat1KD3	P18neat1KD:P18neat1KD1,P18neat1KD2,P18neat1KD3	3	3	13.56	345.68	1	12.93	13.38	14.37	396.41	291.52	349.11	1	1	1
301	NM_000700.2,URS00009BF5A5,XM_011518609.1,XM_017014657.1	gene	group	mRNA	P18controlKD-vs-P18neat1KD	P18controlKD	P18neat1KD	Dw	2.59908e-67	1.42747e-65	-9.55771	P18controlKD:P18controlKD3,P18controlKD2,P18controlKD1	P18controlKD:P18controlKD3,P18controlKD2,P18controlKD1	3	3	182.827	4082	1	178.4	188.47	181.61	4166	4200	3880	1	1	1	P18neat1KD:P18neat1KD1,P18neat1KD2,P18neat1KD3	P18neat1KD:P18neat1KD1,P18neat1KD2,P18neat1KD3	3	3	0.306667	2.33333	1	0.34	0.31	0.27	3	2	2	1	1	1
64968	NM_032476.3	gene	group	mRNA	P18controlKD-vs-P18neat1KD	P18controlKD	P18neat1KD	Dw	2.84103e-67	1.55841e-65	-2.59372	P18controlKD:P18controlKD3,P18controlKD2,P18controlKD1	P18controlKD:P18controlKD3,P18controlKD2,P18controlKD1	3	3	77.1333	1092.11	1	77.43	77.77	76.2	1144.53	1101.24	1030.56	1	1	1	P18neat1KD:P18neat1KD1,P18neat1KD2,P18neat1KD3	P18neat1KD:P18neat1KD1,P18neat1KD2,P18neat1KD3	3	3	15.53	78.1333	1	15.13	12.16	19.3	89.21	52.12	93.07	1	1	1
151195	BGIR9606_278564,BGIR9606_283628,BGIR9606_283629,NM_001142300.1,NM_001330218.1,NM_152523.2,URS00009BC456	gene	group	mRNA	P18controlKD-vs-P18neat1KD	P18controlKD	P18neat1KD	Dw	3.23968e-67	1.77486e-65	-2.32913	P18controlKD:P18controlKD3,P18controlKD2,P18controlKD1	P18controlKD:P18controlKD3,P18controlKD2,P18controlKD1	3	3	25.2067	1052.72	1	23.65	25.3	26.67	1086.89	1041.18	1030.08	1	1	1	P18neat1KD:P18neat1KD1,P18neat1KD2,P18neat1KD3	P18neat1KD:P18neat1KD1,P18neat1KD2,P18neat1KD3	3	3	6.28	90.81	1	6.95	5.56	6.33	113.74	82.37	76.32	1	1	1
10437	NM_006332.4,URS0000D5AA85	gene	group	mRNA	P18controlKD-vs-P18neat1KD	P18controlKD	P18neat1KD	Dw	3.84645e-67	2.10465e-65	-5.20287	P18controlKD:P18controlKD3,P18controlKD2,P18controlKD1	P18controlKD:P18controlKD3,P18controlKD2,P18controlKD1	3	3	53.9667	803.667	1	57.89	53.16	50.85	899	791	721	1	1	1	P18neat1KD:P18neat1KD1,P18neat1KD2,P18neat1KD3	P18neat1KD:P18neat1KD1,P18neat1KD2,P18neat1KD3	3	3	1.75667	9.33333	1	0.85	2.3	2.12	6	11	11	1	1	1
107984220	BGIR9606_337315,BGIR9606_337318,URS00000B3AE7,URS0000D5704B,URS0000D57AFA,URS0000D5B51A,URS0000D5B8E1,URS0000D5C132,URS0000D5C4F2,URS0000D5C8FF,XR_001747421.1	gene	group	lncRNA	P18controlKD-vs-P18neat1KD	P18controlKD	P18neat1KD	Dw	4.68158e-67	2.55841e-65	-2.08691	P18controlKD:P18controlKD3,P18controlKD2,P18controlKD1	P18controlKD:P18controlKD3,P18controlKD2,P18controlKD1	3	3	13.4233	2642.05	1	13.77	12.65	13.85	2620.5	2451.43	2854.22	1	1	1	P18neat1KD:P18neat1KD1,P18neat1KD2,P18neat1KD3	P18neat1KD:P18neat1KD1,P18neat1KD2,P18neat1KD3	3	3	3.36333	265.857	1	2.77	4.39	2.93	275.42	277	245.15	1	1	1
347902	NM_001143668.1,NM_181847.4,XM_005268837.3	gene	group	mRNA	P18controlKD-vs-P18neat1KD	P18controlKD	P18neat1KD	Dw	4.98997e-67	2.72354e-65	-5.16888	P18controlKD:P18controlKD3,P18controlKD2,P18controlKD1	P18controlKD:P18controlKD3,P18controlKD2,P18controlKD1	3	3	14.7167	807.983	1	13.63	15.38	15.14	779	851	793.95	1	1	1	P18neat1KD:P18neat1KD1,P18neat1KD2,P18neat1KD3	P18neat1KD:P18neat1KD1,P18neat1KD2,P18neat1KD3	3	3	0.486667	9.66667	1	0.46	0.66	0.34	10	12	7	1	1	1
108783654	NR_144402.1,URS00008B7AC5,URS00008B8DD4,URS00008C0467,URS0000D57FF6,URS0000D58878,URS0000D59F99	gene	group	lncRNA	P18controlKD-vs-P18neat1KD	P18controlKD	P18neat1KD	Up	5.50829e-67	3.0027e-65	1.7479	P18controlKD:P18controlKD3,P18controlKD2,P18controlKD1	P18controlKD:P18controlKD3,P18controlKD2,P18controlKD1	3	3	7.63	423.743	1	7.65	7.69	7.55	439.71	418.89	412.63	1	1	1	P18neat1KD:P18neat1KD1,P18neat1KD2,P18neat1KD3	P18neat1KD:P18neat1KD1,P18neat1KD2,P18neat1KD3	3	3	27.48	614.85	1	29.12	26.95	26.37	754.55	501.65	588.35	1	1	1
7076	NM_003254.2,XM_017029766.2	gene	group	mRNA	P18controlKD-vs-P18neat1KD	P18controlKD	P18neat1KD	Dw	5.51624e-67	3.0033e-65	-7.42804	P18controlKD:P18controlKD3,P18controlKD2,P18controlKD1	P18controlKD:P18controlKD3,P18controlKD2,P18controlKD1	3	3	121.95	1596.67	1	117.39	127.36	121.1	1608	1670	1512	1	1	1	P18neat1KD:P18neat1KD1,P18neat1KD2,P18neat1KD3	P18neat1KD:P18neat1KD1,P18neat1KD2,P18neat1KD3	3	3	0.833333	4	1	1.29	0.76	0.45	7	3	2	1	1	1
4163	BGIR9606_302960,BGIR9606_302961,BGIR9606_302962,BGIR9606_302963,BGIR9606_302964,BGIR9606_302965,BGIR9606_302966,BGIR9606_302967,BGIR9606_302969,BGIR9606_302970,NM_001085377.1,NM_002387.2,URS000029B485,URS00008C2426,XM_005271991.3,XM_017009473.1,XM_017009474.1,XM_024446049.1,XM_024446050.1,XM_024446051.1,XM_024446052.1	gene	group	mRNA	P18controlKD-vs-P18neat1KD	P18controlKD	P18neat1KD	Dw	5.73591e-67	3.11903e-65	-2.32719	P18controlKD:P18controlKD3,P18controlKD2,P18controlKD1	P18controlKD:P18controlKD3,P18controlKD2,P18controlKD1	3	3	7.93333	1072.62	1	7.91	7.77	8.12	1120.72	1028	1069.13	1	1	1	P18neat1KD:P18neat1KD1,P18neat1KD2,P18neat1KD3	P18neat1KD:P18neat1KD1,P18neat1KD2,P18neat1KD3	3	3	3.78333	92.6333	1	3.93	4.22	3.2	115.9	68	94	1	1	1
105369575	BGIR9606_342539,BGIR9606_342540,BGIR9606_342541,URS00008B3936,URS00008B79AC,URS0000D57422,URS0000D57D62,URS0000D5AD3A,URS0000D5CF71,XR_001748457.1	gene	group	lncRNA	P18controlKD-vs-P18neat1KD	P18controlKD	P18neat1KD	Dw	6.53332e-67	3.54823e-65	-4.70978	P18controlKD:P18controlKD3,P18controlKD2,P18controlKD1	P18controlKD:P18controlKD3,P18controlKD2,P18controlKD1	3	3	9.00667	749.037	1	8.75	9.52	8.75	720.78	741.05	785.28	1	1	1	P18neat1KD:P18neat1KD1,P18neat1KD2,P18neat1KD3	P18neat1KD:P18neat1KD1,P18neat1KD2,P18neat1KD3	3	3	0.166667	12.7467	1	0.08	0.11	0.31	14.17	13.22	10.85	1	1	1
6793	NM_005990.3,XM_017009788.1	gene	group	mRNA	P18controlKD-vs-P18neat1KD	P18controlKD	P18neat1KD	Dw	8.5017e-67	4.61154e-65	-2.07908	P18controlKD:P18controlKD3,P18controlKD2,P18controlKD1	P18controlKD:P18controlKD3,P18controlKD2,P18controlKD1	3	3	13.79	1255.52	1	14.48	13.53	13.36	1377.6	1225.92	1163.05	1	1	1	P18neat1KD:P18neat1KD1,P18neat1KD2,P18neat1KD3	P18neat1KD:P18neat1KD1,P18neat1KD2,P18neat1KD3	3	3	3.95333	128.093	1	4.23	4.02	3.61	161.21	111.07	112	1	1	1
65988	NM_001305018.1,NM_001305019.1,NM_001305020.1,NM_023931.3	gene	group	mRNA	P18controlKD-vs-P18neat1KD	P18controlKD	P18neat1KD	Up	9.0233e-67	4.88842e-65	2.68547	P18controlKD:P18controlKD3,P18controlKD2,P18controlKD1	P18controlKD:P18controlKD3,P18controlKD2,P18controlKD1	3	3	1.77	93.7067	1	1.8	1.8	1.71	99.93	94.22	86.97	1	1	1	P18neat1KD:P18neat1KD1,P18neat1KD2,P18neat1KD3	P18neat1KD:P18neat1KD1,P18neat1KD2,P18neat1KD3	3	3	13.79	257.54	1	13.36	13.59	14.42	295.34	218.07	259.21	1	1	1
8412	BGIR9606_265837,BGIR9606_271661,BGIR9606_271662,BGIR9606_271663,BGIR9606_271664,BGIR9606_271665,BGIR9606_271667,NM_001261408.1,NM_001261409.1,NM_001261410.1,NM_001308251.1,NM_003567.3,URS00008B757F,URS00008B8183,URS00008BC388,URS00008BEA13,URS0000D5867D,URS0000D5B643,XM_017002480.1	gene	group	mRNA	P18controlKD-vs-P18neat1KD	P18controlKD	P18neat1KD	Dw	1.0517e-66	5.69062e-65	-1.66937	P18controlKD:P18controlKD3,P18controlKD2,P18controlKD1	P18controlKD:P18controlKD3,P18controlKD2,P18controlKD1	3	3	51.4133	2291.52	1	50.46	52.2	51.58	2351.86	2354.66	2168.03	1	1	1	P18neat1KD:P18neat1KD1,P18neat1KD2,P18neat1KD3	P18neat1KD:P18neat1KD1,P18neat1KD2,P18neat1KD3	3	3	15.3867	312.1	1	16.77	14.33	15.06	392.28	254.86	289.16	1	1	1
23654	NM_012401.3,URS0000D5E2EA,XM_005261909.1,XM_005261910.3,XM_005261911.4,XM_006724413.2,XM_011530682.2,XM_017028703.1,XM_017028704.2,XR_002958678.1	gene	group	mRNA	P18controlKD-vs-P18neat1KD	P18controlKD	P18neat1KD	Up	1.67365e-66	9.04473e-65	1.51396	P18controlKD:P18controlKD3,P18controlKD2,P18controlKD1	P18controlKD:P18controlKD3,P18controlKD2,P18controlKD1	3	3	20.3467	1965	1	19.15	22.14	19.75	1945	2147	1803	1	1	1	P18neat1KD:P18neat1KD1,P18neat1KD2,P18neat1KD3	P18neat1KD:P18neat1KD1,P18neat1KD2,P18neat1KD3	3	3	70.91	2416.67	1	69.43	74.75	68.55	2815	2202	2233	1	1	1
157	NM_005160.3,URS00004FB584,URS00008B20FC,URS00008B65ED,URS00008B7234,URS00008BE373,URS00008C00DF,XM_011529975.2,XM_024452165.1,XR_001755175.1,XR_937823.1	gene	group	mRNA	P18controlKD-vs-P18neat1KD	P18controlKD	P18neat1KD	Up	1.93072e-66	1.04211e-64	3.017	P18controlKD:P18controlKD3,P18controlKD2,P18controlKD1	P18controlKD:P18controlKD3,P18controlKD2,P18controlKD1	3	3	1.13333	83.9133	1	1	1.21	1.19	72.61	99.43	79.7	1	1	1	P18neat1KD:P18neat1KD1,P18neat1KD2,P18neat1KD3	P18neat1KD:P18neat1KD1,P18neat1KD2,P18neat1KD3	3	3	9.76	291.9	1	9.49	10.97	8.82	351.86	272.35	251.49	1	1	1
101927345	URS00008BD811,XM_011544009.2,XR_001754943.2,XR_002958650.1	gene	group	mRNA	P18controlKD-vs-P18neat1KD	P18controlKD	P18neat1KD	Up	1.95253e-66	1.05259e-64	2.01194	P18controlKD:P18controlKD3,P18controlKD2,P18controlKD1	P18controlKD:P18controlKD3,P18controlKD2,P18controlKD1	3	3	5.46667	318.94	1	5.19	4.95	6.26	318.96	294.03	343.83	1	1	1	P18neat1KD:P18neat1KD1,P18neat1KD2,P18neat1KD3	P18neat1KD:P18neat1KD1,P18neat1KD2,P18neat1KD3	3	3	26.69	553.623	1	26.95	28.41	24.71	655.92	513.09	491.86	1	1	1
817	NM_001221.3,NM_001321566.1,NM_001321567.1,NM_001321568.1,NM_001321569.1,NM_001321570.1,NM_001321571.1,NM_001321572.1,NM_001321573.1,NM_001321574.1,NM_001321575.1,NM_001321576.1,NM_001321577.1,NM_001321578.1,NM_001321579.1,NM_001321580.1,NM_001321581.1,NM_001321582.1,NM_001321583.1,NM_001321584.1,NM_001321585.1,NM_001321586.1,NM_001321587.1,NM_001321588.1,NM_001321589.1,NM_001321590.1,NM_001321591…	gene	group	mRNA	P18controlKD-vs-P18neat1KD	P18controlKD	P18neat1KD	Dw	2.20864e-66	1.18919e-64	-2.26893	P18controlKD:P18controlKD3,P18controlKD2,P18controlKD1	P18controlKD:P18controlKD3,P18controlKD2,P18controlKD1	3	3	19.8567	1126	1	18.85	21.08	19.64	1114	1152	1112	1	1	1	P18neat1KD:P18neat1KD1,P18neat1KD2,P18neat1KD3	P18neat1KD:P18neat1KD1,P18neat1KD2,P18neat1KD3	3	3	5.25333	100.667	1	4.96	5.92	4.88	117	92	93	1	1	1
64114	NM_001321427.1,NM_001321428.1,NM_001321429.1,NM_001321430.1,NM_001321432.1,NM_001321433.1,NM_001321435.1,NM_001321436.1,NM_001321438.1,NM_022152.5,NR_135643.1,XM_011511627.1	gene	group	mRNA	P18controlKD-vs-P18neat1KD	P18controlKD	P18neat1KD	Up	2.83699e-66	1.52564e-64	1.83748	P18controlKD:P18controlKD3,P18controlKD2,P18controlKD1	P18controlKD:P18controlKD3,P18controlKD2,P18controlKD1	3	3	13.3233	482.333	1	12.64	14.78	12.55	480	533	434	1	1	1	P18neat1KD:P18neat1KD1,P18neat1KD2,P18neat1KD3	P18neat1KD:P18neat1KD1,P18neat1KD2,P18neat1KD3	3	3	59.15	744.333	1	60.15	59.35	57.95	893	643	697	1	1	1
1984	NM_001143760.1,NM_001143761.1,NM_001143762.1,NM_001970.4,URS0000D5816C,XM_005256509.2,XM_011523710.2,XM_011523711.2,XM_011523712.3,XM_011523713.2,XM_017024301.2,XM_024450630.1,XM_024450631.1,XM_024450632.1,XM_024450633.1,XR_002957981.1	gene	group	mRNA	P18controlKD-vs-P18neat1KD	P18controlKD	P18neat1KD	Dw	3.26185e-66	1.75197e-64	-1.51557	P18controlKD:P18controlKD3,P18controlKD2,P18controlKD1	P18controlKD:P18controlKD3,P18controlKD2,P18controlKD1	3	3	548.037	10817.8	1	576.31	528.67	539.13	11881	10408.4	10164	1	1	1	P18neat1KD:P18neat1KD1,P18neat1KD2,P18neat1KD3	P18neat1KD:P18neat1KD1,P18neat1KD2,P18neat1KD3	3	3	234.003	1644.65	1	261.7	212.36	227.95	2149.2	1265.83	1518.91	1	1	1
10561	NM_006417.4,NR_135640.1,NR_135641.1,XM_005270380.4,XM_011540516.3,XM_017000083.2,XR_001736919.2,XR_001736920.2,XR_001736921.2,XR_001736922.2,XR_001736923.2,XR_001736924.2,XR_426586.4	gene	group	mRNA	P18controlKD-vs-P18neat1KD	P18controlKD	P18neat1KD	Dw	4.01998e-66	2.15652e-64	-2.25899	P18controlKD:P18controlKD3,P18controlKD2,P18controlKD1	P18controlKD:P18controlKD3,P18controlKD2,P18controlKD1	3	3	77.4667	2290.27	1	69.12	89.73	73.55	2133.5	2655.57	2081.75	1	1	1	P18neat1KD:P18neat1KD1,P18neat1KD2,P18neat1KD3	P18neat1KD:P18neat1KD1,P18neat1KD2,P18neat1KD3	3	3	18.7633	206.987	1	17.79	19.24	19.26	234.42	181.75	204.79	1	1	1
79767	NM_024712.3,XM_024450447.1	gene	group	mRNA	P18controlKD-vs-P18neat1KD	P18controlKD	P18neat1KD	Up	4.20374e-66	2.25234e-64	4.26412	P18controlKD:P18controlKD3,P18controlKD2,P18controlKD1	P18controlKD:P18controlKD3,P18controlKD2,P18controlKD1	3	3	0.75	24	1	1.13	0.67	0.45	37	21	14	1	1	1	P18neat1KD:P18neat1KD1,P18neat1KD2,P18neat1KD3	P18neat1KD:P18neat1KD1,P18neat1KD2,P18neat1KD3	3	3	15.68	198	1	16.05	14.82	16.17	238	162	194	1	1	1
55255	BGIR9606_306027,NM_018268.3,URS00008B6AA4,XM_005248551.4,XM_005248552.3,XM_011543505.2,XM_011543507.2,XM_017009606.1,XR_001742140.1,XR_001742141.1	gene	group	mRNA	P18controlKD-vs-P18neat1KD	P18controlKD	P18neat1KD	Up	5.67528e-66	3.03707e-64	2.46812	P18controlKD:P18controlKD3,P18controlKD2,P18controlKD1	P18controlKD:P18controlKD3,P18controlKD2,P18controlKD1	3	3	3.61667	122.637	1	3.84	3.44	3.57	132.91	111	124	1	1	1	P18neat1KD:P18neat1KD1,P18neat1KD2,P18neat1KD3	P18neat1KD:P18neat1KD1,P18neat1KD2,P18neat1KD3	3	3	23.62	291.333	1	22.57	23.54	24.75	338	245	291	1	1	1
10099	NM_001168412.1,NM_005724.5,NM_198902.2,URS000027DCF0,URS000046E9EF,URS00009C4745,XM_017021857.1	gene	group	mRNA	P18controlKD-vs-P18neat1KD	P18controlKD	P18neat1KD	Dw	6.65029e-66	3.5545e-64	-1.6518	P18controlKD:P18controlKD3,P18controlKD2,P18controlKD1	P18controlKD:P18controlKD3,P18controlKD2,P18controlKD1	3	3	84.8367	2289	1	81.46	90.74	82.31	2334	2409	2124	1	1	1	P18neat1KD:P18neat1KD1,P18neat1KD2,P18neat1KD3	P18neat1KD:P18neat1KD1,P18neat1KD2,P18neat1KD3	3	3	34.7033	314	1	34.15	35.21	34.75	371	274	297	1	1	1
55603	NM_017633.2	gene	group	mRNA	P18controlKD-vs-P18neat1KD	P18controlKD	P18neat1KD	Dw	7.94608e-66	4.24191e-64	-4.4958	P18controlKD:P18controlKD3,P18controlKD2,P18controlKD1	P18controlKD:P18controlKD3,P18controlKD2,P18controlKD1	3	3	9.5	806.333	1	8.89	10.92	8.69	789	925	705	1	1	1	P18neat1KD:P18neat1KD1,P18neat1KD2,P18neat1KD3	P18neat1KD:P18neat1KD1,P18neat1KD2,P18neat1KD3	3	3	0.526667	15.3333	1	0.42	0.78	0.38	15	20	11	1	1	1
84668	NM_032581.3,URS00008C02DA,XM_005249894.4,XM_005249895.3,XM_011515589.2,XM_011515590.2	gene	group	mRNA	P18controlKD-vs-P18neat1KD	P18controlKD	P18neat1KD	Dw	8.09731e-66	4.31738e-64	-1.99005	P18controlKD:P18controlKD3,P18controlKD2,P18controlKD1	P18controlKD:P18controlKD3,P18controlKD2,P18controlKD1	3	3	26.7133	1670	1	26.06	27.36	26.72	1687	1640	1683	1	1	1	P18neat1KD:P18neat1KD1,P18neat1KD2,P18neat1KD3	P18neat1KD:P18neat1KD1,P18neat1KD2,P18neat1KD3	3	3	7.80667	180.333	1	8.31	8.14	6.97	200	185	156	1	1	1
266977	NM_025048.3,NM_153840.3,URS00008B5604,XM_011514469.1,XM_017010735.1,XM_017010736.2,XM_024446401.1	gene	group	mRNA	P18controlKD-vs-P18neat1KD	P18controlKD	P18neat1KD	Dw	9.66245e-66	5.14564e-64	-10.2299	P18controlKD:P18controlKD3,P18controlKD2,P18controlKD1	P18controlKD:P18controlKD3,P18controlKD2,P18controlKD1	3	3	104.203	5556.67	1	91.23	106.82	114.56	5194	5747	5729	1	1	1	P18neat1KD:P18neat1KD1,P18neat1KD2,P18neat1KD3	P18neat1KD:P18neat1KD1,P18neat1KD3	3	2	0.186667	2	1	0.17	0	0.39	3	0	3	1	0	1
23178	NM_001252119.1,NM_001252120.1,NM_001252122.1,NM_001252124.1,NM_015148.3,URS00008C17AE,XM_005246991.1,XM_011510828.1,XM_011510829.2,XM_011510830.2,XM_011510831.2,XM_011510832.2,XM_011510833.1,XM_011510834.1,XM_011510835.1,XM_017003635.1,XM_017003636.1,XR_001738678.2	gene	group	mRNA	P18controlKD-vs-P18neat1KD	P18controlKD	P18neat1KD	Up	1.22753e-65	6.52916e-64	2.37985	P18controlKD:P18controlKD3,P18controlKD2,P18controlKD1	P18controlKD:P18controlKD3,P18controlKD2,P18controlKD1	3	3	2.65667	186.487	1	2.94	2.35	2.68	215	165	179.46	1	1	1	P18neat1KD:P18neat1KD1,P18neat1KD2,P18neat1KD3	P18neat1KD:P18neat1KD1,P18neat1KD2,P18neat1KD3	3	3	18.2233	420.687	1	19.59	15.34	19.74	532.54	315.59	413.93	1	1	1
55503	NM_018646.5,URS00009B4D40	gene	group	mRNA	P18controlKD-vs-P18neat1KD	P18controlKD	P18neat1KD	Up	1.3765e-65	7.31262e-64	7.07289	P18controlKD:P18controlKD3,P18controlKD2,P18controlKD1	P18controlKD:P18controlKD3,P18controlKD2,P18controlKD1	3	3	0.13	4.66667	1	0.13	0.08	0.18	5	3	6	1	1	1	P18neat1KD:P18neat1KD1,P18neat1KD2,P18neat1KD3	P18neat1KD:P18neat1KD1,P18neat1KD2,P18neat1KD3	3	3	18.06	268.333	1	15.97	19.54	18.67	282	253	270	1	1	1
5033	NM_000917.3,NM_001017962.2,NM_001142595.1,NM_001142596.1,URS00003323B6,URS00008BDD0C,URS00008BE206,URS00008BEC91,URS00009B8D71,URS0000D589AA	gene	group	mRNA	P18controlKD-vs-P18neat1KD	P18controlKD	P18neat1KD	Dw	1.70226e-65	9.03226e-64	-1.94043	P18controlKD:P18controlKD3,P18controlKD2,P18controlKD1	P18controlKD:P18controlKD3,P18controlKD2,P18controlKD1	3	3	104.943	4625.67	1	93.73	120.55	100.55	4341	5272	4264	1	1	1	P18neat1KD:P18neat1KD1,P18neat1KD2,P18neat1KD3	P18neat1KD:P18neat1KD1,P18neat1KD2,P18neat1KD3	3	3	33.2367	520	1	31.51	32.22	35.98	584	433	543	1	1	1
51635	NM_001322280.1,NM_001322281.1,NM_001322282.1,NM_016029.3,URS00008BC5CA,XM_017021368.2	gene	group	mRNA	P18controlKD-vs-P18neat1KD	P18controlKD	P18neat1KD	Up	2.56049e-65	1.35697e-63	1.86351	P18controlKD:P18controlKD3,P18controlKD2,P18controlKD1	P18controlKD:P18controlKD3,P18controlKD2,P18controlKD1	3	3	14.8867	376.04	1	13.19	16.36	15.11	366.08	405.02	357.02	1	1	1	P18neat1KD:P18neat1KD1,P18neat1KD2,P18neat1KD3	P18neat1KD:P18neat1KD1,P18neat1KD2,P18neat1KD3	3	3	65.8533	588.887	1	61.63	66.76	69.17	664	520	582.66	1	1	1
653162	BGIR9606_329096,NR_026890.1,URS0000D587DF	gene	group	mRNA	P18controlKD-vs-P18neat1KD	P18controlKD	P18neat1KD	Up	3.52043e-65	1.86345e-63	4.75664	P18controlKD:P18controlKD3,P18controlKD2,P18controlKD1	P18controlKD:P18controlKD3,P18controlKD2,P18controlKD1	3	3	0.816667	16.9333	1	0.96	0.54	0.95	20.56	11.42	18.82	1	1	1	P18neat1KD:P18neat1KD1,P18neat1KD2,P18neat1KD3	P18neat1KD:P18neat1KD1,P18neat1KD2,P18neat1KD3	3	3	169.793	191.123	1	172.34	139.64	197.4	224.31	135.3	213.76	1	1	1
2245	NM_004463.2	gene	group	mRNA	P18controlKD-vs-P18neat1KD	P18controlKD	P18neat1KD	Dw	3.79392e-65	2.00579e-63	-3.58982	P18controlKD:P18controlKD3,P18controlKD2,P18controlKD1	P18controlKD:P18controlKD3,P18controlKD2,P18controlKD1	3	3	10.7567	693.28	1	10.97	10.92	10.38	738.89	702.09	638.86	1	1	1	P18neat1KD:P18neat1KD1,P18neat1KD2,P18neat1KD3	P18neat1KD:P18neat1KD1,P18neat1KD2,P18neat1KD3	3	3	1.11667	25.05	1	1	1.43	0.92	26.92	28.03	20.2	1	1	1
344558	NM_001099289.2,URS00008B8A1F,XM_011511109.2,XM_011511110.2	gene	group	mRNA	P18controlKD-vs-P18neat1KD	P18controlKD	P18neat1KD	Dw	3.90336e-65	2.06116e-63	-2.44397	P18controlKD:P18controlKD3,P18controlKD2,P18controlKD1	P18controlKD:P18controlKD3,P18controlKD2,P18controlKD1	3	3	10.8567	931.457	1	11.01	10.55	11.01	979.35	911.12	903.9	1	1	1	P18neat1KD:P18neat1KD1,P18neat1KD2,P18neat1KD3	P18neat1KD:P18neat1KD1,P18neat1KD2,P18neat1KD3	3	3	2.46333	74.0067	1	2.15	2.78	2.46	76.8	72.81	72.41	1	1	1
BGIG9606_67737	BGIR9606_406676	gene	group	lncRNA	P18controlKD-vs-P18neat1KD	P18controlKD	P18neat1KD	Up	4.33694e-65	2.28736e-63	3.72744	P18controlKD:P18controlKD3,P18controlKD2,P18controlKD1	P18controlKD:P18controlKD3,P18controlKD2,P18controlKD1	3	3	0.866667	42.3067	1	0.74	0.62	1.24	37.93	30.62	58.37	1	1	1	P18neat1KD:P18neat1KD1,P18neat1KD2,P18neat1KD3	P18neat1KD:P18neat1KD1,P18neat1KD2,P18neat1KD3	3	3	13.76	239.637	1	14.48	14.16	12.64	296.9	210.91	211.1	1	1	1
6277	NM_014624.3,URS00009C2D22,XM_017002033.1	gene	group	mRNA	P18controlKD-vs-P18neat1KD	P18controlKD	P18neat1KD	Dw	6.64798e-65	3.50202e-63	-10.1814	P18controlKD:P18controlKD3,P18controlKD2,P18controlKD1	P18controlKD:P18controlKD3,P18controlKD2,P18controlKD1	3	3	600.673	5389.33	1	577.5	673.58	550.94	5454	6029	4685	1	1	1	P18neat1KD:P18neat1KD1,P18neat1KD2,P18neat1KD3	P18neat1KD:P18neat1KD1,P18neat1KD2,P18neat1KD3	3	3	0.62	2	1	0.85	0.7	0.31	3	2	1	1	1	1
221662	NM_001143941.1,NM_001143942.1,NM_153020.2,URS00009AF8A6,XM_005248932.3,XM_011514387.2,XM_011514388.2,XM_011514389.2	gene	group	mRNA	P18controlKD-vs-P18neat1KD	P18controlKD	P18neat1KD	Up	7.69015e-65	4.04615e-63	3.21388	P18controlKD:P18controlKD3,P18controlKD2,P18controlKD1	P18controlKD:P18controlKD3,P18controlKD2,P18controlKD1	3	3	1.4	51.6667	1	1.29	1.27	1.64	50	47	58	1	1	1	P18neat1KD:P18neat1KD1,P18neat1KD2,P18neat1KD3	P18neat1KD:P18neat1KD1,P18neat1KD2,P18neat1KD3	3	3	15.8733	206.667	1	15.9	16.43	15.29	245	183	192	1	1	1
23528	NM_001281293.1,NM_001281294.1,NM_012482.4,URS00008BF394	gene	group	mRNA	P18controlKD-vs-P18neat1KD	P18controlKD	P18neat1KD	Dw	1.01395e-64	5.32848e-63	-1.87437	P18controlKD:P18controlKD3,P18controlKD2,P18controlKD1	P18controlKD:P18controlKD3,P18controlKD2,P18controlKD1	3	3	23.4967	1731.67	1	22.2	24.73	23.56	1713	1822	1660	1	1	1	P18neat1KD:P18neat1KD1,P18neat1KD2,P18neat1KD3	P18neat1KD:P18neat1KD1,P18neat1KD2,P18neat1KD3	3	3	7.80333	204	1	8.05	7.95	7.41	248	178	186	1	1	1
25861	NM_001083885.2,NM_001173425.1,NM_001346890.1,NM_015404.3,URS00008B8B21,URS00008BC0A8,XM_011518485.1,XM_011518486.2,XM_011518487.2,XM_011518488.2,XM_011518489.3,XM_011518491.3,XM_011518492.2,XM_011518494.3,XR_929747.2,XR_929748.2,XR_929749.2,XR_929750.3,XR_929752.2,XR_929753.3,XR_929754.2,XR_929755.3,XR_929756.2,XR_929757.2	gene	group	mRNA	P18controlKD-vs-P18neat1KD	P18controlKD	P18neat1KD	Dw	1.18758e-64	6.23342e-63	-1.83919	P18controlKD:P18controlKD3,P18controlKD2,P18controlKD1	P18controlKD:P18controlKD3,P18controlKD2,P18controlKD1	3	3	29.0167	1654.67	1	31.2	27.74	28.11	1854	1584	1526	1	1	1	P18neat1KD:P18neat1KD1,P18neat1KD2,P18neat1KD3	P18neat1KD:P18neat1KD1,P18neat1KD2,P18neat1KD3	3	3	10.0367	198.667	1	10.51	10.64	8.96	239	186	171	1	1	1
135228	BGIR9606_310008,NM_001159587.2,NM_001159588.2,NM_133493.4	gene	group	mRNA	P18controlKD-vs-P18neat1KD	P18controlKD	P18neat1KD	Dw	1.25737e-64	6.59186e-63	-8.8002	P18controlKD:P18controlKD3,P18controlKD2,P18controlKD1	P18controlKD:P18controlKD3,P18controlKD2,P18controlKD1	3	3	19.93	2761.4	1	19.5	21.02	19.27	2835.19	2901.51	2547.49	1	1	1	P18neat1KD:P18neat1KD1,P18neat1KD2,P18neat1KD3	P18neat1KD:P18neat1KD1,P18neat1KD2,P18neat1KD3	3	3	0.12	2.66667	1	0.04	0.02	0.3	2	1	5	1	1	1
55038	NM_017955.3,NM_145701.2	gene	group	mRNA	P18controlKD-vs-P18neat1KD	P18controlKD	P18neat1KD	Dw	1.33478e-64	6.98932e-63	-1.8065	P18controlKD:P18controlKD3,P18controlKD2,P18controlKD1	P18controlKD:P18controlKD3,P18controlKD2,P18controlKD1	3	3	53.71	1964.67	1	56.75	52.39	51.99	2167	1912	1815	1	1	1	P18neat1KD:P18neat1KD1,P18neat1KD2,P18neat1KD3	P18neat1KD:P18neat1KD1,P18neat1KD2,P18neat1KD3	3	3	18.6633	243	1	20.91	17.6	17.48	319	195	215	1	1	1
27147	NM_001318052.1,NM_001318053.1,NM_015689.4,NR_134477.1,URS00008BEF78,XM_005249979.4,XM_011516052.2,XM_011516053.2,XM_011516054.2,XM_017011989.1	gene	group	mRNA	P18controlKD-vs-P18neat1KD	P18controlKD	P18neat1KD	Dw	1.52801e-64	7.99161e-63	-6.24925	P18controlKD:P18controlKD3,P18controlKD2,P18controlKD1	P18controlKD:P18controlKD3,P18controlKD2,P18controlKD1	3	3	18.0833	1000.49	1	17.85	18.25	18.15	1020.04	1026.48	954.94	1	1	1	P18neat1KD:P18neat1KD1,P18neat1KD2,P18neat1KD3	P18neat1KD:P18neat1KD1,P18neat1KD2,P18neat1KD3	3	3	0.306667	6.13333	1	0.38	0.32	0.22	8.93	5.38	4.09	1	1	1
105376070	BGIR9606_331802,URS000028C3E6,URS00002BFF03,URS000043F3CE,URS00004A112C,URS0000811754,URS0000811918,XR_929898.2,XR_929899.2,XR_929900.2	gene	group	lncRNA	P18controlKD-vs-P18neat1KD	P18controlKD	P18neat1KD	Dw	1.6282e-64	8.50546e-63	-4.35495	P18controlKD:P18controlKD3,P18controlKD2,P18controlKD1	P18controlKD:P18controlKD3,P18controlKD2,P18controlKD1	3	3	30.0333	681.1	1	28.81	29.21	32.08	673.55	660.35	709.4	1	1	1	P18neat1KD:P18neat1KD1,P18neat1KD2,P18neat1KD3	P18neat1KD:P18neat1KD1,P18neat1KD2,P18neat1KD3	3	3	2.96667	14.6033	1	2.74	4	2.16	16.68	13	14.13	1	1	1
107986100	BGIR9606_286243,BGIR9606_286250,BGIR9606_286252,BGIR9606_286256,BGIR9606_286258,BGIR9606_286260,BGIR9606_286262,BGIR9606_290470,BGIR9606_290471,BGIR9606_290473,BGIR9606_290474,NR_151705.1,NR_151706.1,NR_151707.1,URS00001C45CA,URS00008B25C7,URS00008B38DE,URS00008BE2DB,URS00008C3DB4,URS0000D56D6B,URS0000D56FBE,URS0000D57CF2,URS0000D58F99,URS0000D5A5C4,URS0000D5C945	gene	group	lncRNA	P18controlKD-vs-P18neat1KD	P18controlKD	P18neat1KD	Up	1.86347e-64	9.72288e-63	2.6085	P18controlKD:P18controlKD3,P18controlKD2,P18controlKD1	P18controlKD:P18controlKD3,P18controlKD2,P18controlKD1	3	3	1.74667	107.613	1	1.84	1.8	1.6	115.86	112.33	94.65	1	1	1	P18neat1KD:P18neat1KD1,P18neat1KD2,P18neat1KD3	P18neat1KD:P18neat1KD1,P18neat1KD2,P18neat1KD3	3	3	34.2067	281.493	1	36.09	34.02	32.51	340.44	256.55	247.49	1	1	1
113246	NM_001301834.1,NM_001301836.1,NM_001301837.1,NM_001301838.1,NM_138425.3,NR_126035.1	gene	group	mRNA	P18controlKD-vs-P18neat1KD	P18controlKD	P18neat1KD	Up	1.9213e-64	1.00127e-62	2.35412	P18controlKD:P18controlKD3,P18controlKD2,P18controlKD1	P18controlKD:P18controlKD3,P18controlKD2,P18controlKD1	3	3	14.5867	150.817	1	13.86	15.62	14.28	146.63	161.33	144.49	1	1	1	P18neat1KD:P18neat1KD1,P18neat1KD2,P18neat1KD3	P18neat1KD:P18neat1KD1,P18neat1KD2,P18neat1KD3	3	3	90.3467	332.977	1	92.73	89.51	88.8	406.14	282.92	309.87	1	1	1
154064	NM_130900.2,XM_011535486.2	gene	group	mRNA	P18controlKD-vs-P18neat1KD	P18controlKD	P18neat1KD	Up	2.67118e-64	1.39041e-62	4.28813	P18controlKD:P18controlKD3,P18controlKD2,P18controlKD1	P18controlKD:P18controlKD3,P18controlKD2,P18controlKD1	3	3	1.38667	22.27	1	1.23	2.08	0.85	20.49	29.58	16.74	1	1	1	P18neat1KD:P18neat1KD1,P18neat1KD2,P18neat1KD3	P18neat1KD:P18neat1KD1,P18neat1KD2,P18neat1KD3	3	3	28.7933	181.807	1	26.48	33.61	26.29	202.67	180.57	162.18	1	1	1
26580	NM_001122955.3,NM_001130702.2,NM_032667.6,NR_037948.1,NR_037949.1	gene	group	mRNA	P18controlKD-vs-P18neat1KD	P18controlKD	P18neat1KD	Up	3.10962e-64	1.61671e-62	2.52017	P18controlKD:P18controlKD3,P18controlKD2,P18controlKD1	P18controlKD:P18controlKD3,P18controlKD2,P18controlKD1	3	3	5.79333	144.357	1	4.75	6.31	6.32	126.07	153.81	153.19	1	1	1	P18neat1KD:P18neat1KD1,P18neat1KD2,P18neat1KD3	P18neat1KD:P18neat1KD1,P18neat1KD2,P18neat1KD3	3	3	39.49	357.123	1	37.73	37.32	43.42	400.91	300.84	369.62	1	1	1
57494	BGIR9606_346029,NM_001297776.1,NM_001352267.1,NM_001352268.1,NM_001352269.1,NM_001352270.1,NM_001352271.1,NM_020734.4,NR_123740.1,NR_147945.1,NR_147946.1,NR_147947.1,NR_147948.1,NR_147949.1,NR_147950.1,URS00008B2793,URS00008B4DED,URS00008B8842,URS00008BD455,URS00008BD871,XM_011520790.1,XM_017019683.1,XM_017019684.1,XM_017019685.2,XM_017019686.1,XM_017019687.1,XM_024449085.1,XM_024449086.1,XM_0244…	gene	group	mRNA	P18controlKD-vs-P18neat1KD	P18controlKD	P18neat1KD	Up	4.29331e-64	2.22947e-62	4.42477	P18controlKD:P18controlKD3,P18controlKD2,P18controlKD1	P18controlKD:P18controlKD3,P18controlKD2,P18controlKD1	3	3	0.606667	19.6667	1	0.33	0.63	0.86	13	19	27	1	1	1	P18neat1KD:P18neat1KD1,P18neat1KD2,P18neat1KD3	P18neat1KD:P18neat1KD1,P18neat1KD2,P18neat1KD3	3	3	8.98333	183.667	1	9.23	8.64	9.08	233	150	168	1	1	1
105376059	XR_929661.2	gene	group	lncRNA	P18controlKD-vs-P18neat1KD	P18controlKD	P18neat1KD	Dw	5.01991e-64	2.6037e-62	-3.98035	P18controlKD:P18controlKD3,P18controlKD2,P18controlKD1	P18controlKD:P18controlKD3,P18controlKD2,P18controlKD1	3	3	17.9567	782.087	1	16.49	18.6	18.78	752.23	810.88	783.15	1	1	1	P18neat1KD:P18neat1KD1,P18neat1KD2,P18neat1KD3	P18neat1KD:P18neat1KD1,P18neat1KD2,P18neat1KD3	3	3	1.43333	21.81	1	1.52	2.16	0.62	27.69	28.57	9.17	1	1	1
2650	BGIR9606_329107,NM_001097633.1,NM_001097634.1,NM_001097635.1,NM_001097636.1,NM_001490.4	gene	group	mRNA	P18controlKD-vs-P18neat1KD	P18controlKD	P18neat1KD	Up	5.45181e-64	2.82437e-62	5.59841	P18controlKD:P18controlKD3,P18controlKD2,P18controlKD1	P18controlKD:P18controlKD3,P18controlKD2,P18controlKD1	3	3	0.12	9	1	0.05	0.14	0.17	4	8	15	1	1	1	P18neat1KD:P18neat1KD1,P18neat1KD2,P18neat1KD3	P18neat1KD:P18neat1KD1,P18neat1KD2,P18neat1KD3	3	3	6.35667	188.667	1	6.62	6.72	5.73	232	171	163	1	1	1
57458	BGIR9606_351082,NM_001301036.1,NM_020698.3,URS00008B7505,URS00008B96DF,URS00009BC558	gene	group	mRNA	P18controlKD-vs-P18neat1KD	P18controlKD	P18neat1KD	Dw	6.69826e-64	3.46602e-62	-3.31092	P18controlKD:P18controlKD3,P18controlKD2,P18controlKD1	P18controlKD:P18controlKD3,P18controlKD2,P18controlKD1	3	3	10.2033	749.113	1	9.03	10.96	10.62	748.88	793.95	704.51	1	1	1	P18neat1KD:P18neat1KD1,P18neat1KD2,P18neat1KD3	P18neat1KD:P18neat1KD1,P18neat1KD2,P18neat1KD3	3	3	1.32333	32.46	1	0.92	1.63	1.42	32.38	36	29	1	1	1
987	NM_001199282.2,NM_006726.4,URS00008B2DF4,URS00008B38B0,URS00008B401B,URS00008B75B6,URS00008B9921,URS00008BDB81,URS00008C23C3,XM_005263372.3,XM_005263373.3,XM_005263374.3,XM_005263375.3,XM_011532434.2,XM_017008872.2,XM_017008873.2,XM_017008874.1	gene	group	mRNA	P18controlKD-vs-P18neat1KD	P18controlKD	P18neat1KD	Up	6.75859e-64	3.49311e-62	1.14833	P18controlKD:P18controlKD3,P18controlKD2,P18controlKD1	P18controlKD:P18controlKD3,P18controlKD2,P18controlKD1	3	3	14.21	2037.14	1	14.16	14.77	13.7	2108.14	2044.67	1958.62	1	1	1	P18neat1KD:P18neat1KD1,P18neat1KD2,P18neat1KD3	P18neat1KD:P18neat1KD1,P18neat1KD2,P18neat1KD3	3	3	37.38	1948.76	1	37.15	38.23	36.76	2333.17	1660.17	1852.93	1	1	1
9732	BGIR9606_317636,NM_014705.3,URS00008B2D0F,URS00008C1430,XM_006716188.2,XM_006716189.2,XM_017012819.1,XM_017012820.1,XM_017012821.1,XM_017012822.1,XM_017012823.1,XM_017012824.1,XM_017012825.1,XM_024447006.1	gene	group	mRNA	P18controlKD-vs-P18neat1KD	P18controlKD	P18neat1KD	Dw	1.18475e-63	6.11607e-62	-1.82118	P18controlKD:P18controlKD3,P18controlKD2,P18controlKD1	P18controlKD:P18controlKD3,P18controlKD2,P18controlKD1	3	3	14.01	1462.67	1	13.76	14.5	13.77	1516	1472	1400	1	1	1	P18neat1KD:P18neat1KD1,P18neat1KD2,P18neat1KD3	P18neat1KD:P18neat1KD1,P18neat1KD2,P18neat1KD3	3	3	4.59	178	1	4.42	4.49	4.86	198	151	185	1	1	1
50650	BGIR9606_290034,NM_001128615.1,NM_001128616.1,NM_001289698.1,NM_019555.2,URS00003E5FE0,URS00008B3765,XM_005265186.5,XM_005265187.3,XM_011533764.1,XM_011533765.1,XM_011533766.2,XM_011533767.1,XM_017006502.1,XM_017006503.1,XM_017006504.1,XM_017006505.1,XM_017006506.2,XM_024453546.1,XM_024453547.1	gene	group	mRNA	P18controlKD-vs-P18neat1KD	P18controlKD	P18neat1KD	Dw	1.30975e-63	6.75339e-62	-2.54591	P18controlKD:P18controlKD3,P18controlKD2,P18controlKD1	P18controlKD:P18controlKD3,P18controlKD2,P18controlKD1	3	3	17.24	908.333	1	17.03	16.51	18.18	916	884	925	1	1	1	P18neat1KD:P18neat1KD1,P18neat1KD2,P18neat1KD3	P18neat1KD:P18neat1KD1,P18neat1KD2,P18neat1KD3	3	3	3.45	67	1	3.35	3.82	3.18	80	65	56	1	1	1
8857	NM_003890.2	gene	group	mRNA	P18controlKD-vs-P18neat1KD	P18controlKD	P18neat1KD	Up	1.4175e-63	7.3004e-62	3.92518	P18controlKD:P18controlKD3,P18controlKD2,P18controlKD1	P18controlKD:P18controlKD3,P18controlKD2,P18controlKD1	3	3	0.183333	35	1	0.12	0.21	0.22	24	40	41	1	1	1	P18neat1KD:P18neat1KD1,P18neat1KD2,P18neat1KD3	P18neat1KD:P18neat1KD1,P18neat1KD2,P18neat1KD3	3	3	3.32	232.667	1	3.7	2.8	3.46	302	166	230	1	1	1
8496	NM_001198915.1,NM_001198916.1,NM_003622.3,NM_177444.2,URS0000116638,URS00008B33EB,URS00008B445A,URS00008B4B2B,URS00008BADD6,URS00008BD8CE,URS00009BE14A,XM_006719159.4,XM_017020056.2,XM_017020057.2,XM_017020058.2,XM_017020059.2,XM_017020061.2,XM_017020062.2,XM_017020063.2,XM_017020064.2,XM_017020065.2,XM_017020066.2,XM_017020067.2,XM_017020068.2,XM_017020069.2,XM_017020070.2,XM_017020071.2,XM_0170…	gene	group	mRNA	P18controlKD-vs-P18neat1KD	P18controlKD	P18neat1KD	Dw	1.81918e-63	9.3581e-62	-1.86624	P18controlKD:P18controlKD3,P18controlKD2,P18controlKD1	P18controlKD:P18controlKD3,P18controlKD2,P18controlKD1	3	3	26.1233	1747	1	25.37	25.86	27.14	1733.01	1826	1682	1	1	1	P18neat1KD:P18neat1KD1,P18neat1KD2,P18neat1KD3	P18neat1KD:P18neat1KD1,P18neat1KD2,P18neat1KD3	3	3	9.42	207.107	1	9.26	9.93	9.07	255	185	181.32	1	1	1
84952	BGIR9606_360786,NM_001252335.1,NM_032866.4,URS0000197954,URS00004FD506,URS00008B72BC,URS00008C0404,XM_005254726.4,XM_005254727.5,XM_011522120.1,XM_011522121.2,XM_017022685.1,XM_017022686.1	gene	group	mRNA	P18controlKD-vs-P18neat1KD	P18controlKD	P18neat1KD	Up	1.82659e-63	9.38519e-62	5.01464	P18controlKD:P18controlKD3,P18controlKD2,P18controlKD1	P18controlKD:P18controlKD3,P18controlKD2,P18controlKD1	3	3	0.106667	12.3333	1	0.15	0.09	0.08	17	11	9	1	1	1	P18neat1KD:P18neat1KD1,P18neat1KD2,P18neat1KD3	P18neat1KD:P18neat1KD1,P18neat1KD2,P18neat1KD3	3	3	4.92333	169.667	1	3.81	5.43	5.53	177	168	164	1	1	1
BGIG9606_67745	BGIR9606_406690,BGIR9606_406692,BGIR9606_406693,BGIR9606_406694,BGIR9606_406695,BGIR9606_406696,BGIR9606_406697,BGIR9606_406698	gene	group	mRNA	P18controlKD-vs-P18neat1KD	P18controlKD	P18neat1KD	Up	1.96301e-63	1.00743e-61	2.25359	P18controlKD:P18controlKD3,P18controlKD2,P18controlKD1	P18controlKD:P18controlKD3,P18controlKD2,P18controlKD1	3	3	10.55	188.763	1	9.64	9.61	12.4	188.76	172.36	205.17	1	1	1	P18neat1KD:P18neat1KD1,P18neat1KD2,P18neat1KD3	P18neat1KD:P18neat1KD1,P18neat1KD2,P18neat1KD3	3	3	71.9333	387.547	1	68.2	82.14	65.46	467.27	353.06	342.31	1	1	1
4900	BGIR9606_342382,BGIR9606_342383,BGIR9606_342384,BGIR9606_342385,BGIR9606_342389,BGIR9606_342390,BGIR9606_342391,NM_001126181.1,NM_006176.2,URS00003FED20,URS00009B504E,URS00009B8F96,URS00009B972A,URS00009B9BBC,URS00009BC74B,URS00009C22A3	gene	group	mRNA	P18controlKD-vs-P18neat1KD	P18controlKD	P18neat1KD	Dw	2.07071e-63	1.06146e-61	-2.43508	P18controlKD:P18controlKD3,P18controlKD2,P18controlKD1	P18controlKD:P18controlKD3,P18controlKD2,P18controlKD1	3	3	63.0167	1156.27	1	72.6	60.47	55.98	1366.39	1112.4	990.02	1	1	1	P18neat1KD:P18neat1KD1,P18neat1KD2,P18neat1KD3	P18neat1KD:P18neat1KD1,P18neat1KD2,P18neat1KD3	3	3	12.2833	91.4633	1	11.41	12.71	12.73	98	84	92.39	1	1	1
94005	NM_033198.3	gene	group	mRNA	P18controlKD-vs-P18neat1KD	P18controlKD	P18neat1KD	Up	2.17842e-63	1.11537e-61	1.62224	P18controlKD:P18controlKD3,P18controlKD2,P18controlKD1	P18controlKD:P18controlKD3,P18controlKD2,P18controlKD1	3	3	11.1867	481	1	11.78	10.77	11.01	529	462	452	1	1	1	P18neat1KD:P18neat1KD1,P18neat1KD2,P18neat1KD3	P18neat1KD:P18neat1KD1,P18neat1KD2,P18neat1KD3	3	3	41.9	638.333	1	43.3	42.13	40.27	777	549	589	1	1	1
57580	BGIR9606_381071,NM_020820.3,URS000076673D,URS00008B4BE2,URS00008BDD5F,URS0000D5D294,XM_011528934.2	gene	group	mRNA	P18controlKD-vs-P18neat1KD	P18controlKD	P18neat1KD	Dw	2.18937e-63	1.11967e-61	-5.32755	P18controlKD:P18controlKD3,P18controlKD2,P18controlKD1	P18controlKD:P18controlKD3,P18controlKD2,P18controlKD1	3	3	9.15333	773.333	1	9.58	9.12	8.76	814	780	726	1	1	1	P18neat1KD:P18neat1KD1,P18neat1KD2,P18neat1KD3	P18neat1KD:P18neat1KD1,P18neat1KD2,P18neat1KD3	3	3	0.366667	8.33333	1	0.55	0.11	0.44	15	1	9	1	1	1
5028	BGIR9606_291966,NM_002563.4,URS0000591D1B	gene	group	mRNA	P18controlKD-vs-P18neat1KD	P18controlKD	P18neat1KD	Dw	2.34504e-63	1.19788e-61	-6.71802	P18controlKD:P18controlKD3,P18controlKD2,P18controlKD1	P18controlKD:P18controlKD3,P18controlKD2,P18controlKD1	3	3	11.17	1141.33	1	11.37	10.76	11.38	1214	1098	1112	1	1	1	P18neat1KD:P18neat1KD1,P18neat1KD2,P18neat1KD3	P18neat1KD:P18neat1KD1,P18neat1KD2,P18neat1KD3	3	3	0.126667	4.66667	1	0.16	0.16	0.06	7	5	2	1	1	1
55620	NM_001013841.1,NM_017720.2,XM_011528123.1	gene	group	mRNA	P18controlKD-vs-P18neat1KD	P18controlKD	P18neat1KD	Up	2.36807e-63	1.20824e-61	2.90161	P18controlKD:P18controlKD3,P18controlKD2,P18controlKD1	P18controlKD:P18controlKD3,P18controlKD2,P18controlKD1	3	3	3.35	71.3333	1	3.03	3.23	3.79	67	70	77	1	1	1	P18neat1KD:P18neat1KD1,P18neat1KD2,P18neat1KD3	P18neat1KD:P18neat1KD1,P18neat1KD2,P18neat1KD3	3	3	31.0033	229.333	1	29.63	31.45	31.93	257	200	231	1	1	1
123	NM_001122.3,NR_038064.1,URS00008BE467,URS0000D57B2D,XM_017014259.2	gene	group	mRNA	P18controlKD-vs-P18neat1KD	P18controlKD	P18neat1KD	Dw	2.72056e-63	1.38647e-61	-8.89384	P18controlKD:P18controlKD3,P18controlKD2,P18controlKD1	P18controlKD:P18controlKD3,P18controlKD2,P18controlKD1	3	3	99.35	2927.34	1	81.12	116.99	99.94	2503.98	3459.04	2819.01	1	1	1	P18neat1KD:P18neat1KD1,P18neat1KD2,P18neat1KD3	P18neat1KD:P18neat1KD1,P18neat1KD2,P18neat1KD3	3	3	0.506667	2.76667	1	0.36	0.26	0.9	4.13	2.17	2	1	1	1
2260	BGIR9606_323268,NM_001174063.1,NM_001174064.1,NM_001174065.1,NM_001174066.1,NM_001174067.1,NM_001354367.1,NM_001354368.1,NM_001354369.1,NM_001354370.1,NM_015850.3,NM_023105.2,NM_023106.2,NM_023110.2,URS00002E0EB0,URS00008B5382,URS00008B988B,URS00008BA1FA,URS00008BBCCB,URS00009BE540,URS00009BF88C,URS00009BFAA0,XM_006716303.3,XM_006716304.1,XM_006716307.1,XM_006716310.3,XM_006716311.1,XM_006716312.…	gene	group	mRNA	P18controlKD-vs-P18neat1KD	P18controlKD	P18neat1KD	Dw	3.41487e-63	1.73829e-61	-1.98574	P18controlKD:P18controlKD3,P18controlKD2,P18controlKD1	P18controlKD:P18controlKD3,P18controlKD2,P18controlKD1	3	3	29.9033	1511.67	1	30.86	30.33	28.52	1534	1587	1414	1	1	1	P18neat1KD:P18neat1KD1,P18neat1KD2,P18neat1KD3	P18neat1KD:P18neat1KD1,P18neat1KD2,P18neat1KD3	3	3	10.1767	163.667	1	8.49	10.8	11.24	171	150	170	1	1	1
322	NM_001164.4,NM_001257319.2,NM_001257320.2,NM_001257321.2,NM_001257323.2,NM_001257325.2,NM_001257326.2,NM_145689.2,NR_047512.2,XM_006718209.3,XM_006718210.3,XM_006718211.1,XM_006718212.3,XM_006718213.1,XM_006718214.3,XM_006718215.3,XM_011520037.2,XM_011520038.3,XM_011520040.3,XM_011520042.2,XM_017017639.1,XM_017017640.1,XM_017017641.1,XM_017017642.1,XM_024448466.1	gene	group	mRNA	P18controlKD-vs-P18neat1KD	P18controlKD	P18neat1KD	Up	3.5714e-63	1.81586e-61	5.87506	P18controlKD:P18controlKD3,P18controlKD2,P18controlKD1	P18controlKD:P18controlKD3,P18controlKD2,P18controlKD1	3	3	0.206667	7.33333	1	0.3	0.22	0.1	9	9	4	1	1	1	P18neat1KD:P18neat1KD1,P18neat1KD2,P18neat1KD3	P18neat1KD:P18neat1KD1,P18neat1KD2,P18neat1KD3	3	3	13.3767	184.333	1	12.64	14.69	12.8	205	171	177	1	1	1
54453	NM_001242581.1,NM_018993.3,URS00008B3E47,URS00008B68CB,URS00008B6FF2,URS00008BDC8C,URS00008BF46A,URS00008C40C7,URS00009C2127,URS00009C5F78,URS0000D573F1,URS0000D5815C,URS0000D58EF3,URS0000D5B4EC,XM_005260731.2,XM_005260733.2,XM_006723574.4,XM_006723575.4,XM_006723577.2,XM_011529255.2,XM_011529257.2,XM_011529258.2,XM_011529259.2,XM_017027887.1,XM_017027888.1,XM_017027889.1,XM_017027890.1,XM_017027…	gene	group	mRNA	P18controlKD-vs-P18neat1KD	P18controlKD	P18neat1KD	Dw	4.54976e-63	2.31062e-61	-2.61017	P18controlKD:P18controlKD3,P18controlKD2,P18controlKD1	P18controlKD:P18controlKD3,P18controlKD2,P18controlKD1	3	3	25.0867	1612.2	1	21.71	29.31	24.24	1464.68	1900.29	1471.62	1	1	1	P18neat1KD:P18neat1KD1,P18neat1KD2,P18neat1KD3	P18neat1KD:P18neat1KD1,P18neat1KD2,P18neat1KD3	3	3	6.21	115.427	1	6.11	5.71	6.81	145.81	92.49	107.98	1	1	1
8482	NM_001146029.2,NM_001146030.2,NM_003612.4,URS00009B137D	gene	group	mRNA	P18controlKD-vs-P18neat1KD	P18controlKD	P18neat1KD	Dw	5.54451e-63	2.81256e-61	-4.30102	P18controlKD:P18controlKD3,P18controlKD2,P18controlKD1	P18controlKD:P18controlKD3,P18controlKD2,P18controlKD1	3	3	19.9433	961.667	1	15.97	23.96	19.9	787	1184	914	1	1	1	P18neat1KD:P18neat1KD1,P18neat1KD2,P18neat1KD3	P18neat1KD:P18neat1KD1,P18neat1KD2,P18neat1KD3	3	3	1.20667	21	1	0.85	1.26	1.51	18	19	26	1	1	1
107987401	XR_001756175.2,XR_001756176.2,XR_001756178.1,XR_001756180.2,XR_001756181.2,XR_001756183.2,XR_002958872.1	gene	group	lncRNA	P18controlKD-vs-P18neat1KD	P18controlKD	P18neat1KD	Up	6.48399e-63	3.28532e-61	2.20993	P18controlKD:P18controlKD3,P18controlKD2,P18controlKD1	P18controlKD:P18controlKD3,P18controlKD2,P18controlKD1	3	3	7.29	264.187	1	7.6	6.96	7.31	288	253.05	251.51	1	1	1	P18neat1KD:P18neat1KD1,P18neat1KD2,P18neat1KD3	P18neat1KD:P18neat1KD1,P18neat1KD2,P18neat1KD3	3	3	41.3133	521.387	1	38.32	49.3	36.32	573.52	542.42	448.22	1	1	1
30011	NM_001024666.2,NM_001184960.1,NM_001353890.1,NM_001353891.1,NM_001353892.1,NM_001353893.1,NM_001353894.1,NM_001353895.1,NM_001353897.1,NM_031892.2,XM_011545498.3,XM_011545499.3,XM_011545500.3,XM_011545502.2,XM_011545503.3,XM_017029460.1,XM_017029461.1,XM_017029464.2,XM_017029465.2,XM_017029467.2,XM_017029468.2,XM_017029469.1	gene	group	mRNA	P18controlKD-vs-P18neat1KD	P18controlKD	P18neat1KD	Dw	7.04812e-63	3.56703e-61	-2.19861	P18controlKD:P18controlKD3,P18controlKD2,P18controlKD1	P18controlKD:P18controlKD3,P18controlKD2,P18controlKD1	3	3	29.7667	1358.67	1	26.87	32.01	30.42	1308	1437	1331	1	1	1	P18neat1KD:P18neat1KD1,P18neat1KD2,P18neat1KD3	P18neat1KD:P18neat1KD1,P18neat1KD2,P18neat1KD3	3	3	6.98667	128.333	1	7.38	6.24	7.34	162	99	124	1	1	1
64841	NM_198066.3,URS0000292A2D,URS00003B4E20,URS00008BC39C,URS00008BED62,URS00009B96D4,XM_005268012.3,XM_006720238.3	gene	group	mRNA	P18controlKD-vs-P18neat1KD	P18controlKD	P18neat1KD	Dw	7.33809e-63	3.7095e-61	-1.58945	P18controlKD:P18controlKD3,P18controlKD2,P18controlKD1	P18controlKD:P18controlKD3,P18controlKD2,P18controlKD1	3	3	31.1933	1814.67	1	31.71	30.66	31.21	1941	1776	1727	1	1	1	P18neat1KD:P18neat1KD1,P18neat1KD2,P18neat1KD3	P18neat1KD:P18neat1KD1,P18neat1KD2,P18neat1KD3	3	3	13.05	259.333	1	12.57	12.27	14.31	295	216	267	1	1	1
51029	NM_001297746.1,NM_016076.4,NR_123735.1,NR_123736.1,URS00008BD4B2,XM_011544203.3,XM_011544205.3,XM_011544206.3,XM_011544207.2,XR_001737208.2	gene	group	mRNA	P18controlKD-vs-P18neat1KD	P18controlKD	P18neat1KD	Dw	8.48997e-63	4.28685e-61	-1.90934	P18controlKD:P18controlKD3,P18controlKD2,P18controlKD1	P18controlKD:P18controlKD3,P18controlKD2,P18controlKD1	3	3	26.92	1568.33	1	26.11	25.34	29.31	1596	1510	1599	1	1	1	P18neat1KD:P18neat1KD1,P18neat1KD2,P18neat1KD3	P18neat1KD:P18neat1KD1,P18neat1KD2,P18neat1KD3	3	3	9.25	179.667	1	9.39	10.01	8.35	212	175	152	1	1	1
84890	NM_032804.5,URS00009B1A43,URS0000D5D1D6	gene	group	mRNA	P18controlKD-vs-P18neat1KD	P18controlKD	P18neat1KD	Dw	8.62205e-63	4.34853e-61	-1.63256	P18controlKD:P18controlKD3,P18controlKD2,P18controlKD1	P18controlKD:P18controlKD3,P18controlKD2,P18controlKD1	3	3	38.8267	2168.67	1	41.46	37.19	37.83	2422	2069	2015	1	1	1	P18neat1KD:P18neat1KD1,P18neat1KD2,P18neat1KD3	P18neat1KD:P18neat1KD1,P18neat1KD2,P18neat1KD3	3	3	15.1267	302	1	16.29	14.13	14.96	381	240	285	1	1	1
10512	BGIR9606_320705,BGIR9606_320718,BGIR9606_320719,NM_001350120.1,NM_001350121.1,NM_006379.4,URS0000D5DBC6	gene	group	mRNA	P18controlKD-vs-P18neat1KD	P18controlKD	P18neat1KD	Dw	9.01136e-63	4.53965e-61	-2.91841	P18controlKD:P18controlKD3,P18controlKD2,P18controlKD1	P18controlKD:P18controlKD3,P18controlKD2,P18controlKD1	3	3	11.8567	908	1	10.24	12.41	12.92	830	956	938	1	1	1	P18neat1KD:P18neat1KD1,P18neat1KD2,P18neat1KD3	P18neat1KD:P18neat1KD1,P18neat1KD2,P18neat1KD3	3	3	1.90667	52	1	1.92	1.88	1.92	63	42	51	1	1	1
10551	NM_006408.3,XM_005249581.5	gene	group	mRNA	P18controlKD-vs-P18neat1KD	P18controlKD	P18neat1KD	Dw	9.18841e-63	4.62353e-61	-3.1073	P18controlKD:P18controlKD3,P18controlKD2,P18controlKD1	P18controlKD:P18controlKD3,P18controlKD2,P18controlKD1	3	3	87.5367	1303	1	68.64	101.8	92.17	1064	1517	1328	1	1	1	P18neat1KD:P18neat1KD1,P18neat1KD2,P18neat1KD3	P18neat1KD:P18neat1KD1,P18neat1KD2,P18neat1KD3	3	3	12.4133	65.6667	1	12.81	11.51	12.92	78	53	66	1	1	1
59277	BGIR9606_347809,NM_001329700.1,NM_001329701.1,NM_001329702.1,NM_021229.3,URS00008BB562,URS00008BE6CD,URS00009C3802	gene	group	mRNA	P18controlKD-vs-P18neat1KD	P18controlKD	P18neat1KD	Dw	1.35024e-62	6.78652e-61	-8.64409	P18controlKD:P18controlKD3,P18controlKD2,P18controlKD1	P18controlKD:P18controlKD3,P18controlKD2,P18controlKD1	3	3	53.2767	2477.42	1	51.79	52.32	55.72	2509.02	2515.66	2407.57	1	1	1	P18neat1KD:P18neat1KD1,P18neat1KD2,P18neat1KD3	P18neat1KD:P18neat1KD1,P18neat1KD2,P18neat1KD3	3	3	0.43	2.95667	1	0.09	0.59	0.61	2	2.35	4.52	1	1	1
84441	NM_032427.3,XM_011543023.3,XM_011543024.3,XM_011543025.2	gene	group	mRNA	P18controlKD-vs-P18neat1KD	P18controlKD	P18neat1KD	Dw	1.8367e-62	9.22097e-61	-4.70263	P18controlKD:P18controlKD3,P18controlKD2,P18controlKD1	P18controlKD:P18controlKD3,P18controlKD2,P18controlKD1	3	3	7.3	684.667	1	6.65	7.48	7.77	662	698	694	1	1	1	P18neat1KD:P18neat1KD1,P18neat1KD2,P18neat1KD3	P18neat1KD:P18neat1KD1,P18neat1KD2,P18neat1KD3	3	3	0.443333	11.3333	1	0.36	0.46	0.51	12	10	12	1	1	1
58526	NM_001098790.1,NM_001098791.1,NM_021242.5	gene	group	mRNA	P18controlKD-vs-P18neat1KD	P18controlKD	P18neat1KD	Up	1.96259e-62	9.84172e-61	1.48257	P18controlKD:P18controlKD3,P18controlKD2,P18controlKD1	P18controlKD:P18controlKD3,P18controlKD2,P18controlKD1	3	3	21.1067	748.967	1	21.09	22.26	19.97	773.45	786.07	687.38	1	1	1	P18neat1KD:P18neat1KD1,P18neat1KD2,P18neat1KD3	P18neat1KD:P18neat1KD1,P18neat1KD2,P18neat1KD3	3	3	47.1967	901.943	1	45.8	46.41	49.38	1060.66	772.09	873.08	1	1	1
54512	NM_019037.2,URS0000D5D4BE,XM_011517134.3	gene	group	mRNA	P18controlKD-vs-P18neat1KD	P18controlKD	P18neat1KD	Dw	2.05943e-62	1.03155e-60	-1.95412	P18controlKD:P18controlKD3,P18controlKD2,P18controlKD1	P18controlKD:P18controlKD3,P18controlKD2,P18controlKD1	3	3	123.673	1921.05	1	145.11	114.68	111.23	2310.96	1773.03	1679.16	1	1	1	P18neat1KD:P18neat1KD1,P18neat1KD2,P18neat1KD3	P18neat1KD:P18neat1KD1,P18neat1KD2,P18neat1KD3	3	3	30.0167	212.637	1	31.46	28.82	29.77	249.06	190.04	198.81	1	1	1
389634	BGIR9606_349307,BGIR9606_349313,BGIR9606_349314,NR_024420.1,URS0000021D1F,URS000019D481,URS000060C8D0,URS00008B6334,URS00008BF197,URS0000D5750A,URS0000D57A09,URS0000D588F9,URS0000D58F19,URS0000D5A2CE,URS0000D5D7E6,URS0000D5D9D5	gene	group	lncRNA	P18controlKD-vs-P18neat1KD	P18controlKD	P18neat1KD	Up	2.11166e-62	1.0565e-60	5.27839	P18controlKD:P18controlKD3,P18controlKD2,P18controlKD1	P18controlKD:P18controlKD3,P18controlKD2,P18controlKD1	3	3	0.686667	10.15	1	0.31	0.59	1.16	6.14	11.15	13.16	1	1	1	P18neat1KD:P18neat1KD1,P18neat1KD2,P18neat1KD3	P18neat1KD:P18neat1KD1,P18neat1KD2,P18neat1KD3	3	3	19.3867	168.297	1	17.76	22.17	18.23	197.32	139.63	167.94	1	1	1
107986140	BGIR9606_291881,BGIR9606_291882,BGIR9606_291883,URS00003EA9A2,URS00008B7498,URS00009C3FA5,URS0000D5E0EA,XR_001740956.1	gene	group	lncRNA	P18controlKD-vs-P18neat1KD	P18controlKD	P18neat1KD	Up	2.15684e-62	1.07788e-60	7.46955	P18controlKD:P18controlKD3,P18controlKD2,P18controlKD1	P18controlKD:P18controlKD3,P18controlKD2,P18controlKD1	3	3	0.523333	4	1	0.38	0.94	0.25	3	7	2	1	1	1	P18neat1KD:P18neat1KD1,P18neat1KD2,P18neat1KD3	P18neat1KD:P18neat1KD1,P18neat1KD2,P18neat1KD3	3	3	125.673	308.28	1	136.25	103.6	137.17	383.84	215	326	1	1	1
6533	BGIR9606_288806,NM_001134367.3,NM_001134368.3,NM_003043.5,NR_103507.2,URS00008B204B,URS00008B2C72,URS00008B3542,URS00008BDDA9,URS00008BF2BB,URS00009C45AD,XM_006713307.2,XM_011534030.2,XM_011534031.2,XR_427286.2,XR_940495.3	gene	group	mRNA	P18controlKD-vs-P18neat1KD	P18controlKD	P18neat1KD	Dw	2.81931e-62	1.40734e-60	-1.69137	P18controlKD:P18controlKD3,P18controlKD2,P18controlKD1	P18controlKD:P18controlKD3,P18controlKD2,P18controlKD1	3	3	44.0467	3228.81	1	41.91	45.71	44.52	3301.34	3337.84	3047.24	1	1	1	P18neat1KD:P18neat1KD1,P18neat1KD2,P18neat1KD3	P18neat1KD:P18neat1KD1,P18neat1KD2,P18neat1KD3	3	3	17.0467	434.323	1	16.14	17.09	17.91	550.76	320.04	432.17	1	1	1
3755	NM_002237.3,URS00009B1223,XM_006723785.3,XM_011528800.2,XM_011528801.2,XM_011528802.2,XM_011528803.2,XM_011528804.1,XM_011528805.2,XM_011528806.2	gene	group	mRNA	P18controlKD-vs-P18neat1KD	P18controlKD	P18neat1KD	Up	3.34393e-62	1.66732e-60	3.88635	P18controlKD:P18controlKD3,P18controlKD2,P18controlKD1	P18controlKD:P18controlKD3,P18controlKD2,P18controlKD1	3	3	0.833333	33	1	0.52	0.91	1.07	23	35	41	1	1	1	P18neat1KD:P18neat1KD1,P18neat1KD2,P18neat1KD3	P18neat1KD:P18neat1KD1,P18neat1KD2,P18neat1KD3	3	3	13.74	209.333	1	12.5	15.98	12.74	227	214	187	1	1	1
51290	BGIR9606_349726,BGIR9606_349727,NM_016570.2,XM_024449009.1,XR_001748740.2,XR_001748741.2	gene	group	mRNA	P18controlKD-vs-P18neat1KD	P18controlKD	P18neat1KD	Dw	3.8934e-62	1.93909e-60	-2.10588	P18controlKD:P18controlKD3,P18controlKD2,P18controlKD1	P18controlKD:P18controlKD3,P18controlKD2,P18controlKD1	3	3	43.6533	1309.39	1	44.28	42.53	44.15	1359.18	1284	1285	1	1	1	P18neat1KD:P18neat1KD1,P18neat1KD2,P18neat1KD3	P18neat1KD:P18neat1KD1,P18neat1KD2,P18neat1KD3	3	3	12.5667	132	1	14.83	10.83	12.04	178	97	121	1	1	1
100048912	BGIR9606_328414,NR_003529.3,NR_047532.1,NR_047533.1,NR_047534.1,NR_047535.1,NR_047536.1,NR_047537.1,NR_047538.1,NR_047539.1,NR_047540.1,NR_047541.1,NR_047542.1,NR_047543.1,NR_120536.1,URS0000004133,URS00001A4587,URS00003A33C6,URS00003AAA6E,URS00004244BC,URS00008B57F4,URS00008BB977,URS00008BBB81,URS00008BE483,URS00008BF42D,URS00009C3C64,URS0000D56E55,URS0000D5710A,URS0000D57481,URS0000D5751C,URS00…	gene	group	lncRNA	P18controlKD-vs-P18neat1KD	P18controlKD	P18neat1KD	Dw	3.93928e-62	1.95971e-60	-5.11292	P18controlKD:P18controlKD3,P18controlKD2,P18controlKD1	P18controlKD:P18controlKD3,P18controlKD2,P18controlKD1	3	3	16.4967	723.223	1	13.81	18.27	17.41	708.01	715.74	745.92	1	1	1	P18neat1KD:P18neat1KD1,P18neat1KD2,P18neat1KD3	P18neat1KD:P18neat1KD1,P18neat1KD2,P18neat1KD3	3	3	0.92	9.33	1	0.65	0.96	1.15	10.99	9	8	1	1	1
3958	NM_001357678.1,NM_002306.3,NR_003225.2,URS00009B0532,URS00009B1A7C,URS00009B48E6,URS00009B528C,URS00009B8821,URS00009BD114,URS00009BE186	gene	group	mRNA	P18controlKD-vs-P18neat1KD	P18controlKD	P18neat1KD	Dw	4.17418e-62	2.07421e-60	-7.42229	P18controlKD:P18controlKD3,P18controlKD2,P18controlKD1	P18controlKD:P18controlKD3,P18controlKD2,P18controlKD1	3	3	99.3967	1461.33	1	99.01	102.71	96.47	1515	1480	1389	1	1	1	P18neat1KD:P18neat1KD1,P18neat1KD2,P18neat1KD3	P18neat1KD:P18neat1KD1,P18neat1KD2,P18neat1KD3	3	3	0.433333	3.66667	1	0.25	0.44	0.61	3	2	6	1	1	1
9619	BGIR9606_383372,NM_004915.3,NM_016818.2,NM_207174.1,NM_207627.1,NM_207628.1,NM_207629.1,URS00008B3AEF,URS00008B4996,URS00008B66A2,URS00008B7A39,URS00008BC599,URS00008BDEFF,URS00008BE16C,URS00008BF7D9,XM_011529806.1,XM_011529807.3,XM_024452141.1	gene	group	mRNA	P18controlKD-vs-P18neat1KD	P18controlKD	P18neat1KD	Up	6.71447e-62	3.33275e-60	3.60665	P18controlKD:P18controlKD3,P18controlKD2,P18controlKD1	P18controlKD:P18controlKD3,P18controlKD2,P18controlKD1	3	3	1.01333	43.3333	1	0.79	0.98	1.27	39	42	49	1	1	1	P18neat1KD:P18neat1KD1,P18neat1KD2,P18neat1KD3	P18neat1KD:P18neat1KD1,P18neat1KD2,P18neat1KD3	3	3	10.8567	224.383	1	9.03	12.35	11.19	210	225.15	238	1	1	1
105379272	BGIR9606_392337,URS000003C7A1,URS00000D9467,URS00000E6EA0,URS000030AE25,URS0000328576,URS000033E43A,URS00003C3C5C,URS00008B282C,XR_949087.2	gene	group	lncRNA	P18controlKD-vs-P18neat1KD	P18controlKD	P18neat1KD	Up	7.08132e-62	3.51086e-60	3.08512	P18controlKD:P18controlKD3,P18controlKD2,P18controlKD1	P18controlKD:P18controlKD3,P18controlKD2,P18controlKD1	3	3	3.56667	58.4633	1	3.5	4.16	3.04	58.68	63.06	53.65	1	1	1	P18neat1KD:P18neat1KD1,P18neat1KD2,P18neat1KD3	P18neat1KD:P18neat1KD1,P18neat1KD2,P18neat1KD3	3	3	29.8333	211.47	1	28.06	28.88	32.56	226.48	186.72	221.21	1	1	1
2550	NM_001319053.1,NM_001470.3,NM_021903.2,NM_021904.3,XM_005248982.2,XM_006715047.4,XM_011514453.3,XM_011514455.1,XM_024446392.1,XR_001743302.1,XR_001743303.1	gene	group	mRNA	P18controlKD-vs-P18neat1KD	P18controlKD	P18neat1KD	Up	7.47186e-62	3.7003e-60	5.49112	P18controlKD:P18controlKD3,P18controlKD2,P18controlKD1	P18controlKD:P18controlKD3,P18controlKD2,P18controlKD1	3	3	0.15	9.33333	1	0.23	0.08	0.14	15	5	8	1	1	1	P18neat1KD:P18neat1KD1,P18neat1KD2,P18neat1KD3	P18neat1KD:P18neat1KD1,P18neat1KD2,P18neat1KD3	3	3	8.20333	178.747	1	7.17	9.53	7.91	187.84	182.17	166.23	1	1	1
10152	BGIR9606_278476,NM_001282925.1,NM_001282926.1,NM_001282927.1,NM_001282932.1,NM_005759.5,URS00005A9447,XM_005246217.2,XM_005246218.3,XM_005246221.3,XM_005246225.3,XM_005246226.2,XM_006712174.3,XM_006712177.3,XM_006712179.2,XM_006712180.3,XM_006712181.3,XM_006712182.3,XM_006712185.1,XM_006712186.3,XM_011510472.2,XM_011510473.3,XM_017003118.1,XM_017003119.2,XM_017003120.2,XM_017003121.1,XM_017003122…	gene	group	mRNA	P18controlKD-vs-P18neat1KD	P18controlKD	P18neat1KD	Dw	8.89814e-62	4.40167e-60	-1.77653	P18controlKD:P18controlKD3,P18controlKD2,P18controlKD1	P18controlKD:P18controlKD3,P18controlKD2,P18controlKD1	3	3	26.4533	1532.97	1	25.43	26.27	27.66	1601.23	1485.38	1512.31	1	1	1	P18neat1KD:P18neat1KD1,P18neat1KD2,P18neat1KD3	P18neat1KD:P18neat1KD1,P18neat1KD2,P18neat1KD3	3	3	8.29	192.21	1	9.07	7.79	8.01	203.89	184.38	188.36	1	1	1
2235	NM_000140.3,NM_001012515.2,XM_011525881.1,XM_011525882.2,XM_017025614.2	gene	group	mRNA	P18controlKD-vs-P18neat1KD	P18controlKD	P18neat1KD	Up	1.02697e-61	5.0744e-60	1.78569	P18controlKD:P18controlKD3,P18controlKD2,P18controlKD1	P18controlKD:P18controlKD3,P18controlKD2,P18controlKD1	3	3	10.2333	456	1	10.55	9.28	10.87	492	403	473	1	1	1	P18neat1KD:P18neat1KD1,P18neat1KD2,P18neat1KD3	P18neat1KD:P18neat1KD1,P18neat1KD2,P18neat1KD3	3	3	40.8267	680.41	1	44.25	38.42	39.81	851.23	552	638	1	1	1
51166	NM_001286682.1,NM_001286683.1,NM_016228.3,NM_182662.1,XM_006714231.2,XM_011532020.2,XM_024454077.1	gene	group	mRNA	P18controlKD-vs-P18neat1KD	P18controlKD	P18neat1KD	Up	1.03656e-61	5.11603e-60	2.71979	P18controlKD:P18controlKD3,P18controlKD2,P18controlKD1	P18controlKD:P18controlKD3,P18controlKD2,P18controlKD1	3	3	3.2	108.333	1	3.59	2.9	3.11	126	98	101	1	1	1	P18neat1KD:P18neat1KD1,P18neat1KD2,P18neat1KD3	P18neat1KD:P18neat1KD1,P18neat1KD2,P18neat1KD3	3	3	26.0033	309.667	1	28.46	22.24	27.31	401	225	303	1	1	1
105370826	URS00008BA619,URS00009C581E,XR_001751551.1,XR_001751552.1,XR_001751553.1	gene	group	lncRNA	P18controlKD-vs-P18neat1KD	P18controlKD	P18neat1KD	Dw	1.04567e-61	5.15517e-60	-4.09142	P18controlKD:P18controlKD3,P18controlKD2,P18controlKD1	P18controlKD:P18controlKD3,P18controlKD2,P18controlKD1	3	3	10.69	772.807	1	10.08	9.07	12.92	753.53	662.71	902.18	1	1	1	P18neat1KD:P18neat1KD1,P18neat1KD2,P18neat1KD3	P18neat1KD:P18neat1KD1,P18neat1KD2,P18neat1KD3	3	3	0.763333	20.0367	1	0.94	0.6	0.75	28.21	13.35	18.55	1	1	1
148398	NM_152486.2	gene	group	mRNA	P18controlKD-vs-P18neat1KD	P18controlKD	P18neat1KD	Up	1.32879e-61	6.54364e-60	3.66357	P18controlKD:P18controlKD3,P18controlKD2,P18controlKD1	P18controlKD:P18controlKD3,P18controlKD2,P18controlKD1	3	3	0.853333	32.33	1	0.73	0.77	1.06	29.11	29.37	38.51	1	1	1	P18neat1KD:P18neat1KD1,P18neat1KD2,P18neat1KD3	P18neat1KD:P18neat1KD1,P18neat1KD2,P18neat1KD3	3	3	13.0567	175.88	1	13.2	13.41	12.56	209.96	154.88	162.8	1	1	1
1844	NM_004418.3,XM_017003546.1	gene	group	mRNA	P18controlKD-vs-P18neat1KD	P18controlKD	P18neat1KD	Up	1.50572e-61	7.4066e-60	3.6123	P18controlKD:P18controlKD3,P18controlKD2,P18controlKD1	P18controlKD:P18controlKD3,P18controlKD2,P18controlKD1	3	3	2.40333	61.3333	1	3.65	2.03	1.53	96	51	37	1	1	1	P18neat1KD:P18neat1KD1,P18neat1KD2,P18neat1KD3	P18neat1KD:P18neat1KD1,P18neat1KD2,P18neat1KD3	3	3	36.3067	319	1	35.09	37.57	36.26	365	284	308	1	1	1
8535	NM_003655.2,URS00008BE692,XM_011525399.2	gene	group	mRNA	P18controlKD-vs-P18neat1KD	P18controlKD	P18neat1KD	Up	1.72956e-61	8.49812e-60	1.77042	P18controlKD:P18controlKD3,P18controlKD2,P18controlKD1	P18controlKD:P18controlKD3,P18controlKD2,P18controlKD1	3	3	22.4067	877.667	1	21.91	21.95	23.36	891	850	892	1	1	1	P18neat1KD:P18neat1KD1,P18neat1KD2,P18neat1KD3	P18neat1KD:P18neat1KD1,P18neat1KD2,P18neat1KD3	3	3	89.6267	1277	1	78.03	105.95	84.9	1359	1313	1159	1	1	1
54020	NM_001320537.1,NM_018964.3,URS0000001278,URS00000D5237,URS00002E6221,URS00008B69E9,URS00009AF5BF,URS00009B1568,XM_011529614.3,XM_011529615.2,XM_017028376.2,XM_017028377.1,XM_017028378.1,XM_017028379.1,XM_017028380.1,XM_017028381.1,XM_017028382.2,XM_017028383.1	gene	group	mRNA	P18controlKD-vs-P18neat1KD	P18controlKD	P18neat1KD	Up	1.93437e-61	9.49378e-60	3.57247	P18controlKD:P18controlKD3,P18controlKD2,P18controlKD1	P18controlKD:P18controlKD3,P18controlKD2,P18controlKD1	3	3	0.976667	37.8067	1	1.06	1.06	0.81	41.73	41.71	29.98	1	1	1	P18neat1KD:P18neat1KD1,P18neat1KD2,P18neat1KD3	P18neat1KD:P18neat1KD1,P18neat1KD2,P18neat1KD3	3	3	12.3333	188.54	1	10.37	13.87	12.76	195.69	169.47	200.46	1	1	1
222171	NM_001329996.1,NM_001329997.1,NM_175887.2,XM_011515198.1,XM_011515199.1	gene	group	mRNA	P18controlKD-vs-P18neat1KD	P18controlKD	P18neat1KD	Dw	2.29247e-61	1.12387e-59	-4.14339	P18controlKD:P18controlKD3,P18controlKD2,P18controlKD1	P18controlKD:P18controlKD3,P18controlKD2,P18controlKD1	3	3	25.0733	655.333	1	25.22	26.66	23.34	688	700	578	1	1	1	P18neat1KD:P18neat1KD1,P18neat1KD2,P18neat1KD3	P18neat1KD:P18neat1KD1,P18neat1KD2,P18neat1KD3	3	3	1.8	16	1	1.84	1.55	2.01	21	11	16	1	1	1
51313	NM_001031700.2,NM_001128424.1,NM_016613.6,URS0000D5C0C6,XM_024454078.1,XM_024454079.1	gene	group	mRNA	P18controlKD-vs-P18neat1KD	P18controlKD	P18neat1KD	Up	3.04909e-61	1.49313e-59	5.79575	P18controlKD:P18controlKD3,P18controlKD2,P18controlKD1	P18controlKD:P18controlKD3,P18controlKD2,P18controlKD1	3	3	0.11	7.60667	1	0.1	0.08	0.15	7	6	9.82	1	1	1	P18neat1KD:P18neat1KD1,P18neat1KD2,P18neat1KD3	P18neat1KD:P18neat1KD1,P18neat1KD2,P18neat1KD3	3	3	7.11	175.17	1	6.67	7.64	7.02	194.04	162.69	168.78	1	1	1
26233	NM_012162.3,NM_024555.5	gene	group	mRNA	P18controlKD-vs-P18neat1KD	P18controlKD	P18neat1KD	Dw	3.09389e-61	1.51338e-59	-2.87241	P18controlKD:P18controlKD3,P18controlKD2,P18controlKD1	P18controlKD:P18controlKD3,P18controlKD2,P18controlKD1	3	3	46.6	1239.44	1	56.68	43.07	40.05	1568.02	1137.28	1013.02	1	1	1	P18neat1KD:P18neat1KD1,P18neat1KD2,P18neat1KD3	P18neat1KD:P18neat1KD1,P18neat1KD2,P18neat1KD3	3	3	7.73	73.57	1	9.03	6.51	7.65	99.85	52	68.86	1	1	1
23139	NM_001319245.1,NM_001324320.1,NM_001324321.1,NM_015112.2,URS00008B7669,URS00008B787F,URS00009B78E4,XM_005270655.3,XM_005270656.5,XM_006710477.3,XM_011541059.2,XM_011541061.2,XM_011541062.2,XM_011541063.1,XM_011541064.2,XM_011541065.1,XM_011541067.2,XM_011541068.1,XM_011541069.2,XM_017000752.1,XM_017000753.1,XM_017000754.1,XM_017000755.1	gene	group	mRNA	P18controlKD-vs-P18neat1KD	P18controlKD	P18neat1KD	Dw	3.21069e-61	1.56876e-59	-1.3582	P18controlKD:P18controlKD3,P18controlKD2,P18controlKD1	P18controlKD:P18controlKD3,P18controlKD2,P18controlKD1	3	3	30.45	2572.27	1	30.78	30.51	30.06	2716.39	2577.94	2422.47	1	1	1	P18neat1KD:P18neat1KD1,P18neat1KD2,P18neat1KD3	P18neat1KD:P18neat1KD1,P18neat1KD2,P18neat1KD3	3	3	15.1833	432.207	1	15.18	15.58	14.79	508.63	387.89	400.1	1	1	1
7038	NM_003235.4,URS00008C0631,URS00009B264A,URS00009B8275,URS00009C278F,XM_005251038.4,XM_005251040.4,XM_005251042.4,XM_006716622.3,XM_017013793.1,XM_017013794.1,XM_017013795.1,XM_017013796.1,XM_017013797.1,XM_017013798.1,XM_017013799.1,XM_017013800.1	gene	group	mRNA	P18controlKD-vs-P18neat1KD	P18controlKD	P18neat1KD	Dw	4.94267e-61	2.41233e-59	-7.37128	P18controlKD:P18controlKD3,P18controlKD2,P18controlKD1	P18controlKD:P18controlKD3,P18controlKD2,P18controlKD1	3	3	14.27	1413.67	1	15.3	13.84	13.67	1585	1365	1291	1	1	1	P18neat1KD:P18neat1KD1,P18neat1KD2,P18neat1KD3	P18neat1KD:P18neat1KD1,P18neat1KD2,P18neat1KD3	3	3	0.1	3.66667	1	0.1	0.17	0.03	5	5	1	1	1	1
168620	NM_177455.3,URS00008BBC59	gene	group	mRNA	P18controlKD-vs-P18neat1KD	P18controlKD	P18neat1KD	Up	5.04877e-61	2.46137e-59	4.70156	P18controlKD:P18controlKD3,P18controlKD2,P18controlKD1	P18controlKD:P18controlKD3,P18controlKD2,P18controlKD1	3	3	0.58	15.3333	1	0.46	0.43	0.85	12	10	24	1	1	1	P18neat1KD:P18neat1KD1,P18neat1KD2,P18neat1KD3	P18neat1KD:P18neat1KD1,P18neat1KD2,P18neat1KD3	3	3	21.31	172.333	1	21.12	20.35	22.46	199	139	179	1	1	1
2053	NM_001256482.1,NM_001256483.1,NM_001256484.1,NM_001979.5,URS00008B4B30,URS00008B9593,URS00008BAFCB,URS00008C3252,URS00009AFA74,URS00009B0F16,URS00009C2A7E,XM_017013199.1,XM_017013200.1,XR_001745491.1	gene	group	mRNA	P18controlKD-vs-P18neat1KD	P18controlKD	P18neat1KD	Up	5.99516e-61	2.91951e-59	3.90623	P18controlKD:P18controlKD3,P18controlKD2,P18controlKD1	P18controlKD:P18controlKD3,P18controlKD2,P18controlKD1	3	3	0.793333	26	1	0.93	0.77	0.68	32	25	21	1	1	1	P18neat1KD:P18neat1KD1,P18neat1KD2,P18neat1KD3	P18neat1KD:P18neat1KD1,P18neat1KD2,P18neat1KD3	3	3	14.8833	166.333	1	13.84	16.14	14.67	179	161	159	1	1	1
6695	NM_004598.3	gene	group	mRNA	P18controlKD-vs-P18neat1KD	P18controlKD	P18neat1KD	Dw	9.20805e-61	4.47914e-59	-5.49338	P18controlKD:P18controlKD3,P18controlKD2,P18controlKD1	P18controlKD:P18controlKD3,P18controlKD2,P18controlKD1	3	3	11.5233	836.333	1	9.52	12.73	12.32	725	926	858	1	1	1	P18neat1KD:P18neat1KD1,P18neat1KD2,P18neat1KD3	P18neat1KD:P18neat1KD1,P18neat1KD2,P18neat1KD3	3	3	0.323333	8	1	0.2	0.41	0.36	6	9	9	1	1	1
57571	NM_001166222.1,NM_020811.1,XM_011545191.2,XM_017018054.1,XM_017018055.2	gene	group	mRNA	P18controlKD-vs-P18neat1KD	P18controlKD	P18neat1KD	Up	1.09467e-60	5.319e-59	3.25632	P18controlKD:P18controlKD3,P18controlKD2,P18controlKD1	P18controlKD:P18controlKD3,P18controlKD2,P18controlKD1	3	3	0.59	55.6667	1	0.74	0.59	0.44	70	59	38	1	1	1	P18neat1KD:P18neat1KD1,P18neat1KD2,P18neat1KD3	P18neat1KD:P18neat1KD1,P18neat1KD2,P18neat1KD3	3	3	7.62333	227.333	1	7.45	8.49	6.93	259	217	206	1	1	1
818	NM_001204492.1,NM_001222.3,NM_001320898.1,NM_172169.2,NM_172170.4,NM_172171.2,NM_172173.2,URS00008120AE,URS00008B66CC,URS00008BA6CB,URS00008BB54C,URS00009BAE66,URS0000D59658,XM_005270195.1,XM_005270197.1,XM_005270198.1,XM_005270199.1,XM_005270200.1,XM_005270201.1,XM_005270203.1,XM_005270205.1,XM_006717993.1,XM_006717996.1,XM_006717997.1,XM_006717998.1,XM_011540225.2,XM_017016716.1,XM_017016717.1,…	gene	group	mRNA	P18controlKD-vs-P18neat1KD	P18controlKD	P18neat1KD	Dw	1.13544e-60	5.51096e-59	-1.46297	P18controlKD:P18controlKD3,P18controlKD2,P18controlKD1	P18controlKD:P18controlKD3,P18controlKD2,P18controlKD1	3	3	50.8633	2523.71	1	52.37	48.14	52.08	2691	2432.07	2448.05	1	1	1	P18neat1KD:P18neat1KD1,P18neat1KD2,P18neat1KD3	P18neat1KD:P18neat1KD1,P18neat1KD2,P18neat1KD3	3	3	22.4167	391.667	1	19.02	25.64	22.59	418	376	381	1	1	1
151636	NM_138287.3	gene	group	mRNA	P18controlKD-vs-P18neat1KD	P18controlKD	P18neat1KD	Dw	1.15704e-60	5.60958e-59	-1.48453	P18controlKD:P18controlKD3,P18controlKD2,P18controlKD1	P18controlKD:P18controlKD3,P18controlKD2,P18controlKD1	3	3	26.8967	2348.31	1	28.23	25.72	26.74	2575.41	2240.16	2229.37	1	1	1	P18neat1KD:P18neat1KD1,P18neat1KD2,P18neat1KD3	P18neat1KD:P18neat1KD1,P18neat1KD2,P18neat1KD3	3	3	11.68	363.067	1	12.49	11.18	11.37	455.46	295.92	337.82	1	1	1
BGIG9606_50503	URS00002F9759	gene	group	lncRNA	P18controlKD-vs-P18neat1KD	P18controlKD	P18neat1KD	Dw	1.18474e-60	5.73756e-59	-3.55766	P18controlKD:P18controlKD3,P18controlKD2,P18controlKD1	P18controlKD:P18controlKD3,P18controlKD2,P18controlKD1	3	3	78.3	686.577	1	84.5	72.48	77.92	771.95	635.92	651.86	1	1	1	P18neat1KD:P18neat1KD1,P18neat1KD2,P18neat1KD3	P18neat1KD:P18neat1KD1,P18neat1KD2,P18neat1KD3	3	3	8.42	25.8533	1	9.06	11.29	4.91	32.99	29.91	14.66	1	1	1
56907	BGIR9606_374227,NM_001128626.1,NM_001128627.1,NM_020148.2,URS00008C4073,XM_005258122.4,XM_011525701.1,XM_011525702.1,XM_011525703.2,XM_024451224.1,XM_024451225.1	gene	group	mRNA	P18controlKD-vs-P18neat1KD	P18controlKD	P18neat1KD	Dw	1.44501e-60	6.99029e-59	-1.8024	P18controlKD:P18controlKD3,P18controlKD2,P18controlKD1	P18controlKD:P18controlKD3,P18controlKD2,P18controlKD1	3	3	26.2467	1861.1	1	24.78	25.56	28.4	1834.1	1817.46	1931.75	1	1	1	P18neat1KD:P18neat1KD1,P18neat1KD2,P18neat1KD3	P18neat1KD:P18neat1KD1,P18neat1KD2,P18neat1KD3	3	3	9.52333	231.13	1	9.54	11.11	7.92	287.89	205.48	200.02	1	1	1
3845	NM_004985.4,NM_033360.3,URS00007650B1,URS000076FFE4,XM_006719069.4,XM_011520653.3	gene	group	mRNA	P18controlKD-vs-P18neat1KD	P18controlKD	P18neat1KD	Up	1.60512e-60	7.75623e-59	1.99526	P18controlKD:P18controlKD3,P18controlKD2,P18controlKD1	P18controlKD:P18controlKD3,P18controlKD2,P18controlKD1	3	3	4.43	350.747	1	4.42	3.5	5.37	380.24	286	386	1	1	1	P18neat1KD:P18neat1KD1,P18neat1KD2,P18neat1KD3	P18neat1KD:P18neat1KD1,P18neat1KD2,P18neat1KD3	3	3	20.7	600.333	1	19.75	21.05	21.3	679	524	598	1	1	1
5754	NM_001270398.1,NM_002821.4,NM_152880.3,NM_152881.3,NM_152882.3,NR_072997.1,NR_072998.1,URS00008B4F53,URS00008B716C,URS00009B4D3E,XM_011514765.2,XM_011514766.2,XR_926286.2	gene	group	mRNA	P18controlKD-vs-P18neat1KD	P18controlKD	P18neat1KD	Up	1.99049e-60	9.60782e-59	2.05145	P18controlKD:P18controlKD3,P18controlKD2,P18controlKD1	P18controlKD:P18controlKD3,P18controlKD2,P18controlKD1	3	3	3.43667	215	1	3.26	3.42	3.63	217	220	208	1	1	1	P18neat1KD:P18neat1KD1,P18neat1KD2,P18neat1KD3	P18neat1KD:P18neat1KD1,P18neat1KD2,P18neat1KD3	3	3	17.3533	385.333	1	18.27	17.42	16.37	477	329	350	1	1	1
79772	NM_001002796.3,NM_001297777.1,NM_024717.5,URS00004D2AE5,URS00008B7229,URS00008B90E0,URS00009BE990,XM_005272082.5,XM_005272090.4,XM_006714692.4,XM_011543649.3,XM_011543650.2,XM_017009855.2,XM_017009856.1,XM_017009857.1,XM_017009858.2,XM_017009859.1,XM_017009860.1,XM_017009861.2,XM_017009862.2,XM_017009863.1,XM_017009864.2,XM_017009865.2,XR_001742264.2,XR_001742266.1,XR_001742267.1	gene	group	mRNA	P18controlKD-vs-P18neat1KD	P18controlKD	P18neat1KD	Dw	2.1162e-60	1.02034e-58	-5.64773	P18controlKD:P18controlKD3,P18controlKD2,P18controlKD1	P18controlKD:P18controlKD3,P18controlKD2,P18controlKD1	3	3	13.82	778.023	1	14.54	13.1	13.82	808.39	759.68	766	1	1	1	P18neat1KD:P18neat1KD1,P18neat1KD2,P18neat1KD3	P18neat1KD:P18neat1KD1,P18neat1KD2,P18neat1KD3	3	3	0.38	6.66667	1	0.24	0.52	0.38	6	8	6	1	1	1
8673	NM_003761.4,URS00008C1318,XM_017005170.1	gene	group	mRNA	P18controlKD-vs-P18neat1KD	P18controlKD	P18neat1KD	Up	2.14664e-60	1.03388e-58	5.96986	P18controlKD:P18controlKD3,P18controlKD2,P18controlKD1	P18controlKD:P18controlKD3,P18controlKD2,P18controlKD1	3	3	0.616667	6.66667	1	0.62	0.46	0.77	7	5	8	1	1	1	P18neat1KD:P18neat1KD1,P18neat1KD2,P18neat1KD3	P18neat1KD:P18neat1KD1,P18neat1KD2,P18neat1KD3	3	3	46.82	179.667	1	44.83	45.54	50.09	203	150	186	1	1	1
65018	NM_032409.2	gene	group	mRNA	P18controlKD-vs-P18neat1KD	P18controlKD	P18neat1KD	Dw	3.21624e-60	1.54732e-58	-1.98189	P18controlKD:P18controlKD3,P18controlKD2,P18controlKD1	P18controlKD:P18controlKD3,P18controlKD2,P18controlKD1	3	3	31.44	1249.3	1	31.92	32.54	29.86	1324.65	1290.31	1132.94	1	1	1	P18neat1KD:P18neat1KD1,P18neat1KD2,P18neat1KD3	P18neat1KD:P18neat1KD1,P18neat1KD2,P18neat1KD3	3	3	9.76	136.053	1	9.14	10.58	9.56	151.54	127.39	129.23	1	1	1
4017	BGIR9606_322952,NM_002318.2,URS0000D5D23D	gene	group	mRNA	P18controlKD-vs-P18neat1KD	P18controlKD	P18neat1KD	Dw	3.22419e-60	1.54945e-58	-6.22632	P18controlKD:P18controlKD3,P18controlKD2,P18controlKD1	P18controlKD:P18controlKD3,P18controlKD2,P18controlKD1	3	3	17.18	982.427	1	14.88	19.72	16.94	896.13	1131.7	919.45	1	1	1	P18neat1KD:P18neat1KD1,P18neat1KD2,P18neat1KD3	P18neat1KD:P18neat1KD1,P18neat1KD2,P18neat1KD3	3	3	0.266667	5.66667	1	0.24	0.21	0.35	6	4	7	1	1	1
57182	NM_001167882.1,NM_020337.2,XM_017008471.1	gene	group	mRNA	P18controlKD-vs-P18neat1KD	P18controlKD	P18neat1KD	Dw	3.62484e-60	1.74008e-58	-2.0998	P18controlKD:P18controlKD3,P18controlKD2,P18controlKD1	P18controlKD:P18controlKD3,P18controlKD2,P18controlKD1	3	3	9.37	1274.67	1	9.53	8.41	10.17	1359	1141	1324	1	1	1	P18neat1KD:P18neat1KD1,P18neat1KD2,P18neat1KD3	P18neat1KD:P18neat1KD1,P18neat1KD2,P18neat1KD3	3	3	2.65667	127.333	1	2.31	2.8	2.86	132	118	132	1	1	1
90102	BGIR9606_290806,NM_001134437.1,NM_001134438.1,NM_001134439.1,NM_145753.2,URS00008B6E5A,URS00008C07AE,URS0000D597BC	gene	group	mRNA	P18controlKD-vs-P18neat1KD	P18controlKD	P18neat1KD	Dw	3.66587e-60	1.75785e-58	-2.71949	P18controlKD:P18controlKD3,P18controlKD2,P18controlKD1	P18controlKD:P18controlKD3,P18controlKD2,P18controlKD1	3	3	10.88	871.52	1	9.92	11.13	11.59	844.88	885.95	883.73	1	1	1	P18neat1KD:P18neat1KD1,P18neat1KD2,P18neat1KD3	P18neat1KD:P18neat1KD1,P18neat1KD2,P18neat1KD3	3	3	2.46	57.49	1	2.17	2.62	2.59	56.65	60.88	54.94	1	1	1
107985492	XR_001755028.1,XR_001755029.1	gene	group	lncRNA	P18controlKD-vs-P18neat1KD	P18controlKD	P18neat1KD	Dw	3.69924e-60	1.77192e-58	-2.55479	P18controlKD:P18controlKD3,P18controlKD2,P18controlKD1	P18controlKD:P18controlKD3,P18controlKD2,P18controlKD1	3	3	8.04	955.667	1	7.34	8.34	8.44	914	992	961	1	1	1	P18neat1KD:P18neat1KD1,P18neat1KD2,P18neat1KD3	P18neat1KD:P18neat1KD1,P18neat1KD2,P18neat1KD3	3	3	1.67667	70	1	1.59	1.96	1.48	79	71	60	1	1	1
84513	NM_001102559.1,NM_001102560.1,NM_001354452.1,NM_001354454.1,NM_001354456.1,NM_001354457.1,NM_001354458.1,NM_001354459.1,NM_032483.3,NR_148893.1,NR_148894.1,URS00008BC4E1,XM_011544670.2,XM_011544671.2,XM_011544672.2,XM_011544674.2,XM_011544675.3,XM_017013905.1,XM_017013906.2,XM_024447305.1,XM_024447306.1,XM_024447307.1,XR_001745608.2,XR_001745609.2,XR_001745611.2,XR_949491.2,XR_949492.2,XR_949493.2	gene	group	mRNA	P18controlKD-vs-P18neat1KD	P18controlKD	P18neat1KD	Up	4.12052e-60	1.97155e-58	2.43717	P18controlKD:P18controlKD3,P18controlKD2,P18controlKD1	P18controlKD:P18controlKD3,P18controlKD2,P18controlKD1	3	3	5.09667	123.927	1	4.97	4.67	5.65	127.27	118.88	125.63	1	1	1	P18neat1KD:P18neat1KD1,P18neat1KD2,P18neat1KD3	P18neat1KD:P18neat1KD1,P18neat1KD2,P18neat1KD3	3	3	36.3767	286.163	1	35.87	35.71	37.55	304.62	273.14	280.73	1	1	1
2195	NM_005245.3,URS00008C2F22,URS00009C1FBB,XM_005262834.3,XM_005262835.2,XM_006714139.3	gene	group	mRNA	P18controlKD-vs-P18neat1KD	P18controlKD	P18neat1KD	Up	4.75268e-60	2.27154e-58	1.52802	P18controlKD:P18controlKD3,P18controlKD2,P18controlKD1	P18controlKD:P18controlKD3,P18controlKD2,P18controlKD1	3	3	6.75	1371.33	1	6.01	6.76	7.48	1331	1408	1375	1	1	1	P18neat1KD:P18neat1KD1,P18neat1KD2,P18neat1KD3	P18neat1KD:P18neat1KD1,P18neat1KD2,P18neat1KD3	3	3	22.24	1719.33	1	23.06	22.23	21.43	2182	1392	1584	1	1	1
2049	BGIR9606_292543,NM_004443.3	gene	group	mRNA	P18controlKD-vs-P18neat1KD	P18controlKD	P18neat1KD	Up	4.84649e-60	2.31385e-58	6.87146	P18controlKD:P18controlKD3,P18controlKD2,P18controlKD1	P18controlKD:P18controlKD3,P18controlKD2,P18controlKD1	3	3	0.0733333	4.66667	1	0.14	0.05	0.03	9	3	2	1	1	1	P18neat1KD:P18neat1KD1,P18neat1KD2,P18neat1KD3	P18neat1KD:P18neat1KD1,P18neat1KD2,P18neat1KD3	3	3	11.4567	232.333	1	9.32	12.7	12.35	237	224	236	1	1	1
92291	NM_144575.2,URS00008B81D0,XM_011533159.3,XM_011533160.2,XM_011533161.3,XM_011533163.3,XM_017005264.1,XM_017005266.2,XR_001739074.1,XR_939741.3,XR_939742.3,XR_939743.3	gene	group	mRNA	P18controlKD-vs-P18neat1KD	P18controlKD	P18neat1KD	Up	4.97743e-60	2.37379e-58	6.52316	P18controlKD:P18controlKD3,P18controlKD2,P18controlKD1	P18controlKD:P18controlKD3,P18controlKD2,P18controlKD1	3	3	0.1	5.33333	1	0.14	0.08	0.08	8	4	4	1	1	1	P18neat1KD:P18neat1KD1,P18neat1KD2,P18neat1KD3	P18neat1KD:P18neat1KD1,P18neat1KD2,P18neat1KD3	3	3	11.3567	210	1	11.46	12.66	9.95	243	209	178	1	1	1
55173	NM_018141.3,XM_005249206.3,XM_011514724.3,XM_011514725.3,XM_017010996.1	gene	group	mRNA	P18controlKD-vs-P18neat1KD	P18controlKD	P18neat1KD	Dw	6.21838e-60	2.96238e-58	-2.27327	P18controlKD:P18controlKD3,P18controlKD2,P18controlKD1	P18controlKD:P18controlKD3,P18controlKD2,P18controlKD1	3	3	32.2033	1019.63	1	31.92	30.74	33.95	1056.88	973	1029	1	1	1	P18neat1KD:P18neat1KD1,P18neat1KD2,P18neat1KD3	P18neat1KD:P18neat1KD1,P18neat1KD2,P18neat1KD3	3	3	8.06667	91	1	8.07	6.87	9.26	107	66	100	1	1	1
6191	NM_001007.4	gene	group	mRNA	P18controlKD-vs-P18neat1KD	P18controlKD	P18neat1KD	Dw	6.53232e-60	3.10856e-58	-1.10541	P18controlKD:P18controlKD3,P18controlKD2,P18controlKD1	P18controlKD:P18controlKD3,P18controlKD2,P18controlKD1	3	3	1161.11	15842.3	1	1171.41	1189.87	1122.04	16678	16232	14617	1	1	1	P18neat1KD:P18neat1KD1,P18neat1KD2,P18neat1KD3	P18neat1KD:P18neat1KD1,P18neat1KD2,P18neat1KD3	3	3	658.203	3180.33	1	672.75	633.51	668.35	3821	2616	3104	1	1	1
11076	BGIR9606_304513,BGIR9606_304519,BGIR9606_304521,NM_007030.2,URS0000D5C993,XM_005248237.3,XM_017008993.1,XM_024454346.1	gene	group	mRNA	P18controlKD-vs-P18neat1KD	P18controlKD	P18neat1KD	Up	9.64951e-60	4.58697e-58	2.86566	P18controlKD:P18controlKD3,P18controlKD2,P18controlKD1	P18controlKD:P18controlKD3,P18controlKD2,P18controlKD1	3	3	1.56	96.3333	1	1.88	1.24	1.56	110	80	99	1	1	1	P18neat1KD:P18neat1KD1,P18neat1KD2,P18neat1KD3	P18neat1KD:P18neat1KD1,P18neat1KD2,P18neat1KD3	3	3	12.21	299.267	1	11.57	14.62	10.44	326.8	317	254	1	1	1
3068	NM_001126050.1,NM_001126051.1,NM_001319186.1,NM_001319187.1,NM_001319188.1,NM_004494.2,NR_135008.1,URS00009C5365,XM_011509453.2,XM_011509454.2,XM_011509455.2,XR_001737133.1	gene	group	mRNA	P18controlKD-vs-P18neat1KD	P18controlKD	P18neat1KD	Dw	1.00226e-59	4.75915e-58	-1.28376	P18controlKD:P18controlKD3,P18controlKD2,P18controlKD1	P18controlKD:P18controlKD3,P18controlKD2,P18controlKD1	3	3	294.637	9280.67	1	304.37	287.32	292.22	10036	9055	8751	1	1	1	P18neat1KD:P18neat1KD1,P18neat1KD2,P18neat1KD3	P18neat1KD:P18neat1KD1,P18neat1KD2,P18neat1KD3	3	3	148.033	1652.33	1	160.21	134.23	149.66	2088	1288	1581	1	1	1
105370672	URS00009AE405,URS0000D56F8E,URS0000D5B642,URS0000D5BAAE,URS0000D5C705,XR_001750893.1,XR_944216.1,XR_944217.2,XR_944219.1,XR_944220.1	gene	group	lncRNA	P18controlKD-vs-P18neat1KD	P18controlKD	P18neat1KD	Up	1.00987e-59	4.79009e-58	3.16231	P18controlKD:P18controlKD3,P18controlKD2,P18controlKD1	P18controlKD:P18controlKD3,P18controlKD2,P18controlKD1	3	3	0.466667	54.4567	1	0.43	0.47	0.5	58.62	42.79	61.96	1	1	1	P18neat1KD:P18neat1KD1,P18neat1KD2,P18neat1KD3	P18neat1KD:P18neat1KD1,P18neat1KD2,P18neat1KD3	3	3	4.62	206.277	1	4.09	5.12	4.65	226.27	195.62	196.94	1	1	1
8915	NM_001320715.1,NM_003921.4,XM_011542397.3,XM_011542398.2,XM_011542399.2	gene	group	mRNA	P18controlKD-vs-P18neat1KD	P18controlKD	P18neat1KD	Dw	1.02118e-59	4.83852e-58	-2.26794	P18controlKD:P18controlKD3,P18controlKD2,P18controlKD1	P18controlKD:P18controlKD3,P18controlKD2,P18controlKD1	3	3	53.0567	2242.53	1	45.53	59.73	53.91	2014.33	2526.65	2186.61	1	1	1	P18neat1KD:P18neat1KD1,P18neat1KD2,P18neat1KD3	P18neat1KD:P18neat1KD1,P18neat1KD2,P18neat1KD3	3	3	13.4433	200.097	1	11.9	15.89	12.54	211.59	205.1	183.6	1	1	1
6091	BGIR9606_286312,BGIR9606_286313,BGIR9606_286314,BGIR9606_290506,NM_001145845.1,NM_002941.3,NM_133631.3,URS00008B51A1,URS00008BD689,XM_006713277.3,XM_011533976.1,XM_011533977.2,XM_011533978.1,XM_011533979.1,XM_011533980.1,XM_017006982.1,XM_017006983.2,XM_017006984.1,XM_017006985.1	gene	group	mRNA	P18controlKD-vs-P18neat1KD	P18controlKD	P18neat1KD	Dw	1.06827e-59	5.05616e-58	-1.50453	P18controlKD:P18controlKD3,P18controlKD2,P18controlKD1	P18controlKD:P18controlKD3,P18controlKD2,P18controlKD1	3	3	23.3067	2447.58	1	20.82	23.91	25.19	2423	2468	2451.75	1	1	1	P18neat1KD:P18neat1KD1,P18neat1KD2,P18neat1KD3	P18neat1KD:P18neat1KD1,P18neat1KD2,P18neat1KD3	3	3	10.8933	372	1	10.22	12.46	10	440	334	342	1	1	1
10544	NM_006404.4,URS00001B216D,URS000076F796,URS00008B818C,URS00008BA685,XM_011528496.1	gene	group	mRNA	P18controlKD-vs-P18neat1KD	P18controlKD	P18neat1KD	Dw	1.1739e-59	5.55011e-58	-2.68407	P18controlKD:P18controlKD3,P18controlKD2,P18controlKD1	P18controlKD:P18controlKD3,P18controlKD2,P18controlKD1	3	3	43.9533	820.983	1	43.49	44.93	43.44	841	835.95	786	1	1	1	P18neat1KD:P18neat1KD1,P18neat1KD2,P18neat1KD3	P18neat1KD:P18neat1KD1,P18neat1KD2,P18neat1KD3	3	3	7.6	54.6667	1	6.11	7.9	8.79	51	52	61	1	1	1
3840	BGIR9606_287719,NM_002268.4,URS00008BD15D,URS00008BFE86,URS00008C1320	gene	group	mRNA	P18controlKD-vs-P18neat1KD	P18controlKD	P18neat1KD	Dw	1.20481e-59	5.69015e-58	-1.29829	P18controlKD:P18controlKD3,P18controlKD2,P18controlKD1	P18controlKD:P18controlKD3,P18controlKD2,P18controlKD1	3	3	23.7433	3183.69	1	24.53	22.08	24.62	3378.73	3005.33	3167.02	1	1	1	P18neat1KD:P18neat1KD1,P18neat1KD2,P18neat1KD3	P18neat1KD:P18neat1KD1,P18neat1KD2,P18neat1KD3	3	3	12.12	555.713	1	11.11	13.77	11.48	616.75	518.78	531.61	1	1	1
5791	BGIR9606_336338,BGIR9606_336339,BGIR9606_336340,BGIR9606_336341,BGIR9606_339205,NM_001316676.1,NM_001316677.1,NM_001323354.1,NM_001323355.1,NM_001323356.1,NM_001323357.1,NM_006504.5,NM_130435.4,URS0000518F6A,URS00005925E1,URS00008B2A99,URS00008B47C4,URS00008BEDDC,URS00009AF21C,URS0000D59994,XM_005252691.2,XM_011539994.2,XM_011539995.1,XM_011539996.1,XM_011539998.1,XM_017016467.1,XM_017016468.2,XM…	gene	group	mRNA	P18controlKD-vs-P18neat1KD	P18controlKD	P18neat1KD	Up	1.21412e-59	5.72792e-58	4.79874	P18controlKD:P18controlKD3,P18controlKD2,P18controlKD1	P18controlKD:P18controlKD3,P18controlKD2,P18controlKD1	3	3	0.583333	12.6667	1	0.59	0.83	0.33	13	16	9	1	1	1	P18neat1KD:P18neat1KD1,P18neat1KD2,P18neat1KD3	P18neat1KD:P18neat1KD1,P18neat1KD2,P18neat1KD3	3	3	8.15667	151.667	1	8.24	7.63	8.6	174	129	152	1	1	1
2635	BGIR9606_265704,BGIR9606_271538,NM_001319179.1,NM_001319180.1,NM_001319181.1,NM_018284.2,NR_135007.1,XM_005270743.2,XM_006710574.3,XM_011541233.1,XM_011541234.2,XM_017001013.1,XM_017001014.1	gene	group	mRNA	P18controlKD-vs-P18neat1KD	P18controlKD	P18neat1KD	Dw	1.23393e-59	5.81513e-58	-3.98386	P18controlKD:P18controlKD3,P18controlKD2,P18controlKD1	P18controlKD:P18controlKD3,P18controlKD2,P18controlKD1	3	3	16.1333	601.667	1	17.1	15.85	15.45	662	590	553	1	1	1	P18neat1KD:P18neat1KD1,P18neat1KD2,P18neat1KD3	P18neat1KD:P18neat1KD1,P18neat1KD2,P18neat1KD3	3	3	1.34667	16.6633	1	1.33	1.66	1.05	19.99	16	14	1	1	1
5268	BGIR9606_373811,NM_002639.4,URS00000402C5,URS00008B848C,XM_006722483.3	gene	group	mRNA	P18controlKD-vs-P18neat1KD	P18controlKD	P18neat1KD	Dw	1.24655e-59	5.86827e-58	-2.56689	P18controlKD:P18controlKD3,P18controlKD2,P18controlKD1	P18controlKD:P18controlKD3,P18controlKD2,P18controlKD1	3	3	21.7767	763.667	1	22.14	20.96	22.23	812	739	740	1	1	1	P18neat1KD:P18neat1KD1,P18neat1KD2,P18neat1KD3	P18neat1KD:P18neat1KD1,P18neat1KD2,P18neat1KD3	3	3	4.35	55.3333	1	4.04	4.28	4.73	60	51	55	1	1	1
3710	BGIR9606_309273,NM_002224.3,URS0000D58C07,XM_011514577.3,XM_017010832.1	gene	group	mRNA	P18controlKD-vs-P18neat1KD	P18controlKD	P18neat1KD	Dw	1.37008e-59	6.44292e-58	-1.16155	P18controlKD:P18controlKD3,P18controlKD2,P18controlKD1	P18controlKD:P18controlKD3,P18controlKD2,P18controlKD1	3	3	33.75	4232.67	1	34.1	33.91	33.24	4403	4264	4031	1	1	1	P18neat1KD:P18neat1KD1,P18neat1KD2,P18neat1KD3	P18neat1KD:P18neat1KD1,P18neat1KD2,P18neat1KD3	3	3	18.7267	813.333	1	17.88	20.88	17.42	931	736	773	1	1	1
266740	NM_001321400.1,NM_001321401.1,NM_001321402.1,NM_001321403.1,NM_001321404.1,NM_153488.4,URS00008B6F0F,URS00008BA1EC,XM_017029406.2	gene	group	mRNA	P18controlKD-vs-P18neat1KD	P18controlKD	P18neat1KD	Up	1.55314e-59	7.29595e-58	4.50631	P18controlKD:P18controlKD3,P18controlKD2,P18controlKD1	P18controlKD:P18controlKD3,P18controlKD2,P18controlKD1	3	3	1.27667	16.8433	1	0.94	1.7	1.19	11.76	22.74	16.03	1	1	1	P18neat1KD:P18neat1KD1,P18neat1KD2,P18neat1KD3	P18neat1KD:P18neat1KD1,P18neat1KD2,P18neat1KD3	3	3	19.6467	159.973	1	18.1	21.52	19.32	171.92	147.32	160.68	1	1	1
7461	BGIR9606_316538,NM_003388.4,NM_032421.2,XR_001744871.1	gene	group	mRNA	P18controlKD-vs-P18neat1KD	P18controlKD	P18neat1KD	Dw	1.6744e-59	7.85712e-58	-1.95103	P18controlKD:P18controlKD3,P18controlKD2,P18controlKD1	P18controlKD:P18controlKD3,P18controlKD2,P18controlKD1	3	3	14.25	1178	1	14.11	13.9	14.74	1222	1148	1164	1	1	1	P18neat1KD:P18neat1KD1,P18neat1KD2,P18neat1KD3	P18neat1KD:P18neat1KD1,P18neat1KD2,P18neat1KD3	3	3	4.51333	130.667	1	4.03	4.95	4.56	139	124	129	1	1	1
9053	BGIR9606_314427,NM_001198608.1,NM_001198609.1,NM_001198611.1,NM_001198614.1,NM_001198615.1,NM_001198616.1,NM_001198617.1,NM_001198618.1,NM_001198619.1,NM_003980.4,URS00008B58C7,URS00008BAA8B,URS00008BE972,URS00008BFAE4,URS00008C0068,URS00009B8F69,URS0000D57190,URS0000D58188,URS0000D5BBE7,URS0000D5D2DB,URS0000D5E30F,XM_006715598.3,XM_006715599.3,XM_006715600.3,XM_006715601.4,XM_011536243.2,XM_0115…	gene	group	mRNA	P18controlKD-vs-P18neat1KD	P18controlKD	P18neat1KD	Up	1.68538e-59	7.90019e-58	2.02286	P18controlKD:P18controlKD3,P18controlKD2,P18controlKD1	P18controlKD:P18controlKD3,P18controlKD2,P18controlKD1	3	3	3.65667	211.667	1	3.36	3.6	4.01	210	208	217	1	1	1	P18neat1KD:P18neat1KD1,P18neat1KD2,P18neat1KD3	P18neat1KD:P18neat1KD1,P18neat1KD2,P18neat1KD3	3	3	17.3533	370.333	1	16.29	18.14	17.63	431	335	345	1	1	1
90293	BGIR9606_391054,BGIR9606_391055,NM_001168299.1,NM_001168300.1,NM_001168301.1,NM_001168302.1,NM_001168303.1,NM_033495.3,URS00008B1FB2,XM_011531409.3,XM_011531410.3,XM_011531411.1,XM_017029950.1	gene	group	mRNA	P18controlKD-vs-P18neat1KD	P18controlKD	P18neat1KD	Dw	1.88459e-59	8.82457e-58	-3.7556	P18controlKD:P18controlKD3,P18controlKD2,P18controlKD1	P18controlKD:P18controlKD3,P18controlKD2,P18controlKD1	3	3	13.4533	666.333	1	11.89	14.77	13.7	639	716	644	1	1	1	P18neat1KD:P18neat1KD1,P18neat1KD2,P18neat1KD3	P18neat1KD:P18neat1KD1,P18neat1KD2,P18neat1KD3	3	3	1.24333	21.3333	1	1.24	1.24	1.25	29	21	14	1	1	1
11247	NM_007224.3,URS00009C3354,XM_017018747.1	gene	group	mRNA	P18controlKD-vs-P18neat1KD	P18controlKD	P18neat1KD	Dw	2.29427e-59	1.07314e-57	-2.24766	P18controlKD:P18controlKD3,P18controlKD2,P18controlKD1	P18controlKD:P18controlKD3,P18controlKD2,P18controlKD1	3	3	80.87	2080	1	73.89	94.38	74.34	2014	2436	1790	1	1	1	P18neat1KD:P18neat1KD1,P18neat1KD2,P18neat1KD3	P18neat1KD:P18neat1KD1,P18neat1KD2,P18neat1KD3	3	3	26.8533	188	1	26.04	27.01	27.51	203	177	184	1	1	1
727758	NR_033770.1,URS00008C249B,URS0000D5C123	gene	group	mRNA	P18controlKD-vs-P18neat1KD	P18controlKD	P18neat1KD	Up	2.32784e-59	1.08768e-57	7.05131	P18controlKD:P18controlKD3,P18controlKD2,P18controlKD1	P18controlKD:P18controlKD3,P18controlKD2,P18controlKD1	3	3	0.193333	5.45667	1	0.16	0.13	0.29	4.14	4.15	8.08	1	1	1	P18neat1KD:P18neat1KD1,P18neat1KD2,P18neat1KD3	P18neat1KD:P18neat1KD1,P18neat1KD2,P18neat1KD3	3	3	24.43	296.14	1	17.02	36.35	19.92	254.32	392.11	241.99	1	1	1
647033	NR_003284.1,URS0000D5BDF9	gene	group	lncRNA	P18controlKD-vs-P18neat1KD	P18controlKD	P18neat1KD	Dw	2.70802e-59	1.26397e-57	-3.8567	P18controlKD:P18controlKD3,P18controlKD2,P18controlKD1	P18controlKD:P18controlKD3,P18controlKD2,P18controlKD1	3	3	19.4767	774.857	1	16.4	18.02	24.01	704.26	739.8	880.51	1	1	1	P18neat1KD:P18neat1KD1,P18neat1KD2,P18neat1KD3	P18neat1KD:P18neat1KD1,P18neat1KD2,P18neat1KD3	3	3	1.58	23.7267	1	2.07	1.01	1.66	35.6	12.58	23	1	1	1
3664	NM_001206696.1,NM_006147.3,URS00006208DA	gene	group	mRNA	P18controlKD-vs-P18neat1KD	P18controlKD	P18neat1KD	Up	2.98317e-59	1.39092e-57	9.76484	P18controlKD:P18controlKD3,P18controlKD2,P18controlKD1	P18controlKD:P18controlKD3,P18controlKD2,P18controlKD1	3	3	0.06	2	1	0.03	0.13	0.02	2	3	1	1	1	1	P18neat1KD:P18neat1KD1,P18neat1KD2,P18neat1KD3	P18neat1KD:P18neat1KD1,P18neat1KD2,P18neat1KD3	3	3	31.34	740	1	26.45	35.45	32.12	748	730	742	1	1	1
2556	BGIR9606_389322,BGIR9606_391589,NM_000808.3,URS0000584EE7,URS00009C13FC,URS00009C2CBE,XM_006724811.3	gene	group	mRNA	P18controlKD-vs-P18neat1KD	P18controlKD	P18neat1KD	Dw	3.61584e-59	1.68411e-57	-2.94305	P18controlKD:P18controlKD3,P18controlKD2,P18controlKD1	P18controlKD:P18controlKD3,P18controlKD2,P18controlKD1	3	3	15.3467	723	1	14.64	15.26	16.14	716	718	735	1	1	1	P18neat1KD:P18neat1KD1,P18neat1KD2,P18neat1KD3	P18neat1KD:P18neat1KD1,P18neat1KD2,P18neat1KD3	3	3	2.66333	40.6667	1	3.38	2.57	2.04	54	35	33	1	1	1
57514	NM_020754.3,URS00008C3419,URS0000D5BF16,XM_006713714.3,XM_017006955.1	gene	group	mRNA	P18controlKD-vs-P18neat1KD	P18controlKD	P18neat1KD	Dw	4.11605e-59	1.91505e-57	-3.51201	P18controlKD:P18controlKD3,P18controlKD2,P18controlKD1	P18controlKD:P18controlKD3,P18controlKD2,P18controlKD1	3	3	7.04667	660.667	1	8.11	6.56	6.47	763	621	598	1	1	1	P18neat1KD:P18neat1KD1,P18neat1KD2,P18neat1KD3	P18neat1KD:P18neat1KD1,P18neat1KD2,P18neat1KD3	3	3	0.936667	25	1	0.97	1.31	0.53	37	18	20	1	1	1
10477	NM_001278554.1,NM_001278555.1,NM_006357.3,NM_182678.2,URS00008B429B,XM_005246244.2,XM_011510492.3,XM_017003166.2,XM_017003167.2	gene	group	mRNA	P18controlKD-vs-P18neat1KD	P18controlKD	P18neat1KD	Dw	4.23715e-59	1.96931e-57	-2.35691	P18controlKD:P18controlKD3,P18controlKD2,P18controlKD1	P18controlKD:P18controlKD3,P18controlKD2,P18controlKD1	3	3	36.3067	883.187	1	35.28	37.54	36.1	907.56	898	844	1	1	1	P18neat1KD:P18neat1KD1,P18neat1KD2,P18neat1KD3	P18neat1KD:P18neat1KD1,P18neat1KD2,P18neat1KD3	3	3	8.66	74	1	8.63	9.43	7.92	80	72	70	1	1	1
9147	BGIR9606_358452,BGIR9606_358460,BGIR9606_358461,BGIR9606_358472,BGIR9606_358490,BGIR9606_358502,BGIR9606_358513,NM_001301732.2,NM_004713.5,URS00009AED4F,XM_011537317.3,XM_011537318.3,XM_017021760.2,XM_017021761.1,XR_001750595.2,XR_943557.3	gene	group	mRNA	P18controlKD-vs-P18neat1KD	P18controlKD	P18neat1KD	Dw	4.91711e-59	2.28291e-57	-1.29399	P18controlKD:P18controlKD3,P18controlKD2,P18controlKD1	P18controlKD:P18controlKD3,P18controlKD2,P18controlKD1	3	3	2568.15	26011.8	1	2532.39	2547.09	2624.98	26843.7	25867.2	25324.7	1	1	1	P18neat1KD:P18neat1KD1,P18neat1KD2,P18neat1KD3	P18neat1KD:P18neat1KD1,P18neat1KD2,P18neat1KD3	3	3	1281.37	4603.28	1	1400.6	1290.74	1152.77	5907.04	3931.47	3971.33	1	1	1
129790	NR_026865.1,URS00007D5399,URS00007E0E59	gene	group	lncRNA	P18controlKD-vs-P18neat1KD	P18controlKD	P18neat1KD	Up	4.97066e-59	2.30533e-57	3.47421	P18controlKD:P18controlKD3,P18controlKD2,P18controlKD1	P18controlKD:P18controlKD3,P18controlKD2,P18controlKD1	3	3	1.68667	38.3333	1	1.66	2.32	1.08	42	38	35	1	1	1	P18neat1KD:P18neat1KD1,P18neat1KD2,P18neat1KD3	P18neat1KD:P18neat1KD1,P18neat1KD2,P18neat1KD3	3	3	28.1567	184.333	1	30.05	29.37	25.05	239	161	153	1	1	1
101928669	BGIR9606_392467,BGIR9606_392470,URS00009B614C,XR_001756106.1,XR_001756107.1,XR_001756108.1,XR_001756109.2,XR_001756110.1,XR_001756111.1,XR_001756112.1,XR_001756113.1,XR_001756114.2,XR_001756115.1,XR_001756116.1,XR_001756117.1,XR_001756118.1	gene	group	lncRNA	P18controlKD-vs-P18neat1KD	P18controlKD	P18neat1KD	Up	5.32229e-59	2.46581e-57	1.84247	P18controlKD:P18controlKD3,P18controlKD2,P18controlKD1	P18controlKD:P18controlKD3,P18controlKD2,P18controlKD1	3	3	15.0833	521.653	1	14.94	13.72	16.59	527.72	468.68	568.56	1	1	1	P18neat1KD:P18neat1KD1,P18neat1KD2,P18neat1KD3	P18neat1KD:P18neat1KD1,P18neat1KD2,P18neat1KD3	3	3	65.8933	802.507	1	60.39	75.51	61.78	919.02	780.93	707.57	1	1	1
BGIG9606_47852	URS00008BC9F9	gene	group	lncRNA	P18controlKD-vs-P18neat1KD	P18controlKD	P18neat1KD	Dw	5.41624e-59	2.50668e-57	-4.41859	P18controlKD:P18controlKD3,P18controlKD2,P18controlKD1	P18controlKD:P18controlKD3,P18controlKD2,P18controlKD1	3	3	29.4867	643.82	1	29.93	25.88	32.65	683.66	565.66	682.14	1	1	1	P18neat1KD:P18neat1KD1,P18neat1KD2,P18neat1KD3	P18neat1KD:P18neat1KD1,P18neat1KD2,P18neat1KD3	3	3	1.69333	13.4267	1	2.21	1.57	1.3	20.16	10.42	9.7	1	1	1
970	NM_001252.4,NM_001330332.1	gene	group	mRNA	P18controlKD-vs-P18neat1KD	P18controlKD	P18neat1KD	Dw	5.68796e-59	2.62966e-57	-5.149	P18controlKD:P18controlKD3,P18controlKD2,P18controlKD1	P18controlKD:P18controlKD3,P18controlKD2,P18controlKD1	3	3	45.1933	691.053	1	49.57	42.3	43.71	792.34	640.34	640.48	1	1	1	P18neat1KD:P18neat1KD1,P18neat1KD2,P18neat1KD3	P18neat1KD:P18neat1KD1,P18neat1KD2,P18neat1KD3	3	3	0.923333	8.69333	1	0.66	1.44	0.67	8.11	11.51	6.46	1	1	1
8204	BGIR9606_382949,BGIR9606_382950,BGIR9606_382953,BGIR9606_382954,BGIR9606_382955,BGIR9606_382956,BGIR9606_382957,BGIR9606_383779,BGIR9606_383781,NM_003489.3,URS000018CD22,URS0000310209,URS00008119E0,URS00008B833C,URS00009BBEE1,URS0000D5B584,XM_005261063.3,XM_005261065.3,XM_011529747.1,XM_011529748.2,XM_011529749.2,XM_011529751.2,XM_011529752.1,XM_017028473.1,XM_017028474.1,XM_017028475.1,XM_017028…	gene	group	mRNA	P18controlKD-vs-P18neat1KD	P18controlKD	P18neat1KD	Dw	6.08034e-59	2.80811e-57	-1.45831	P18controlKD:P18controlKD3,P18controlKD2,P18controlKD1	P18controlKD:P18controlKD3,P18controlKD2,P18controlKD1	3	3	28.2933	2126.21	1	30.9	26.8	27.18	2307.32	1979.94	2091.37	1	1	1	P18neat1KD:P18neat1KD1,P18neat1KD2,P18neat1KD3	P18neat1KD:P18neat1KD1,P18neat1KD2,P18neat1KD3	3	3	11.9133	332.047	1	10.14	12.34	13.26	367.26	304	324.88	1	1	1
85460	NM_053042.2,URS00008BA5A9,URS00008BD104,URS00008BECA8,XM_005248193.3,XM_017008785.1,XM_017008786.1,XM_024454264.1,XM_024454265.1	gene	group	mRNA	P18controlKD-vs-P18neat1KD	P18controlKD	P18neat1KD	Up	6.83965e-59	3.15545e-57	9.00603	P18controlKD:P18controlKD3,P18controlKD2,P18controlKD1	P18controlKD:P18controlKD3,P18controlKD2,P18controlKD1	3	3	0.0266667	2.33333	1	0.01	0.03	0.04	1	3	3	1	1	1	P18neat1KD:P18neat1KD1,P18neat1KD2,P18neat1KD3	P18neat1KD:P18neat1KD1,P18neat1KD2,P18neat1KD3	3	3	14.7833	517	1	14.97	15.25	14.13	620	459	472	1	1	1
219699	NM_001244889.1,NM_170744.4,URS00008B400D,XM_011539453.2,XM_017015834.2,XM_017015835.2,XR_002956966.1,XR_945617.1	gene	group	mRNA	P18controlKD-vs-P18neat1KD	P18controlKD	P18neat1KD	Up	8.72314e-59	4.02017e-57	6.02662	P18controlKD:P18controlKD3,P18controlKD2,P18controlKD1	P18controlKD:P18controlKD3,P18controlKD2,P18controlKD1	3	3	0.126667	6.33333	1	0.11	0.17	0.1	6	8	5	1	1	1	P18neat1KD:P18neat1KD1,P18neat1KD2,P18neat1KD3	P18neat1KD:P18neat1KD1,P18neat1KD2,P18neat1KD3	3	3	6.78333	177.333	1	6.92	7.65	5.78	206	168	158	1	1	1
26147	NM_001009936.2,NM_001286840.1,NM_001286842.1,NM_001286843.1,NM_015651.2,NR_104601.1,XM_005251906.3,XM_011518509.3,XM_011518511.2,XM_011518515.2,XM_011518516.2,XM_017014612.2,XM_017014613.1,XM_024447504.1,XM_024447505.1,XM_024447506.1,XM_024447507.1,XR_929758.3	gene	group	mRNA	P18controlKD-vs-P18neat1KD	P18controlKD	P18neat1KD	Dw	1.04672e-58	4.81888e-57	-2.22174	P18controlKD:P18controlKD3,P18controlKD2,P18controlKD1	P18controlKD:P18controlKD3,P18controlKD2,P18controlKD1	3	3	40.0533	895.333	1	42.39	38.33	39.44	961	877	848	1	1	1	P18neat1KD:P18neat1KD1,P18neat1KD2,P18neat1KD3	P18neat1KD:P18neat1KD1,P18neat1KD2,P18neat1KD3	3	3	7.61	82.6667	1	8	7.58	7.25	99	68	81	1	1	1
6147	NM_000984.5,URS000002A996,URS00009BFF51,URS0000D58931,URS0000D5C9C3	gene	group	mRNA	P18controlKD-vs-P18neat1KD	P18controlKD	P18neat1KD	Up	1.17528e-58	5.40507e-57	1.33626	P18controlKD:P18controlKD3,P18controlKD2,P18controlKD1	P18controlKD:P18controlKD3,P18controlKD2,P18controlKD1	3	3	363.397	3504.32	1	355.75	393.28	341.16	3475.8	3627.18	3409.97	1	1	1	P18neat1KD:P18neat1KD1,P18neat1KD2,P18neat1KD3	P18neat1KD:P18neat1KD1,P18neat1KD2,P18neat1KD3	3	3	1131.38	3819.12	1	1040.14	1071.23	1282.78	4375.22	3085.46	3996.67	1	1	1
31	NM_198834.2,NM_198836.2,NM_198837.1,NM_198838.1,NM_198839.2,URS000077D71C,URS0000D5BA56,URS0000D5C3D9,XM_005257267.5,XM_006721853.1,XM_011524701.1,XM_011524703.1,XM_011524704.2,XM_017024553.1,XM_017024554.1,XM_017024555.1,XR_001752504.1	gene	group	mRNA	P18controlKD-vs-P18neat1KD	P18controlKD	P18neat1KD	Up	1.23979e-58	5.69577e-57	1.21764	P18controlKD:P18controlKD3,P18controlKD2,P18controlKD1	P18controlKD:P18controlKD3,P18controlKD2,P18controlKD1	3	3	16.4633	2296.83	1	17.94	15.29	16.16	2549.24	2154.33	2186.92	1	1	1	P18neat1KD:P18neat1KD1,P18neat1KD2,P18neat1KD3	P18neat1KD:P18neat1KD1,P18neat1KD2,P18neat1KD3	3	3	44.75	2306.49	1	46.82	42.02	45.41	2811.14	1856.07	2252.26	1	1	1
51279	NM_001297640.1,NM_001297642.1,NM_001297643.1,NM_016546.3,URS00008BA9BB	gene	group	mRNA	P18controlKD-vs-P18neat1KD	P18controlKD	P18neat1KD	Up	1.31578e-58	6.03852e-57	7.43048	P18controlKD:P18controlKD3,P18controlKD2,P18controlKD1	P18controlKD:P18controlKD3,P18controlKD2,P18controlKD1	3	3	0.08	4.08667	1	0.07	0.09	0.08	3.86	4.39	4.01	1	1	1	P18neat1KD:P18neat1KD1,P18neat1KD2,P18neat1KD3	P18neat1KD:P18neat1KD1,P18neat1KD2,P18neat1KD3	3	3	21.63	274.743	1	23.28	20.35	21.26	348.31	213	262.92	1	1	1
9415	BGIR9606_340637,NM_001281501.1,NM_001281502.1,NM_004265.3,URS0000D577F0,URS0000D5D226	gene	group	mRNA	P18controlKD-vs-P18neat1KD	P18controlKD	P18neat1KD	Up	1.38139e-58	6.33299e-57	1.50588	P18controlKD:P18controlKD3,P18controlKD2,P18controlKD1	P18controlKD:P18controlKD3,P18controlKD2,P18controlKD1	3	3	63.4067	3035.77	1	66.13	62.04	62.05	3309.66	2945.32	2852.32	1	1	1	P18neat1KD:P18neat1KD1,P18neat1KD2,P18neat1KD3	P18neat1KD:P18neat1KD1,P18neat1KD2,P18neat1KD3	3	3	216.43	3750.57	1	240.48	190.63	218.18	4864.57	2803.54	3583.59	1	1	1
3939	BGIR9606_339934,NM_001135239.1,NM_001165414.1,NM_001165415.1,NM_001165416.1,NM_005566.3,NR_028500.1,URS00001CF854,URS0000D5CF06	gene	group	mRNA	P18controlKD-vs-P18neat1KD	P18controlKD	P18neat1KD	Dw	1.42969e-58	6.54761e-57	-1.80926	P18controlKD:P18controlKD3,P18controlKD2,P18controlKD1	P18controlKD:P18controlKD3,P18controlKD2,P18controlKD1	3	3	713.413	23247	1	717.74	752.77	669.73	24378	24532	20831	1	1	1	P18neat1KD:P18neat1KD1,P18neat1KD2,P18neat1KD3	P18neat1KD:P18neat1KD1,P18neat1KD2,P18neat1KD3	3	3	247.423	2896.33	1	279.32	203.79	259.16	3790	2011	2888	1	1	1
1808	BGIR9606_323023,BGIR9606_325746,NM_001197293.2,NM_001244604.1,NM_001386.5,URS00008C323B,URS00009B9FD6	gene	group	mRNA	P18controlKD-vs-P18neat1KD	P18controlKD	P18neat1KD	Dw	1.51821e-58	6.94574e-57	-1.68995	P18controlKD:P18controlKD3,P18controlKD2,P18controlKD1	P18controlKD:P18controlKD3,P18controlKD2,P18controlKD1	3	3	24.17	1670.67	1	25.94	21.82	24.75	1865	1505	1642	1	1	1	P18neat1KD:P18neat1KD1,P18neat1KD2,P18neat1KD3	P18neat1KD:P18neat1KD1,P18neat1KD2,P18neat1KD3	3	3	9.13333	222	1	8.86	9.69	8.85	251	205	210	1	1	1
255187	NR_122044.1,URS0000179B49,URS00008BBF27,URS00009C43BC,URS0000D57645,URS0000D57944,URS0000D58826,URS0000D59009,URS0000D5BFB2,URS0000D5C1AA,URS0000D5C469,URS0000D5C6D3,URS0000D5CC3E,URS0000D5D240,URS0000D5D3C0,URS0000D5E3C9	gene	group	lncRNA	P18controlKD-vs-P18neat1KD	P18controlKD	P18neat1KD	Dw	1.53097e-58	6.99679e-57	-2.0504	P18controlKD:P18controlKD3,P18controlKD2,P18controlKD1	P18controlKD:P18controlKD3,P18controlKD2,P18controlKD1	3	3	15.15	1628.67	1	14.27	15.06	16.12	1609.99	1631.89	1644.14	1	1	1	P18neat1KD:P18neat1KD1,P18neat1KD2,P18neat1KD3	P18neat1KD:P18neat1KD1,P18neat1KD2,P18neat1KD3	3	3	3.76667	170.183	1	3.57	3.29	4.44	190.69	124.68	195.18	1	1	1
1122	NM_001821.3,URS00008BE20D	gene	group	mRNA	P18controlKD-vs-P18neat1KD	P18controlKD	P18neat1KD	Dw	1.60246e-58	7.3159e-57	-1.72062	P18controlKD:P18controlKD3,P18controlKD2,P18controlKD1	P18controlKD:P18controlKD3,P18controlKD2,P18controlKD1	3	3	14.22	1525	1	15.15	13.34	14.17	1697	1427	1451	1	1	1	P18neat1KD:P18neat1KD1,P18neat1KD2,P18neat1KD3	P18neat1KD:P18neat1KD1,P18neat1KD2,P18neat1KD3	3	3	5.24333	199	1	5.16	4.92	5.65	231	160	206	1	1	1
2273	NM_001159699.1,NM_001159700.1,NM_001159701.1,NM_001159702.2,NM_001159703.1,NM_001159704.1,NM_001167819.1,NM_001330659.1,NM_001449.4,NR_027621.1,URS00009B5AEE,XM_006724743.2,XM_006724744.3,XM_006724745.4,XM_006724746.3,XM_006724747.3,XM_017029357.2,XM_024452353.1,XM_024452354.1,XM_024452355.1	gene	group	mRNA	P18controlKD-vs-P18neat1KD	P18controlKD	P18neat1KD	Dw	1.81106e-58	8.25962e-57	-7.90009	P18controlKD:P18controlKD3,P18controlKD2,P18controlKD1	P18controlKD:P18controlKD3,P18controlKD2,P18controlKD1	3	3	45.1367	1667.33	1	45.08	43.43	46.9	1736	1593	1673	1	1	1	P18neat1KD:P18neat1KD1,P18neat1KD2,P18neat1KD3	P18neat1KD:P18neat1KD1,P18neat1KD2,P18neat1KD3	3	3	0.383333	3	1	0.07	0.59	0.49	1	6	2	1	1	1
9043	BGIR9606_371953,NM_001130527.2,NM_001130528.2,NM_001251971.1,NM_003971.5,URS000001F65A,URS00008B8A9F,URS00009BAB41,XM_005257768.2,XM_005257771.3,XM_005257774.4,XM_017025283.2,XM_017025284.2,XM_017025285.2	gene	group	mRNA	P18controlKD-vs-P18neat1KD	P18controlKD	P18neat1KD	Dw	2.13254e-58	9.71569e-57	-1.52744	P18controlKD:P18controlKD3,P18controlKD2,P18controlKD1	P18controlKD:P18controlKD3,P18controlKD2,P18controlKD1	3	3	43.68	4827.63	1	40.15	47.48	43.41	4642.97	5160.08	4679.84	1	1	1	P18neat1KD:P18neat1KD1,P18neat1KD2,P18neat1KD3	P18neat1KD:P18neat1KD1,P18neat1KD2,P18neat1KD3	3	3	18.55	721.003	1	18.45	20.6	16.6	833.01	680	650	1	1	1
2872	NM_017572.3,NM_199054.2,XM_024451471.1	gene	group	mRNA	P18controlKD-vs-P18neat1KD	P18controlKD	P18neat1KD	Up	2.25975e-58	1.02846e-56	1.61197	P18controlKD:P18controlKD3,P18controlKD2,P18controlKD1	P18controlKD:P18controlKD3,P18controlKD2,P18controlKD1	3	3	65.8067	2552.33	1	57.76	72.06	67.6	2340	2826	2491	1	1	1	P18neat1KD:P18neat1KD1,P18neat1KD2,P18neat1KD3	P18neat1KD:P18neat1KD1,P18neat1KD2,P18neat1KD3	3	3	194.6	3359	1	188.33	208.29	187.18	3815	3146	3116	1	1	1
4254	BGIR9606_350938,NM_000899.4,NM_003994.5	gene	group	mRNA	P18controlKD-vs-P18neat1KD	P18controlKD	P18neat1KD	Dw	2.46956e-58	1.12278e-56	-3.82806	P18controlKD:P18controlKD3,P18controlKD2,P18controlKD1	P18controlKD:P18controlKD3,P18controlKD2,P18controlKD1	3	3	8.62	698.667	1	8.9	7.77	9.19	763	613	720	1	1	1	P18neat1KD:P18neat1KD1,P18neat1KD2,P18neat1KD3	P18neat1KD:P18neat1KD1,P18neat1KD2,P18neat1KD3	3	3	0.913333	21	1	0.62	1.69	0.43	21	30	12	1	1	1
6414	NM_001085486.2,NM_001093726.2,NM_005410.3,URS0000394989	gene	group	mRNA	P18controlKD-vs-P18neat1KD	P18controlKD	P18neat1KD	Up	2.61643e-58	1.18832e-56	5.71642	P18controlKD:P18controlKD3,P18controlKD2,P18controlKD1	P18controlKD:P18controlKD3,P18controlKD2,P18controlKD1	3	3	0.223333	7.53667	1	0.32	0.18	0.17	11	6.05	5.56	1	1	1	P18neat1KD:P18neat1KD1,P18neat1KD2,P18neat1KD3	P18neat1KD:P18neat1KD1,P18neat1KD2,P18neat1KD3	3	3	14.89	165.923	1	14.36	14.67	15.64	190.43	136.27	171.07	1	1	1
84179	NM_001294341.1,NM_001294342.1,NM_032219.3,XM_005272297.2,XM_006713918.1,XM_006713919.2,XM_011513568.1,XM_011513571.1,XM_011513572.2,XM_011513575.2,XM_024454244.1,XM_024454245.1,XM_024454246.1,XM_024454247.1,XM_024454248.1,XM_024454249.1,XM_024454250.1,XM_024454251.1,XR_002959764.1,XR_002959765.1,XR_002959766.1,XR_002959767.1,XR_002959768.1	gene	group	mRNA	P18controlKD-vs-P18neat1KD	P18controlKD	P18neat1KD	Up	2.77512e-58	1.25909e-56	3.94055	P18controlKD:P18controlKD3,P18controlKD2,P18controlKD1	P18controlKD:P18controlKD3,P18controlKD2,P18controlKD1	3	3	0.683333	26.9467	1	0.76	0.8	0.49	30	31.84	19	1	1	1	P18neat1KD:P18neat1KD1,P18neat1KD2,P18neat1KD3	P18neat1KD:P18neat1KD1,P18neat1KD2,P18neat1KD3	3	3	12.2333	178.257	1	14.26	10.57	11.87	238	136.45	160.32	1	1	1
57701	NM_001037806.3,URS00008BD6E7,XM_005269050.3,XM_006719525.2,XM_011538610.2,XM_011538611.2	gene	group	mRNA	P18controlKD-vs-P18neat1KD	P18controlKD	P18neat1KD	Dw	2.86565e-58	1.29882e-56	-2.16777	P18controlKD:P18controlKD3,P18controlKD2,P18controlKD1	P18controlKD:P18controlKD3,P18controlKD2,P18controlKD1	3	3	13.8767	1022.09	1	14.25	13.15	14.23	1096.95	967.31	1002	1	1	1	P18neat1KD:P18neat1KD1,P18neat1KD2,P18neat1KD3	P18neat1KD:P18neat1KD1,P18neat1KD2,P18neat1KD3	3	3	3.77667	97.7167	1	3.72	4.43	3.18	115	98.15	80	1	1	1
23149	NM_001161357.1,NM_001161358.1,NM_001161359.1,NM_015122.2,URS00008B37E1,XM_005259831.4,XM_006722701.4,XM_006722702.4,XM_011527824.2,XM_011527825.2,XM_011527826.3,XM_011527827.2,XM_011527828.2,XM_017026519.1,XM_017026520.2,XM_017026521.2,XM_017026522.1,XM_017026523.1,XM_017026524.2,XM_017026525.1,XM_017026526.1,XM_017026527.2,XM_017026528.1,XM_024451427.1,XM_024451428.1,XM_024451429.1,XM_024451430.…	gene	group	mRNA	P18controlKD-vs-P18neat1KD	P18controlKD	P18neat1KD	Dw	3.27436e-58	1.48253e-56	-4.64723	P18controlKD:P18controlKD3,P18controlKD2,P18controlKD1	P18controlKD:P18controlKD3,P18controlKD2,P18controlKD1	3	3	13.9733	621.333	1	15.11	13.72	13.09	693	605	566	1	1	1	P18neat1KD:P18neat1KD1,P18neat1KD2,P18neat1KD3	P18neat1KD:P18neat1KD1,P18neat1KD2,P18neat1KD3	3	3	0.716667	10.6667	1	0.92	0.43	0.8	13	6	13	1	1	1
10184	BGIR9606_302280,NM_005779.2,URS00008BBE1D,URS00008BEAB0,URS00008C035E,URS00008C29FB,XM_006714515.2,XM_024454321.1,XM_024454322.1,XM_024454323.1,XM_024454324.1,XM_024454325.1,XR_948226.2	gene	group	mRNA	P18controlKD-vs-P18neat1KD	P18controlKD	P18neat1KD	Dw	3.39089e-58	1.5337e-56	-2.51826	P18controlKD:P18controlKD3,P18controlKD2,P18controlKD1	P18controlKD:P18controlKD3,P18controlKD2,P18controlKD1	3	3	12.36	812.147	1	12.58	11.84	12.66	812.99	817.45	806	1	1	1	P18neat1KD:P18neat1KD1,P18neat1KD2,P18neat1KD3	P18neat1KD:P18neat1KD1,P18neat1KD2,P18neat1KD3	3	3	2.46667	61.1133	1	2.26	2.96	2.18	71	59.34	53	1	1	1
63876	BGIR9606_342441,BGIR9606_342444,BGIR9606_345535,BGIR9606_345536,BGIR9606_345538,BGIR9606_345540,BGIR9606_345541,BGIR9606_345542,NM_022062.2,URS0000033E70,URS0000190E4B,URS00004F8A3D,URS00008BA655,URS00008BDC95,URS00009BFD81,URS0000D597BD,XM_005271642.2,XM_006718894.2,XM_011542945.2,XM_011542946.1,XM_011542947.2,XM_017018110.1,XM_017018111.1,XM_024448643.1,XM_024448644.1,XM_024448645.1,XM_02444864…	gene	group	mRNA	P18controlKD-vs-P18neat1KD	P18controlKD	P18neat1KD	Up	3.54814e-58	1.60317e-56	4.63908	P18controlKD:P18controlKD3,P18controlKD2,P18controlKD1	P18controlKD:P18controlKD3,P18controlKD2,P18controlKD1	3	3	0.2	14	1	0.17	0.27	0.16	17	12	13	1	1	1	P18neat1KD:P18neat1KD1,P18neat1KD2,P18neat1KD3	P18neat1KD:P18neat1KD1,P18neat1KD2,P18neat1KD3	3	3	8.84667	150	1	8.83	7.91	9.8	170	119	161	1	1	1
7644	NM_001300951.1,NM_003430.3,URS00004F9BF4,URS00008B26FA,URS00008B2D5A,URS00008B405C,URS00008B4E1B,URS00008B6A97,URS00008B6C94,URS00008B7E7E,URS00008B82B1,URS00008B9829,URS00008BB8F0,URS00008BCE3A,URS00008BDF8D,URS00008BE5C2,URS00008C0264,URS00008C193E,URS0000D5803D,XM_006722880.4,XM_011528265.3,XM_011528266.2,XM_017027235.1,XM_017027236.1,XM_024451693.1,XR_001753754.2,XR_001753755.2,XR_001753756.2…	gene	group	mRNA	P18controlKD-vs-P18neat1KD	P18controlKD	P18neat1KD	Up	3.6254e-58	1.6364e-56	1.44496	P18controlKD:P18controlKD3,P18controlKD2,P18controlKD1	P18controlKD:P18controlKD3,P18controlKD2,P18controlKD1	3	3	8.07	646.89	1	7.71	7.48	9.02	661.61	622.88	656.18	1	1	1	P18neat1KD:P18neat1KD1,P18neat1KD2,P18neat1KD3	P18neat1KD:P18neat1KD1,P18neat1KD2,P18neat1KD3	3	3	27.8867	756.923	1	26.65	29.74	27.27	862.54	686.67	721.56	1	1	1
84969	BGIR9606_382339,BGIR9606_382340,BGIR9606_382341,NM_001098796.1,NM_001098797.1,NM_001098798.1,NM_032883.2,URS00008B5956,XM_006723884.1,XM_017028109.1,XR_001754425.1	gene	group	mRNA	P18controlKD-vs-P18neat1KD	P18controlKD	P18neat1KD	Dw	3.7396e-58	1.68621e-56	-2.6271	P18controlKD:P18controlKD3,P18controlKD2,P18controlKD1	P18controlKD:P18controlKD3,P18controlKD2,P18controlKD1	3	3	21.3033	750.333	1	22.27	20.83	20.81	809	729	713	1	1	1	P18neat1KD:P18neat1KD1,P18neat1KD2,P18neat1KD3	P18neat1KD:P18neat1KD1,P18neat1KD2,P18neat1KD3	3	3	4.6	52	1	3.92	4.82	5.06	52	51	53	1	1	1
84914	NM_001204817.1,NM_032828.3,URS00008B4E92,URS00009AD2EB	gene	group	mRNA	P18controlKD-vs-P18neat1KD	P18controlKD	P18neat1KD	Dw	4.36754e-58	1.96732e-56	-1.36009	P18controlKD:P18controlKD3,P18controlKD2,P18controlKD1	P18controlKD:P18controlKD3,P18controlKD2,P18controlKD1	3	3	31.44	2395.11	1	31.97	29.79	32.56	2586.27	2264.7	2334.35	1	1	1	P18neat1KD:P18neat1KD1,P18neat1KD2,P18neat1KD3	P18neat1KD:P18neat1KD1,P18neat1KD2,P18neat1KD3	3	3	17.04	402.713	1	17.26	15.55	18.31	490.8	333.11	384.23	1	1	1
5834	BGIR9606_380437,BGIR9606_380438,BGIR9606_380439,NM_002862.3,URS000076578D,URS000076BB82,URS00008B25C8,URS00008B2C91,XR_002958496.1	gene	group	mRNA	P18controlKD-vs-P18neat1KD	P18controlKD	P18neat1KD	Dw	4.39597e-58	1.9781e-56	-1.31661	P18controlKD:P18controlKD3,P18controlKD2,P18controlKD1	P18controlKD:P18controlKD3,P18controlKD2,P18controlKD1	3	3	96.5267	5348.33	1	93.68	98.98	96.92	5425	5472	5148	1	1	1	P18neat1KD:P18neat1KD1,P18neat1KD2,P18neat1KD3	P18neat1KD:P18neat1KD1,P18neat1KD2,P18neat1KD3	3	3	49.4467	922.667	1	49.08	54.38	44.88	1063	881	824	1	1	1
8633	NM_003728.3,URS00008B4E5A,XM_005263321.3,XM_017008789.1,XM_017008790.1	gene	group	mRNA	P18controlKD-vs-P18neat1KD	P18controlKD	P18neat1KD	Dw	4.44363e-58	1.99749e-56	-8.90345	P18controlKD:P18controlKD3,P18controlKD2,P18controlKD1	P18controlKD:P18controlKD3,P18controlKD2,P18controlKD1	3	3	16.81	2592	1	15.5	17.83	17.1	2520	2739	2517	1	1	1	P18neat1KD:P18neat1KD1,P18neat1KD2,P18neat1KD3	P18neat1KD:P18neat1KD1,P18neat1KD2,P18neat1KD3	3	3	0.0533333	2.33333	1	0.03	0.09	0.04	2	4	1	1	1	1
5999	NM_001102445.2,NM_001113380.1,NM_001113381.1,NM_005613.5	gene	group	mRNA	P18controlKD-vs-P18neat1KD	P18controlKD	P18neat1KD	Dw	4.57753e-58	2.05558e-56	-9.02698	P18controlKD:P18controlKD3,P18controlKD2,P18controlKD1	P18controlKD:P18controlKD3,P18controlKD2,P18controlKD1	3	3	56.36	2806.67	1	46.66	63.32	59.1	2423	3166	2831	1	1	1	P18neat1KD:P18neat1KD1,P18neat1KD2,P18neat1KD3	P18neat1KD:P18neat1KD1,P18neat1KD2	3	2	0.136667	2.33333	1	0.26	0.15	0	5	2	0	1	1	0
79812	NM_024756.2,URS000010A40D,URS00008B32C3,URS00008B582C,URS00008B6552,URS00008B6A56,URS00008B79C3,URS00008BBDCD,XM_005270153.1,XM_006717970.4	gene	group	mRNA	P18controlKD-vs-P18neat1KD	P18controlKD	P18neat1KD	Dw	4.83771e-58	2.17019e-56	-5.47444	P18controlKD:P18controlKD3,P18controlKD2,P18controlKD1	P18controlKD:P18controlKD3,P18controlKD2,P18controlKD1	3	3	17.1267	754.063	1	15.54	19	16.84	704	833.42	724.77	1	1	1	P18neat1KD:P18neat1KD1,P18neat1KD2,P18neat1KD3	P18neat1KD:P18neat1KD1,P18neat1KD2,P18neat1KD3	3	3	0.39	7.33333	1	0.38	0.46	0.33	10	5	7	1	1	1
7204	BGIR9606_304979,NM_007118.3,NR_134469.1,URS00008BDA82,URS00008BDD74,URS0000D588FE,URS0000D599E7,XM_011514107.2,XM_011514108.1,XM_011514109.3,XM_011514110.3,XM_017009801.1,XM_017009802.1,XM_017009803.1,XR_001742236.2	gene	group	mRNA	P18controlKD-vs-P18neat1KD	P18controlKD	P18neat1KD	Dw	7.4012e-58	3.31677e-56	-1.25294	P18controlKD:P18controlKD3,P18controlKD2,P18controlKD1	P18controlKD:P18controlKD3,P18controlKD2,P18controlKD1	3	3	38.2933	5033.49	1	35.76	38.31	40.81	5042	5110.46	4948	1	1	1	P18neat1KD:P18neat1KD1,P18neat1KD2,P18neat1KD3	P18neat1KD:P18neat1KD1,P18neat1KD2,P18neat1KD3	3	3	20.6433	914	1	21.55	18.77	21.61	1117	755	870	1	1	1
7408	BGIR9606_376865,NM_003370.3,XM_005259199.2,XM_005259200.2,XM_017027200.2	gene	group	mRNA	P18controlKD-vs-P18neat1KD	P18controlKD	P18neat1KD	Dw	7.48898e-58	3.35268e-56	-1.60449	P18controlKD:P18controlKD3,P18controlKD2,P18controlKD1	P18controlKD:P18controlKD3,P18controlKD2,P18controlKD1	3	3	59.6333	1852	1	57.15	61.48	60.27	1994	1848	1714	1	1	1	P18neat1KD:P18neat1KD1,P18neat1KD2,P18neat1KD3	P18neat1KD:P18neat1KD1,P18neat1KD2,P18neat1KD3	3	3	26.3967	260.667	1	22.96	28.25	27.98	281	252	249	1	1	1
9060	NM_001015880.1,NM_004670.3,URS00001B0EFC	gene	group	mRNA	P18controlKD-vs-P18neat1KD	P18controlKD	P18neat1KD	Dw	7.6834e-58	3.4362e-56	-6.45794	P18controlKD:P18controlKD3,P18controlKD2,P18controlKD1	P18controlKD:P18controlKD3,P18controlKD2,P18controlKD1	3	3	17.0033	954.487	1	18.44	16.24	16.33	1070.43	905.03	888	1	1	1	P18neat1KD:P18neat1KD1,P18neat1KD2,P18neat1KD3	P18neat1KD:P18neat1KD1,P18neat1KD2,P18neat1KD3	3	3	0.633333	4.66667	1	1.05	0.23	0.62	7	4	3	1	1	1
6764	BGIR9606_339677,BGIR9606_339678,BGIR9606_339679,BGIR9606_339680,BGIR9606_342936,NM_005418.3,NM_139157.2,NM_213618.1,URS0000092546,URS00008B6267,URS00008B85BA,URS00008B959F,XM_005253077.1,XM_005253083.2,XM_011520309.1,XM_011520318.1,XM_011520320.1,XM_011520321.2,XM_011520322.1,XM_011520324.2,XM_011520329.1,XM_017018186.1,XR_001747941.1,XR_001747942.1,XR_001747943.1,XR_002957159.1,XR_002957160.1,XR…	gene	group	mRNA	P18controlKD-vs-P18neat1KD	P18controlKD	P18neat1KD	Up	8.57544e-58	3.83124e-56	2.75684	P18controlKD:P18controlKD3,P18controlKD2,P18controlKD1	P18controlKD:P18controlKD3,P18controlKD2,P18controlKD1	3	3	1.43667	76	1	1.66	1.31	1.34	86	77	65	1	1	1	P18neat1KD:P18neat1KD1,P18neat1KD2,P18neat1KD3	P18neat1KD:P18neat1KD1,P18neat1KD2,P18neat1KD3	3	3	9.94	220	1	9.07	10.2	10.55	241	195	224	1	1	1
284106	NM_001136498.1	gene	group	mRNA	P18controlKD-vs-P18neat1KD	P18controlKD	P18neat1KD	Up	8.66329e-58	3.86654e-56	2.19208	P18controlKD:P18controlKD3,P18controlKD2,P18controlKD1	P18controlKD:P18controlKD3,P18controlKD2,P18controlKD1	3	3	7.15667	282.453	1	8.04	7.16	6.27	330.58	281.17	235.61	1	1	1	P18neat1KD:P18neat1KD1,P18neat1KD2,P18neat1KD3	P18neat1KD:P18neat1KD1,P18neat1KD2,P18neat1KD3	3	3	39.7033	559.907	1	45.21	36.05	37.85	742.79	430.09	506.84	1	1	1
10587	NM_001282512.2,NM_001352300.1,NM_001352301.1,NM_001352302.1,NM_001352303.1,NM_006440.4,NR_147957.1,URS00008BA984	gene	group	mRNA	P18controlKD-vs-P18neat1KD	P18controlKD	P18neat1KD	Up	8.9877e-58	4.00725e-56	2.0937	P18controlKD:P18controlKD3,P18controlKD2,P18controlKD1	P18controlKD:P18controlKD3,P18controlKD2,P18controlKD1	3	3	6.93667	206.973	1	6.96	7.14	6.71	217.36	209	194.56	1	1	1	P18neat1KD:P18neat1KD1,P18neat1KD2,P18neat1KD3	P18neat1KD:P18neat1KD1,P18neat1KD2,P18neat1KD3	3	3	36.8533	382.587	1	39.62	34.64	36.3	484	299.36	364.4	1	1	1
79680	NM_024627.5	gene	group	mRNA	P18controlKD-vs-P18neat1KD	P18controlKD	P18neat1KD	Up	1.28828e-57	5.73809e-56	1.88079	P18controlKD:P18controlKD3,P18controlKD2,P18controlKD1	P18controlKD:P18controlKD3,P18controlKD2,P18controlKD1	3	3	3.31333	334.297	1	3.83	3.04	3.07	403	304.85	295.04	1	1	1	P18neat1KD:P18neat1KD1,P18neat1KD2,P18neat1KD3	P18neat1KD:P18neat1KD1,P18neat1KD2,P18neat1KD3	3	3	14.8733	525.667	1	13.97	15.74	14.91	587	480	510	1	1	1
5768	NM_001004128.2,NM_002826.4,URS00008B7F40	gene	group	mRNA	P18controlKD-vs-P18neat1KD	P18controlKD	P18neat1KD	Dw	1.30705e-57	5.81579e-56	-1.61502	P18controlKD:P18controlKD3,P18controlKD2,P18controlKD1	P18controlKD:P18controlKD3,P18controlKD2,P18controlKD1	3	3	143.053	6158.33	1	131.73	161.91	135.52	5920	6958	5597	1	1	1	P18neat1KD:P18neat1KD1,P18neat1KD2,P18neat1KD3	P18neat1KD:P18neat1KD1,P18neat1KD2,P18neat1KD3	3	3	54.3433	868.333	1	53.24	54.28	55.51	1014	740	851	1	1	1
3714	NM_002226.4,NM_145159.2,XR_001750303.2	gene	group	mRNA	P18controlKD-vs-P18neat1KD	P18controlKD	P18neat1KD	Up	1.36443e-57	6.06495e-56	1.94962	P18controlKD:P18controlKD3,P18controlKD2,P18controlKD1	P18controlKD:P18controlKD3,P18controlKD2,P18controlKD1	3	3	3.79333	327.333	1	4.3	3.72	3.36	382	322	278	1	1	1	P18neat1KD:P18neat1KD1,P18neat1KD2,P18neat1KD3	P18neat1KD:P18neat1KD1,P18neat1KD2,P18neat1KD3	3	3	17.89	546.333	1	19.27	16.71	17.69	688	436	515	1	1	1
BGIG9606_37584	URS00008B2999,URS0000D59671,URS0000D5AA0E,URS0000D5C21C,URS0000D5C4FC	gene	group	lncRNA	P18controlKD-vs-P18neat1KD	P18controlKD	P18neat1KD	Up	1.37584e-57	6.10945e-56	3.70482	P18controlKD:P18controlKD3,P18controlKD2,P18controlKD1	P18controlKD:P18controlKD3,P18controlKD2,P18controlKD1	3	3	0.346667	28.47	1	0.36	0.42	0.26	33.56	29.8	22.05	1	1	1	P18neat1KD:P18neat1KD1,P18neat1KD2,P18neat1KD3	P18neat1KD:P18neat1KD1,P18neat1KD2,P18neat1KD3	3	3	10.7267	157.06	1	9.49	13.32	9.37	178.25	137.93	155	1	1	1
9394	BGIR9606_282126,NM_004807.2,URS00008B6E22	gene	group	mRNA	P18controlKD-vs-P18neat1KD	P18controlKD	P18neat1KD	Up	1.4616e-57	6.48372e-56	1.93193	P18controlKD:P18controlKD3,P18controlKD2,P18controlKD1	P18controlKD:P18controlKD3,P18controlKD2,P18controlKD1	3	3	5.90333	597.587	1	6.6	5.48	5.63	738.19	521.41	533.16	1	1	1	P18neat1KD:P18neat1KD1,P18neat1KD2,P18neat1KD3	P18neat1KD:P18neat1KD1,P18neat1KD2,P18neat1KD3	3	3	26.5967	986.05	1	29.88	24.39	25.52	1276.45	785.72	895.98	1	1	1
107985728	URS00008B5643,URS00008B9352,URS00008BF523,URS0000D585C1,URS0000D5978C,URS0000D5B421,URS0000D5B6FC,URS0000D5BCAF,URS0000D5E1E0,XM_017003065.1	gene	group	mRNA	P18controlKD-vs-P18neat1KD	P18controlKD	P18neat1KD	Up	1.82357e-57	8.08125e-56	4.17051	P18controlKD:P18controlKD3,P18controlKD2,P18controlKD1	P18controlKD:P18controlKD3,P18controlKD2,P18controlKD1	3	3	0.236667	28.9767	1	0.22	0.28	0.21	29.94	42.87	14.12	1	1	1	P18neat1KD:P18neat1KD1,P18neat1KD2,P18neat1KD3	P18neat1KD:P18neat1KD1,P18neat1KD2,P18neat1KD3	3	3	7.70667	221.177	1	7.95	6.48	8.69	256.85	165.77	240.91	1	1	1
283416	BGIR9606_350590,NR_121682.1,URS000077CDDB,URS0000D5C7E3,URS0000D5D7EA,URS0000D5E3DA	gene	group	lncRNA	P18controlKD-vs-P18neat1KD	P18controlKD	P18neat1KD	Dw	2.06867e-57	9.15817e-56	-3.31462	P18controlKD:P18controlKD3,P18controlKD2,P18controlKD1	P18controlKD:P18controlKD3,P18controlKD2,P18controlKD1	3	3	3.51	690.707	1	3.44	3.06	4.03	684.68	628.47	758.97	1	1	1	P18neat1KD:P18neat1KD1,P18neat1KD2,P18neat1KD3	P18neat1KD:P18neat1KD1,P18neat1KD2,P18neat1KD3	3	3	0.996667	30.2233	1	1.17	0.77	1.05	40.07	26.58	24.02	1	1	1
2803	NM_001172713.1,NM_002078.4,URS00008BB9B8,URS00008BBFCB,XM_005265069.3,XM_005265070.3,XM_005265071.3,XM_005265072.3,XM_005265073.1,XM_005265074.1,XM_005265075.1,XM_006713110.2,XM_011533598.3,XM_017006184.1,XM_017006185.1,XM_017006186.1,XM_017006187.1,XM_017006188.1,XM_024453456.1,XM_024453457.1,XM_024453458.1	gene	group	mRNA	P18controlKD-vs-P18neat1KD	P18controlKD	P18neat1KD	Dw	2.30951e-57	1.02141e-55	-1.32158	P18controlKD:P18controlKD3,P18controlKD2,P18controlKD1	P18controlKD:P18controlKD3,P18controlKD2,P18controlKD1	3	3	34.3233	3730.87	1	33.43	34.14	35.4	3759.48	3736.34	3696.78	1	1	1	P18neat1KD:P18neat1KD1,P18neat1KD2,P18neat1KD3	P18neat1KD:P18neat1KD1,P18neat1KD2,P18neat1KD3	3	3	18.28	641.537	1	17.61	20.57	16.66	722.84	608.43	593.34	1	1	1
84333	NM_001256549.1,NM_001257101.1,NM_032373.4,NR_046310.1,NR_046435.1,URS00008BEBE1,URS00008BFC2C,URS0000D5CF7F,XM_006718030.1,XM_011540271.3,XM_011540272.2,XM_017016776.2,XM_017016777.2,XM_017016778.1	gene	group	mRNA	P18controlKD-vs-P18neat1KD	P18controlKD	P18neat1KD	Up	2.81207e-57	1.24241e-55	4.29511	P18controlKD:P18controlKD3,P18controlKD2,P18controlKD1	P18controlKD:P18controlKD3,P18controlKD2,P18controlKD1	3	3	0.56	18.3333	1	0.41	0.89	0.38	16	24	15	1	1	1	P18neat1KD:P18neat1KD1,P18neat1KD2,P18neat1KD3	P18neat1KD:P18neat1KD1,P18neat1KD2,P18neat1KD3	3	3	11.7933	154	1	9.82	11.75	13.81	160	142	160	1	1	1
9374	NM_001204103.1,NM_005155.6,NM_138717.2	gene	group	mRNA	P18controlKD-vs-P18neat1KD	P18controlKD	P18neat1KD	Dw	2.96102e-57	1.3069e-55	-3.00365	P18controlKD:P18controlKD3,P18controlKD2,P18controlKD1	P18controlKD:P18controlKD3,P18controlKD2,P18controlKD1	3	3	23.2967	666.853	1	25.16	21.52	23.21	749.6	622.03	628.93	1	1	1	P18neat1KD:P18neat1KD1,P18neat1KD2,P18neat1KD3	P18neat1KD:P18neat1KD1,P18neat1KD2,P18neat1KD3	3	3	3.41333	36.43	1	3.44	4.01	2.79	43.5	36.86	28.93	1	1	1
684	NM_004335.3	gene	group	mRNA	P18controlKD-vs-P18neat1KD	P18controlKD	P18neat1KD	Dw	3.06157e-57	1.34992e-55	-3.24435	P18controlKD:P18controlKD3,P18controlKD2,P18controlKD1	P18controlKD:P18controlKD3,P18controlKD2,P18controlKD1	3	3	84.3333	1228.33	1	66.51	106.55	79.94	1014	1556	1115	1	1	1	P18neat1KD:P18neat1KD1,P18neat1KD2,P18neat1KD3	P18neat1KD:P18neat1KD1,P18neat1KD2,P18neat1KD3	3	3	10.8667	56.3333	1	11.34	10.4	10.86	69	46	54	1	1	1
10129	NM_023037.2,URS00008B3455,URS00008B53C3,URS00008BA6D6,URS00008BA79E,URS00008BBB62,URS00008BFE4D,URS00008C0EA6,URS00009BC817,URS0000D595BB,XM_006719749.3,XM_017020305.2,XM_017020306.1,XM_017020307.2	gene	group	mRNA	P18controlKD-vs-P18neat1KD	P18controlKD	P18neat1KD	Up	3.16628e-57	1.39469e-55	7.99298	P18controlKD:P18controlKD3,P18controlKD2,P18controlKD1	P18controlKD:P18controlKD3,P18controlKD2,P18controlKD1	3	3	0.0833333	3	1	0.01	0.14	0.1	2	2	5	1	1	1	P18neat1KD:P18neat1KD1,P18neat1KD2,P18neat1KD3	P18neat1KD:P18neat1KD1,P18neat1KD2,P18neat1KD3	3	3	6.40667	331	1	7.44	5.64	6.14	407	254	332	1	1	1
9747	NM_001206938.1,NM_001206941.1,NM_014719.2,XM_005250074.4,XM_005250075.3,XM_005250076.4,XM_005250077.2,XM_006716191.2,XM_006716192.4,XM_017012833.2	gene	group	mRNA	P18controlKD-vs-P18neat1KD	P18controlKD	P18neat1KD	Up	3.47313e-57	1.52832e-55	1.30473	P18controlKD:P18controlKD3,P18controlKD2,P18controlKD1	P18controlKD:P18controlKD3,P18controlKD2,P18controlKD1	3	3	10.28	891.69	1	10.5	10.45	9.89	950.58	904.51	819.98	1	1	1	P18neat1KD:P18neat1KD1,P18neat1KD2,P18neat1KD3	P18neat1KD:P18neat1KD1,P18neat1KD2,P18neat1KD3	3	3	30.9233	946.727	1	30.13	31.52	31.12	1092.49	830.66	917.03	1	1	1
1809	BGIR9606_303774,BGIR9606_303775,NM_001197294.1,NM_001387.2,XM_011537574.2	gene	group	mRNA	P18controlKD-vs-P18neat1KD	P18controlKD	P18neat1KD	Dw	3.69123e-57	1.62266e-55	-1.74033	P18controlKD:P18controlKD3,P18controlKD2,P18controlKD1	P18controlKD:P18controlKD3,P18controlKD2,P18controlKD1	3	3	23.27	1844.99	1	24.36	23.83	21.62	1998.98	1883.99	1652	1	1	1	P18neat1KD:P18neat1KD1,P18neat1KD2,P18neat1KD3	P18neat1KD:P18neat1KD1,P18neat1KD2,P18neat1KD3	3	3	8.18333	238.667	1	8.86	7.3	8.39	300	182	234	1	1	1
57198	NM_001005855.1,NM_020452.3	gene	group	mRNA	P18controlKD-vs-P18neat1KD	P18controlKD	P18neat1KD	Dw	4.41253e-57	1.9378e-55	-1.32336	P18controlKD:P18controlKD3,P18controlKD2,P18controlKD1	P18controlKD:P18controlKD3,P18controlKD2,P18controlKD1	3	3	36.55	2792.67	1	35.16	38.22	36.27	2885	2869	2624	1	1	1	P18neat1KD:P18neat1KD1,P18neat1KD2,P18neat1KD3	P18neat1KD:P18neat1KD1,P18neat1KD2,P18neat1KD3	3	3	17.3333	480	1	16.98	17.5	17.52	548	424	468	1	1	1
414777	BGIR9606_312447,BGIR9606_312448,BGIR9606_312450,BGIR9606_312451,BGIR9606_312452,BGIR9606_312453,BGIR9606_312454,BGIR9606_312455,BGIR9606_312456,BGIR9606_312457,BGIR9606_312458,NR_024052.2,NR_024053.2,NR_102326.1,NR_102327.1,URS0000334DA5,URS00008C2A24,URS0000D57682,URS0000D582B8,URS0000D58707,URS0000D58C45,URS0000D59918,URS0000D5B0DB,URS0000D5C0C8,URS0000D5C1B1,URS0000D5E119	gene	group	lncRNA	P18controlKD-vs-P18neat1KD	P18controlKD	P18neat1KD	Dw	4.46751e-57	1.95998e-55	-2.07533	P18controlKD:P18controlKD3,P18controlKD2,P18controlKD1	P18controlKD:P18controlKD3,P18controlKD2,P18controlKD1	3	3	22.17	1696.76	1	22.02	18.87	25.62	1720.98	1515.85	1853.46	1	1	1	P18neat1KD:P18neat1KD1,P18neat1KD2,P18neat1KD3	P18neat1KD:P18neat1KD1,P18neat1KD2,P18neat1KD3	3	3	6.89667	175.507	1	5.74	7.62	7.33	223.78	128.93	173.81	1	1	1
BGIG9606_41673	URS00008BA9C6,URS0000D59BCC,URS0000D5B0D3	gene	group	lncRNA	P18controlKD-vs-P18neat1KD	P18controlKD	P18neat1KD	Up	5.34973e-57	2.34468e-55	1.84422	P18controlKD:P18controlKD3,P18controlKD2,P18controlKD1	P18controlKD:P18controlKD3,P18controlKD2,P18controlKD1	3	3	3.06667	267.51	1	3.01	3.08	3.11	270.28	263.53	268.72	1	1	1	P18neat1KD:P18neat1KD1,P18neat1KD2,P18neat1KD3	P18neat1KD:P18neat1KD1,P18neat1KD2,P18neat1KD3	3	3	8.40667	412.78	1	8.17	8.36	8.69	461.86	363.85	412.63	1	1	1
27134	BGIR9606_375359,BGIR9606_375361,NM_001267560.1,NM_001267561.1,URS00008BCEB0	gene	group	mRNA	P18controlKD-vs-P18neat1KD	P18controlKD	P18neat1KD	Up	5.99217e-57	2.62362e-55	2.82496	P18controlKD:P18controlKD3,P18controlKD2,P18controlKD1	P18controlKD:P18controlKD3,P18controlKD2,P18controlKD1	3	3	2.15667	89.8967	1	1.52	2.06	2.89	72.69	95	102	1	1	1	P18neat1KD:P18neat1KD1,P18neat1KD2,P18neat1KD3	P18neat1KD:P18neat1KD1,P18neat1KD2,P18neat1KD3	3	3	17.93	273.647	1	15.12	20.59	18.08	295	248.02	277.92	1	1	1
23125	NM_001171166.1,NM_001171167.1,NM_001171168.1,NM_015099.3,URS00001C9D88,URS00001F99D1,URS0000D577FA,URS0000D5C8A0,XM_006721478.4,XM_006721481.4,XM_006721482.3,XM_011523746.3,XM_011523747.3,XM_011523748.3,XM_011523749.3	gene	group	mRNA	P18controlKD-vs-P18neat1KD	P18controlKD	P18neat1KD	Up	6.37769e-57	2.78963e-55	1.59578	P18controlKD:P18controlKD3,P18controlKD2,P18controlKD1	P18controlKD:P18controlKD3,P18controlKD2,P18controlKD1	3	3	7.12333	434.847	1	6.99	7.21	7.17	439.33	441	424.21	1	1	1	P18neat1KD:P18neat1KD1,P18neat1KD2,P18neat1KD3	P18neat1KD:P18neat1KD1,P18neat1KD2,P18neat1KD3	3	3	26.0133	567.49	1	25.71	26.93	25.4	678.46	485.7	538.31	1	1	1
3418	NM_001289910.1,NM_001290114.1,NM_002168.3	gene	group	mRNA	P18controlKD-vs-P18neat1KD	P18controlKD	P18neat1KD	Up	6.65262e-57	2.90699e-55	1.86181	P18controlKD:P18controlKD3,P18controlKD2,P18controlKD1	P18controlKD:P18controlKD3,P18controlKD2,P18controlKD1	3	3	13.9233	371	1	12.57	15.1	14.1	350	403	360	1	1	1	P18neat1KD:P18neat1KD1,P18neat1KD2,P18neat1KD3	P18neat1KD:P18neat1KD1,P18neat1KD2,P18neat1KD3	3	3	61.6433	584.333	1	63.84	58.64	62.45	711	474	568	1	1	1
BGIG9606_62585	BGIR9606_401436	gene	group	lncRNA	P18controlKD-vs-P18neat1KD	P18controlKD	P18neat1KD	Dw	7.0067e-57	3.05866e-55	-8.87856	P18controlKD:P18controlKD3,P18controlKD2,P18controlKD1	P18controlKD:P18controlKD3,P18controlKD2,P18controlKD1	3	3	19.2033	2541.59	1	16.7	18.65	22.26	2321.81	2475.63	2827.33	1	1	1	P18neat1KD:P18neat1KD1,P18neat1KD2,P18neat1KD3	P18neat1KD:P18neat1KD1,P18neat1KD2,P18neat1KD3	3	3	0.05	2.33333	1	0.04	0.02	0.09	2	1	4	1	1	1
83692	NM_001184808.1,NM_001242614.1,NM_031462.3,NM_134445.3,NM_134446.3,URS00008BEB69,URS00009BC3C9,XM_011531202.2,XM_017029890.2,XM_017029891.2	gene	group	mRNA	P18controlKD-vs-P18neat1KD	P18controlKD	P18neat1KD	Dw	7.89242e-57	3.44188e-55	-1.98038	P18controlKD:P18controlKD3,P18controlKD2,P18controlKD1	P18controlKD:P18controlKD3,P18controlKD2,P18controlKD1	3	3	27.8167	1417.92	1	27.52	30.48	25.45	1459.02	1536.98	1257.77	1	1	1	P18neat1KD:P18neat1KD1,P18neat1KD2,P18neat1KD3	P18neat1KD:P18neat1KD1,P18neat1KD2,P18neat1KD3	3	3	10.6433	155	1	10.92	9.05	11.96	186	127	152	1	1	1
56935	NM_020179.2,URS00009BBF98,URS00009BE235,XM_011542907.1,XM_011542909.1,XM_011542910.3,XM_011542911.2,XM_017018019.2,XM_017018020.1	gene	group	mRNA	P18controlKD-vs-P18neat1KD	P18controlKD	P18neat1KD	Up	8.16728e-57	3.5582e-55	4.51101	P18controlKD:P18controlKD3,P18controlKD2,P18controlKD1	P18controlKD:P18controlKD3,P18controlKD2,P18controlKD1	3	3	0.84	16.3333	1	0.77	0.89	0.86	17	15	17	1	1	1	P18neat1KD:P18neat1KD1,P18neat1KD2,P18neat1KD3	P18neat1KD:P18neat1KD1,P18neat1KD2,P18neat1KD3	3	3	20.6967	162.027	1	23.4	16.26	22.43	200.97	110.05	175.06	1	1	1
105375751	BGIR9606_324857,BGIR9606_324863,BGIR9606_324864,BGIR9606_324868,BGIR9606_324882,BGIR9606_324883,URS000039DE2D,URS00008B6577,URS00008BD4C1,URS00008C1697,URS00008C17B8,URS00009B75C9,URS00009BD9E0,URS00009C31C4,URS0000D57CD6,URS0000D58218,URS0000D58B4A,URS0000D58B5C,URS0000D58E54,URS0000D58EC6,URS0000D5A450,URS0000D5B07C,URS0000D5B348,URS0000D5B8FB,URS0000D5E2D6,URS0000D5E2F3,URS0000D5EEC3,URS0000D5…	gene	group	lncRNA	P18controlKD-vs-P18neat1KD	P18controlKD	P18neat1KD	Dw	8.35649e-57	3.63702e-55	-2.39262	P18controlKD:P18controlKD3,P18controlKD2,P18controlKD1	P18controlKD:P18controlKD3,P18controlKD2,P18controlKD1	3	3	47.1867	925.983	1	43.72	48.23	49.61	897.92	948.19	931.84	1	1	1	P18neat1KD:P18neat1KD1,P18neat1KD2,P18neat1KD3	P18neat1KD:P18neat1KD1,P18neat1KD2,P18neat1KD3	3	3	11.1633	76.4033	1	12.36	11.83	9.3	91.52	73.54	64.15	1	1	1
2041	NM_005232.4,XM_006715880.3,XR_428169.4	gene	group	mRNA	P18controlKD-vs-P18neat1KD	P18controlKD	P18neat1KD	Up	8.58859e-57	3.73433e-55	4.68244	P18controlKD:P18controlKD3,P18controlKD2,P18controlKD1	P18controlKD:P18controlKD3,P18controlKD2,P18controlKD1	3	3	0.29	14.31	1	0.29	0.28	0.3	14.75	14.01	14.17	1	1	1	P18neat1KD:P18neat1KD1,P18neat1KD2,P18neat1KD3	P18neat1KD:P18neat1KD1,P18neat1KD2,P18neat1KD3	3	3	8.82	153.797	1	7.54	10.72	8.2	158.87	163.61	138.91	1	1	1
140688	NM_001256798.1,NM_001351680.1,NM_080616.5,URS000000837A,URS00001379F2,URS00008B2A62,URS00008B487E,URS00009B80BD,URS00009B86D9,XM_005260283.4,XM_005260284.4,XM_005260285.4,XM_005260286.4,XM_005260288.2,XM_005260289.4,XM_006723702.3,XM_006723703.3,XM_011528562.2,XM_011528563.1,XM_017027669.1,XM_024451833.1	gene	group	mRNA	P18controlKD-vs-P18neat1KD	P18controlKD	P18neat1KD	Dw	1.01262e-56	4.39852e-55	-1.86126	P18controlKD:P18controlKD3,P18controlKD2,P18controlKD1	P18controlKD:P18controlKD3,P18controlKD2,P18controlKD1	3	3	22.61	1712	1	21.15	24.48	22.2	1644	1814	1678	1	1	1	P18neat1KD:P18neat1KD1,P18neat1KD2,P18neat1KD3	P18neat1KD:P18neat1KD1,P18neat1KD2,P18neat1KD3	3	3	7.78667	203.667	1	7.54	8.15	7.67	249	184	178	1	1	1
BGIG9606_54015	URS00009B35A9,URS00009B4D45,URS00009C2E55	gene	group	mRNA	P18controlKD-vs-P18neat1KD	P18controlKD	P18neat1KD	Up	1.14049e-56	4.94906e-55	5.00136	P18controlKD:P18controlKD3,P18controlKD2,P18controlKD1	P18controlKD:P18controlKD3,P18controlKD2,P18controlKD1	3	3	0.766667	11.3267	1	1.14	0.8	0.36	17.24	11.68	5.06	1	1	1	P18neat1KD:P18neat1KD1,P18neat1KD2,P18neat1KD3	P18neat1KD:P18neat1KD1,P18neat1KD2,P18neat1KD3	3	3	27.9433	151.723	1	27.69	26.83	29.31	177.32	124.19	153.66	1	1	1
388524	NM_001355283.1,NM_001355287.1,NR_149350.1,NR_149351.1,NR_149352.1,URS0000775122,URS00008B483A,URS00009BE947,URS0000D5D9CD	gene	group	mRNA	P18controlKD-vs-P18neat1KD	P18controlKD	P18neat1KD	Up	1.20728e-56	5.2337e-55	4.01015	P18controlKD:P18controlKD3,P18controlKD2,P18controlKD1	P18controlKD:P18controlKD3,P18controlKD2,P18controlKD1	3	3	0.926667	23.6033	1	1.18	0.83	0.77	30.68	20.97	19.16	1	1	1	P18neat1KD:P18neat1KD1,P18neat1KD2,P18neat1KD3	P18neat1KD:P18neat1KD1,P18neat1KD2,P18neat1KD3	3	3	18.1367	159.377	1	17.19	16.3	20.92	177.53	125.45	175.15	1	1	1
4952	NM_000276.3,NM_001318784.1,NM_001587.3,XM_005262422.2,XM_011531344.3,XM_011531345.3,XM_017029554.1	gene	group	mRNA	P18controlKD-vs-P18neat1KD	P18controlKD	P18neat1KD	Dw	1.28349e-56	5.55856e-55	-1.53408	P18controlKD:P18controlKD3,P18controlKD2,P18controlKD1	P18controlKD:P18controlKD3,P18controlKD2,P18controlKD1	3	3	41.43	3085.67	1	38.26	43.33	42.7	2987	3220	3050	1	1	1	P18neat1KD:P18neat1KD1,P18neat1KD2,P18neat1KD3	P18neat1KD:P18neat1KD1,P18neat1KD2,P18neat1KD3	3	3	17.4067	460.667	1	18.09	18.47	15.66	562	411	409	1	1	1
1284	BGIR9606_355475,NM_001846.3,URS000076B05C,URS00008B344D,URS00008B9D63,URS00009BDB41,URS00009BE336,URS00009C2992,URS0000D5C3B5	gene	group	mRNA	P18controlKD-vs-P18neat1KD	P18controlKD	P18neat1KD	Dw	1.28939e-56	5.57862e-55	-4.09158	P18controlKD:P18controlKD3,P18controlKD2,P18controlKD1	P18controlKD:P18controlKD3,P18controlKD2,P18controlKD1	3	3	11.59	618.333	1	11.1	12.66	11.01	598	676	581	1	1	1	P18neat1KD:P18neat1KD1,P18neat1KD2,P18neat1KD3	P18neat1KD:P18neat1KD1,P18neat1KD2,P18neat1KD3	3	3	0.643333	15.6667	1	0.51	1.12	0.3	21	16	10	1	1	1
54682	BGIR9606_349509,NM_018050.2,XM_017019531.2	gene	group	mRNA	P18controlKD-vs-P18neat1KD	P18controlKD	P18neat1KD	Up	1.33874e-56	5.7864e-55	5.0534	P18controlKD:P18controlKD3,P18controlKD2,P18controlKD1	P18controlKD:P18controlKD3,P18controlKD2,P18controlKD1	3	3	0.33	10.97	1	0.2	0.38	0.41	7	12.91	13	1	1	1	P18neat1KD:P18neat1KD1,P18neat1KD2,P18neat1KD3	P18neat1KD:P18neat1KD1,P18neat1KD2,P18neat1KD3	3	3	12.6733	154.03	1	14.14	12.39	11.49	201.09	128	133	1	1	1
57524	NM_020764.3,XM_024450361.1	gene	group	mRNA	P18controlKD-vs-P18neat1KD	P18controlKD	P18neat1KD	Up	1.49516e-56	6.45617e-55	5.44101	P18controlKD:P18controlKD3,P18controlKD2,P18controlKD1	P18controlKD:P18controlKD3,P18controlKD2,P18controlKD1	3	3	0.11	8.92	1	0.11	0.05	0.17	9.59	4.22	12.95	1	1	1	P18neat1KD:P18neat1KD1,P18neat1KD2,P18neat1KD3	P18neat1KD:P18neat1KD1,P18neat1KD2,P18neat1KD3	3	3	5.22	155.447	1	4.8	5.85	5.01	172.86	149.17	144.31	1	1	1
120224	NM_001331210.1,NM_001331211.1,NM_001331212.1,NM_138788.4,URS00008BAB94,URS00009B1115,XM_017017188.1,XM_017017189.1	gene	group	mRNA	P18controlKD-vs-P18neat1KD	P18controlKD	P18neat1KD	Dw	1.57861e-56	6.80976e-55	-4.47598	P18controlKD:P18controlKD3,P18controlKD2,P18controlKD1	P18controlKD:P18controlKD3,P18controlKD2,P18controlKD1	3	3	31.2633	712.35	1	26.5	34.5	32.79	635	793.06	708.99	1	1	1	P18neat1KD:P18neat1KD1,P18neat1KD2,P18neat1KD3	P18neat1KD:P18neat1KD1,P18neat1KD2,P18neat1KD3	3	3	1.63333	13.6667	1	0.77	2.67	1.46	8	20	13	1	1	1
23286	BGIR9606_304167,BGIR9606_304168,NM_001161661.1,NM_001161662.1,NM_015238.2,URS00009BA05E,XM_005265850.1,XM_005265853.2,XM_011534485.1,XM_011534486.1,XM_011534487.1,XM_011534488.1,XM_011534489.1,XM_011534490.1,XM_011534491.1,XM_017009276.1,XM_017009278.1	gene	group	mRNA	P18controlKD-vs-P18neat1KD	P18controlKD	P18neat1KD	Up	1.70156e-56	7.33294e-55	1.80474	P18controlKD:P18controlKD3,P18controlKD2,P18controlKD1	P18controlKD:P18controlKD3,P18controlKD2,P18controlKD1	3	3	5.04	317.667	1	4.92	5.34	4.86	334	331	288	1	1	1	P18neat1KD:P18neat1KD1,P18neat1KD2,P18neat1KD3	P18neat1KD:P18neat1KD1,P18neat1KD2,P18neat1KD3	3	3	21.7033	479.667	1	21.05	21.1	22.96	589	393	457	1	1	1
26471	BGIR9606_366873,NM_001042483.1,NM_012385.2	gene	group	mRNA	P18controlKD-vs-P18neat1KD	P18controlKD	P18neat1KD	Up	1.82043e-56	7.83752e-55	2.22707	P18controlKD:P18controlKD3,P18controlKD2,P18controlKD1	P18controlKD:P18controlKD3,P18controlKD2,P18controlKD1	3	3	34.73	421.333	1	31.44	35.27	37.48	401	430	433	1	1	1	P18neat1KD:P18neat1KD1,P18neat1KD2,P18neat1KD3	P18neat1KD:P18neat1KD1,P18neat1KD2,P18neat1KD3	3	3	201.737	836.667	1	159.35	247.28	198.58	800	893	817	1	1	1
11343	BGIR9606_286986,BGIR9606_291293,BGIR9606_291294,BGIR9606_291295,BGIR9606_291297,BGIR9606_291298,BGIR9606_291299,BGIR9606_291300,BGIR9606_291301,NM_001003794.2,NM_001256585.1,NM_007283.6,URS00008B396B,URS00008B8CE0,URS0000D58F97,XM_011512377.2,XM_011512378.2,XM_011512379.2,XM_011512382.1,XM_011512383.2,XM_017005662.2,XM_017005663.1,XM_017005664.2,XM_017005665.1,XM_017005666.2,XM_024453333.1,XM_024…	gene	group	mRNA	P18controlKD-vs-P18neat1KD	P18controlKD	P18neat1KD	Dw	1.87389e-56	8.05975e-55	-1.71154	P18controlKD:P18controlKD3,P18controlKD2,P18controlKD1	P18controlKD:P18controlKD3,P18controlKD2,P18controlKD1	3	3	31.9367	1895.67	1	31.36	34.28	30.17	1934	2009	1744	1	1	1	P18neat1KD:P18neat1KD1,P18neat1KD2,P18neat1KD3	P18neat1KD:P18neat1KD1,P18neat1KD2,P18neat1KD3	3	3	12.0433	250.333	1	12.56	11.6	11.97	307	197	247	1	1	1
790952	NR_027122.1,URS00008B6A1E	gene	group	lncRNA	P18controlKD-vs-P18neat1KD	P18controlKD	P18neat1KD	Dw	1.90801e-56	8.19844e-55	-5.41111	P18controlKD:P18controlKD3,P18controlKD2,P18controlKD1	P18controlKD:P18controlKD3,P18controlKD2,P18controlKD1	3	3	14.8	694.703	1	14.62	13.69	16.09	718.53	642.6	722.98	1	1	1	P18neat1KD:P18neat1KD1,P18neat1KD2,P18neat1KD3	P18neat1KD:P18neat1KD1,P18neat1KD2,P18neat1KD3	3	3	0.48	7.55667	1	0.28	0.7	0.46	5.42	9.94	7.31	1	1	1
29982	NM_001282405.1,NM_030759.4,URS00008B60F1,XM_006717810.4	gene	group	mRNA	P18controlKD-vs-P18neat1KD	P18controlKD	P18neat1KD	Dw	2.17008e-56	9.31541e-55	-2.02334	P18controlKD:P18controlKD3,P18controlKD2,P18controlKD1	P18controlKD:P18controlKD3,P18controlKD2,P18controlKD1	3	3	40.4333	1129	1	39.67	38.53	43.1	1160	1075	1152	1	1	1	P18neat1KD:P18neat1KD1,P18neat1KD2,P18neat1KD3	P18neat1KD:P18neat1KD1,P18neat1KD2,P18neat1KD3	3	3	12.2367	119	1	10.75	13.5	12.46	123	115	119	1	1	1
283229	NM_001286606.1,NM_173584.4,URS0000D5CD52,XM_011520011.1,XM_011520019.1,XM_017017581.1,XM_017017582.1,XM_017017583.1,XM_017017584.1,XM_017017585.1,XM_017017586.1,XM_017017587.1,XM_017017588.1,XM_017017589.1,XM_017017590.1,XM_017017591.1,XM_017017592.1,XM_017017593.1,XM_017017594.1,XM_017017595.1,XM_017017596.1,XM_017017597.1,XM_017017598.1,XM_017017599.1	gene	group	mRNA	P18controlKD-vs-P18neat1KD	P18controlKD	P18neat1KD	Up	2.26196e-56	9.7003e-55	3.05796	P18controlKD:P18controlKD3,P18controlKD2,P18controlKD1	P18controlKD:P18controlKD3,P18controlKD2,P18controlKD1	3	3	2.07	55.2133	1	2.02	2.39	1.8	52	66.64	47	1	1	1	P18neat1KD:P18neat1KD1,P18neat1KD2,P18neat1KD3	P18neat1KD:P18neat1KD1,P18neat1KD2,P18neat1KD3	3	3	18.2267	197.333	1	17.73	18.88	18.07	229	173	190	1	1	1
3856	NM_001256282.1,NM_001256293.1,NM_002273.3,NR_045962.1	gene	group	mRNA	P18controlKD-vs-P18neat1KD	P18controlKD	P18neat1KD	Up	2.88046e-56	1.23406e-54	1.14024	P18controlKD:P18controlKD3,P18controlKD2,P18controlKD1	P18controlKD:P18controlKD3,P18controlKD2,P18controlKD1	3	3	102.227	2781.66	1	107.72	102.59	96.37	3051.68	2781.17	2512.12	1	1	1	P18neat1KD:P18neat1KD1,P18neat1KD2,P18neat1KD3	P18neat1KD:P18neat1KD1,P18neat1KD2,P18neat1KD3	3	3	279.93	2625.34	1	261.2	291.57	287.02	2906.98	2362.06	2606.97	1	1	1
55714	BGIR9606_300573,NM_001080477.3,URS0000023B02,URS000016DC88,URS0000443795,URS00005BB507,URS00008B327E,URS00008B6E0D,URS00008B8504,URS00008B8BC8,URS00008B8EF3,URS00008BB1FF,URS00008BE5D6,URS00008BF277,URS00009B9F27,URS0000D5736D,URS0000D5798A,URS0000D585E7,URS0000D590AC,URS0000D5987A,URS0000D5B7B8,URS0000D5C5F1,XM_017008385.1,XM_017008386.1,XM_017008387.2,XM_017008388.1,XM_017008389.1,XM_017008390.…	gene	group	mRNA	P18controlKD-vs-P18neat1KD	P18controlKD	P18neat1KD	Dw	2.90801e-56	1.24465e-54	-7.39521	P18controlKD:P18controlKD3,P18controlKD2,P18controlKD1	P18controlKD:P18controlKD3,P18controlKD2,P18controlKD1	3	3	10.2167	1302.07	1	9.71	10.22	10.72	1345.28	1303.03	1257.9	1	1	1	P18neat1KD:P18neat1KD1,P18neat1KD2,P18neat1KD3	P18neat1KD:P18neat1KD1,P18neat1KD2,P18neat1KD3	3	3	0.09	3.66333	1	0.16	0.06	0.05	6.99	2	2	1	1	1
8209	NM_001320383.1,NM_001320384.1,NM_004649.7,NM_198155.4,NR_135220.1,XM_017028479.1,XM_024452133.1	gene	group	mRNA	P18controlKD-vs-P18neat1KD	P18controlKD	P18neat1KD	Up	3.08498e-56	1.31911e-54	3.03773	P18controlKD:P18controlKD3,P18controlKD2,P18controlKD1	P18controlKD:P18controlKD3,P18controlKD2,P18controlKD1	3	3	2.00667	72.6233	1	1.63	2.32	2.07	62.48	88.1	67.29	1	1	1	P18neat1KD:P18neat1KD1,P18neat1KD2,P18neat1KD3	P18neat1KD:P18neat1KD1,P18neat1KD2,P18neat1KD3	3	3	28.9867	257.467	1	30.43	31.54	24.99	319.49	242.14	210.77	1	1	1
5315	NM_001206796.2,NM_001206797.2,NM_001206798.2,NM_001206799.1,NM_001316318.1,NM_002654.5,NM_182470.3,NM_182471.3,URS00009BB4D3,URS0000D5D7E9,XM_005254443.1,XM_005254445.5,XM_006720570.1,XM_011521670.2,XM_017022313.2,XR_001751314.2	gene	group	mRNA	P18controlKD-vs-P18neat1KD	P18controlKD	P18neat1KD	Dw	3.13516e-56	1.33926e-54	-1.40073	P18controlKD:P18controlKD3,P18controlKD2,P18controlKD1	P18controlKD:P18controlKD3,P18controlKD2,P18controlKD1	3	3	710.247	27321.3	1	734.63	729.66	666.45	29482	27996	24486	1	1	1	P18neat1KD:P18neat1KD1,P18neat1KD2,P18neat1KD3	P18neat1KD:P18neat1KD1,P18neat1KD2,P18neat1KD3	3	3	327.137	4484.33	1	343.28	291.13	347	5518	3382	4553	1	1	1
541471	BGIR9606_281834,BGIR9606_281835,BGIR9606_281837,BGIR9606_281840,BGIR9606_281841,BGIR9606_281842,BGIR9606_281843,BGIR9606_281844,BGIR9606_281845,BGIR9606_281847,BGIR9606_281848,NR_015395.2,NR_024373.2,NR_136161.1,NR_136162.1,NR_136163.1,NR_136164.1,NR_136165.1,NR_136166.1,URS0000089BAA,URS00001089CE,URS000010B19D,URS00001908CC,URS000024BA50,URS00002B77C0,URS0000309D5C,URS000037553F,URS0000391CED,U…	gene	group	lncRNA	P18controlKD-vs-P18neat1KD	P18controlKD	P18neat1KD	Dw	3.35879e-56	1.43339e-54	-2.69319	P18controlKD:P18controlKD3,P18controlKD2,P18controlKD1	P18controlKD:P18controlKD3,P18controlKD2,P18controlKD1	3	3	46.4633	754.323	1	45.71	49.15	44.53	802.17	791.95	668.85	1	1	1	P18neat1KD:P18neat1KD1,P18neat1KD2,P18neat1KD3	P18neat1KD:P18neat1KD1,P18neat1KD2,P18neat1KD3	3	3	9.55	50.3067	1	8.96	10.89	8.8	53.58	45.1	52.24	1	1	1
1806	NM_000110.3,NM_001160301.1,URS00001B87E6,URS00008B63E5,URS00008B81EB,URS00008BB663,URS00008BEAA6,URS00008C00D8,URS0000D5E003,XM_005270562.3,XM_006710397.3,XM_017000507.1,XM_017000508.2,XM_017000509.2,XM_017000510.1,XR_001737014.1	gene	group	mRNA	P18controlKD-vs-P18neat1KD	P18controlKD	P18neat1KD	Dw	5.06284e-56	2.1585e-54	-5.71036	P18controlKD:P18controlKD3,P18controlKD2,P18controlKD1	P18controlKD:P18controlKD3,P18controlKD2,P18controlKD1	3	3	16.7067	729.603	1	15.3	17.61	17.21	774.66	707.89	706.26	1	1	1	P18neat1KD:P18neat1KD1,P18neat1KD2,P18neat1KD3	P18neat1KD:P18neat1KD1,P18neat1KD2,P18neat1KD3	3	3	1.45333	6.05667	1	1.32	1.64	1.4	9.07	4.07	5.03	1	1	1
85415	NM_033103.4	gene	group	mRNA	P18controlKD-vs-P18neat1KD	P18controlKD	P18neat1KD	Up	5.85583e-56	2.49416e-54	1.9856	P18controlKD:P18controlKD3,P18controlKD2,P18controlKD1	P18controlKD:P18controlKD3,P18controlKD2,P18controlKD1	3	3	4.97333	263.667	1	4.96	4.97	4.99	275	263	253	1	1	1	P18neat1KD:P18neat1KD1,P18neat1KD2,P18neat1KD3	P18neat1KD:P18neat1KD1,P18neat1KD2,P18neat1KD3	3	3	24.0833	445.337	1	20.72	27.1	24.43	459.01	436	441	1	1	1
8828	BGIR9606_283556,NM_003872.2,NM_018534.3,NM_201264.1,NM_201266.1,NM_201267.1,NM_201279.1,URS0000386825,URS000050D13E,URS000081174A,URS00008118AF,URS00008119F2,URS0000811A49,URS0000811AAD,URS0000811B16,URS0000811BD7,URS0000811C05,URS0000811CEA,URS0000811D12,URS0000811ED3,URS000081201B,URS00008B8E14,URS00008BC9C7,URS00009C1D9B,XM_017005187.2,XM_017005188.2,XR_923055.3,XR_923056.3,XR_923057.3	gene	group	mRNA	P18controlKD-vs-P18neat1KD	P18controlKD	P18neat1KD	Dw	6.27978e-56	2.67214e-54	-3.18159	P18controlKD:P18controlKD3,P18controlKD2,P18controlKD1	P18controlKD:P18controlKD3,P18controlKD2,P18controlKD1	3	3	9.72	618	1	10.11	9.24	9.81	671	595	588	1	1	1	P18neat1KD:P18neat1KD1,P18neat1KD2,P18neat1KD3	P18neat1KD:P18neat1KD1,P18neat1KD2,P18neat1KD3	3	3	1.69333	29.3333	1	1.6	1.76	1.72	34	19	35	1	1	1
59269	BGIR9606_264814,BGIR9606_270482,BGIR9606_270483,NM_001127714.2,NM_024503.4,NR_038260.1,NR_038261.1,URS0000447104,URS00008B4CBB,URS00008B4D14,URS00008B8355,URS00008B8E8A,URS00008BB452,URS00008BB5A9,URS00009AFEF8,URS0000D5D6B2,URS0000D5E047,XM_011541884.2,XM_011541885.3,XM_011541886.3,XM_011541887.3,XM_017001992.1,XM_017001993.2,XM_017001994.2,XM_024448789.1,XR_001737357.2	gene	group	mRNA	P18controlKD-vs-P18neat1KD	P18controlKD	P18neat1KD	Dw	6.72253e-56	2.85776e-54	-1.7878	P18controlKD:P18controlKD3,P18controlKD2,P18controlKD1	P18controlKD:P18controlKD3,P18controlKD2,P18controlKD1	3	3	14.5367	1224	1	14.51	13.9	15.2	1277	1183	1212	1	1	1	P18neat1KD:P18neat1KD1,P18neat1KD2,P18neat1KD3	P18neat1KD:P18neat1KD1,P18neat1KD2,P18neat1KD3	3	3	5.82333	153	1	5.73	5.68	6.06	189	128	142	1	1	1
2048	BGIR9606_264145,NM_001309192.1,NM_001309193.1,NM_004442.7,NM_017449.4,URS0000162423,URS0000502188,URS00008BE41E,XM_006710441.4,XM_006710442.4,XM_024453895.1	gene	group	mRNA	P18controlKD-vs-P18neat1KD	P18controlKD	P18neat1KD	Dw	6.84677e-56	2.90775e-54	-2.0033	P18controlKD:P18controlKD3,P18controlKD2,P18controlKD1	P18controlKD:P18controlKD3,P18controlKD2,P18controlKD1	3	3	14.78	1060.67	1	16.16	13.29	14.89	1184	981	1017	1	1	1	P18neat1KD:P18neat1KD1,P18neat1KD2,P18neat1KD3	P18neat1KD:P18neat1KD1,P18neat1KD2,P18neat1KD3	3	3	4.41	114	1	4.7	3.94	4.59	142	93	107	1	1	1
10553	NM_001098520.1,NM_001098521.1,NM_001098522.1,NM_001098523.1,NM_006410.4,URS00009BB09E,URS0000D5A28F	gene	group	mRNA	P18controlKD-vs-P18neat1KD	P18controlKD	P18neat1KD	Dw	7.20835e-56	3.05835e-54	-2.73699	P18controlKD:P18controlKD3,P18controlKD2,P18controlKD1	P18controlKD:P18controlKD3,P18controlKD2,P18controlKD1	3	3	33.6433	709.453	1	31.38	34.75	34.8	703.01	724.29	701.06	1	1	1	P18neat1KD:P18neat1KD1,P18neat1KD2,P18neat1KD3	P18neat1KD:P18neat1KD1,P18neat1KD2,P18neat1KD3	3	3	5.12	46.33	1	6.09	4.35	4.92	58	36.99	44	1	1	1
57532	BGIR9606_371104,NM_020772.2,XM_017024896.2	gene	group	mRNA	P18controlKD-vs-P18neat1KD	P18controlKD	P18neat1KD	Up	7.58255e-56	3.214e-54	1.16942	P18controlKD:P18controlKD3,P18controlKD2,P18controlKD1	P18controlKD:P18controlKD3,P18controlKD2,P18controlKD1	3	3	16.63	2006.07	1	17.38	15.2	17.31	2133	1912.2	1973	1	1	1	P18neat1KD:P18neat1KD1,P18neat1KD2,P18neat1KD3	P18neat1KD:P18neat1KD1,P18neat1KD2,P18neat1KD3	3	3	43.99	1934.29	1	42.66	48.05	41.26	2185.87	1830	1786.99	1	1	1
200734	NM_001128210.1,NM_181784.2,URS0000417769,URS00008B602E,URS00008B918B,URS00008C001B,URS00008C0693,URS00009BC191,URS0000D571F0,XM_005264200.5,XM_005264201.1,XM_005264202.5,XM_017003576.1	gene	group	mRNA	P18controlKD-vs-P18neat1KD	P18controlKD	P18neat1KD	Dw	8.50683e-56	3.60229e-54	-1.57124	P18controlKD:P18controlKD3,P18controlKD2,P18controlKD1	P18controlKD:P18controlKD3,P18controlKD2,P18controlKD1	3	3	25.1133	1528.39	1	25.99	23.82	25.53	1589.15	1469.64	1526.39	1	1	1	P18neat1KD:P18neat1KD1,P18neat1KD2,P18neat1KD3	P18neat1KD:P18neat1KD1,P18neat1KD2,P18neat1KD3	3	3	10.98	221.53	1	9.78	11.83	11.33	256	193.59	215	1	1	1
286467	NR_026975.2,NR_152876.1,URS00008B4153,URS00008B577B,URS00008B58C1,URS00008B599D,URS00008B6438,URS00008B64F4,URS00008B7D3C,URS00008BA4C8,URS00008BC320,URS00008BE2B3,URS00008BF017,URS00008C2E2D,URS00008C2EBC,URS00008C3EDE,URS00009AF78C,URS00009B54E4,URS00009BCCC0,URS00009C101A,URS0000A864A5,URS0000D58CEC,URS0000D5A790,URS0000D5A858,URS0000D5BB17,URS0000D5C148,URS0000D5C98F,URS0000D5C9FF,URS0000D5CD…	gene	group	lncRNA	P18controlKD-vs-P18neat1KD	P18controlKD	P18neat1KD	Dw	8.71753e-56	3.68795e-54	-2.3853	P18controlKD:P18controlKD3,P18controlKD2,P18controlKD1	P18controlKD:P18controlKD3,P18controlKD2,P18controlKD1	3	3	28.5933	989.023	1	32.41	26.01	27.36	1162.37	842.04	962.66	1	1	1	P18neat1KD:P18neat1KD1,P18neat1KD2,P18neat1KD3	P18neat1KD:P18neat1KD1,P18neat1KD2,P18neat1KD3	3	3	5.5	81.6767	1	6.8	4.7	5	100.98	69	75.05	1	1	1
1889	BGIR9606_264091,BGIR9606_269782,NM_001113347.1,NM_001113348.1,NM_001113349.1,NM_001397.2,URS00002AE1F1,URS00008B38E8,URS00008BBECD,URS00008BF089,URS00008BF26F,URS00009B770E,URS00009B935A,URS00009BAA13,XM_006710398.2,XM_011540872.2,XM_011540873.2	gene	group	mRNA	P18controlKD-vs-P18neat1KD	P18controlKD	P18neat1KD	Dw	1.05229e-55	4.44743e-54	-1.50659	P18controlKD:P18controlKD3,P18controlKD2,P18controlKD1	P18controlKD:P18controlKD3,P18controlKD2,P18controlKD1	3	3	32.47	2366	1	30.59	33.84	32.98	2335.42	2461.05	2301.52	1	1	1	P18neat1KD:P18neat1KD1,P18neat1KD2,P18neat1KD3	P18neat1KD:P18neat1KD1,P18neat1KD2,P18neat1KD3	3	3	14.8467	358	1	14.39	15.43	14.72	399	327	348	1	1	1
147798	NM_001145303.2,NM_144686.3,URS00009C48FC,XM_011526486.2,XR_935741.2	gene	group	mRNA	P18controlKD-vs-P18neat1KD	P18controlKD	P18neat1KD	Up	1.08602e-55	4.58556e-54	4.04512	P18controlKD:P18controlKD3,P18controlKD2,P18controlKD1	P18controlKD:P18controlKD3,P18controlKD2,P18controlKD1	3	3	0.656667	22.6667	1	0.5	0.8	0.67	19	27	22	1	1	1	P18neat1KD:P18neat1KD1,P18neat1KD2,P18neat1KD3	P18neat1KD:P18neat1KD1,P18neat1KD2,P18neat1KD3	3	3	13.0367	159.667	1	10.76	14.1	14.25	157	152	170	1	1	1
83857	NM_001193451.1,NM_175861.3,URS00008B8C05,XM_005253499.4,XM_017020003.1,XM_017020004.1,XM_017020005.1,XM_017020006.1,XM_017020007.2,XM_024449218.1	gene	group	mRNA	P18controlKD-vs-P18neat1KD	P18controlKD	P18neat1KD	Dw	1.22395e-55	5.16299e-54	-7.82659	P18controlKD:P18controlKD3,P18controlKD2,P18controlKD1	P18controlKD:P18controlKD3,P18controlKD2,P18controlKD1	3	3	13.0167	1575.34	1	10.88	14.49	13.68	1469	1771	1486.01	1	1	1	P18neat1KD:P18neat1KD1,P18neat1KD2,P18neat1KD3	P18neat1KD:P18neat1KD1,P18neat1KD2,P18neat1KD3	3	3	0.07	3.26	1	0.09	0.1	0.02	5	3.78	1	1	1	1
21	NM_001089.2	gene	group	mRNA	P18controlKD-vs-P18neat1KD	P18controlKD	P18neat1KD	Up	1.32187e-55	5.57065e-54	1.58115	P18controlKD:P18controlKD3,P18controlKD2,P18controlKD1	P18controlKD:P18controlKD3,P18controlKD2,P18controlKD1	3	3	9.26	928.63	1	9.48	8.68	9.62	994.52	869.19	922.18	1	1	1	P18neat1KD:P18neat1KD1,P18neat1KD2,P18neat1KD3	P18neat1KD:P18neat1KD1,P18neat1KD2,P18neat1KD3	3	3	33.6267	1208.17	1	37.62	30.68	32.58	1577.67	934.06	1112.77	1	1	1
4811	BGIR9606_274602,NM_002508.2,URS00008B205B,XM_011544195.3	gene	group	mRNA	P18controlKD-vs-P18neat1KD	P18controlKD	P18neat1KD	Dw	1.3544e-55	5.70227e-54	-10.2781	P18controlKD:P18controlKD3,P18controlKD2,P18controlKD1	P18controlKD:P18controlKD3,P18controlKD2,P18controlKD1	3	3	54.14	4790.67	1	48.94	60.4	53.08	4517	5354	4501	1	1	1	P18neat1KD:P18neat1KD1,P18neat1KD2,P18neat1KD3	P18neat1KD:P18neat1KD1,P18neat1KD2	3	2	0.0733333	1.66667	1	0.08	0.14	0	3	2	0	1	1	0
2288	BGIR9606_349101,NM_002014.3,URS0000453CE4,XM_011520929.2	gene	group	mRNA	P18controlKD-vs-P18neat1KD	P18controlKD	P18neat1KD	Up	1.42255e-55	5.98345e-54	1.27151	P18controlKD:P18controlKD3,P18controlKD2,P18controlKD1	P18controlKD:P18controlKD3,P18controlKD2,P18controlKD1	3	3	45.4567	2409.19	1	49.08	43.06	44.23	2726.01	2285.72	2215.84	1	1	1	P18neat1KD:P18neat1KD1,P18neat1KD2,P18neat1KD3	P18neat1KD:P18neat1KD1,P18neat1KD2,P18neat1KD3	3	3	136.547	2513.28	1	142.22	129.45	137.97	3104.64	2002.8	2432.4	1	1	1
367	NM_000044.4,NM_001011645.3,NM_001348061.1,NM_001348063.1,NM_001348064.1	gene	group	mRNA	P18controlKD-vs-P18neat1KD	P18controlKD	P18neat1KD	Up	1.49279e-55	6.27288e-54	11.5388	P18controlKD:P18controlKD3,P18controlKD2,P18controlKD1	P18controlKD:P18controlKD3,P18controlKD2	3	2	0.00666667	1.33333	1	0.01	0.01	0	2	2	0	1	1	0	P18neat1KD:P18neat1KD1,P18neat1KD2,P18neat1KD3	P18neat1KD:P18neat1KD1,P18neat1KD2,P18neat1KD3	3	3	34.3333	1741	1	40.29	29	33.71	2446	1196	1581	1	1	1
80164	NM_001190467.1,NR_104345.1,URS00002DAF4B,URS00008B87F3	gene	group	mRNA	P18controlKD-vs-P18neat1KD	P18controlKD	P18neat1KD	Up	1.87742e-55	7.88157e-54	3.95005	P18controlKD:P18controlKD3,P18controlKD2,P18controlKD1	P18controlKD:P18controlKD3,P18controlKD2,P18controlKD1	3	3	0.636667	25.6667	1	0.55	0.51	0.85	24	23	30	1	1	1	P18neat1KD:P18neat1KD1,P18neat1KD2,P18neat1KD3	P18neat1KD:P18neat1KD1,P18neat1KD2,P18neat1KD3	3	3	8.49333	168.667	1	7.24	9.19	9.05	168	181	157	1	1	1
57597	BGIR9606_372722,BGIR9606_372723,NM_001291324.1,URS0000406C7C,URS00008B3A77,URS00008B4549,URS00008B4D47,URS00008B5A7A,URS00008B76AC,URS00008B77B2,URS00008B894D,URS00008BB5F5,URS00008BB951,URS00009BC041,URS0000D5783B,XM_011525063.2,XM_017024898.2,XM_017024899.2,XM_024450844.1	gene	group	mRNA	P18controlKD-vs-P18neat1KD	P18controlKD	P18neat1KD	Dw	2.12089e-55	8.89514e-54	-1.64674	P18controlKD:P18controlKD3,P18controlKD2,P18controlKD1	P18controlKD:P18controlKD3,P18controlKD2,P18controlKD1	3	3	11.9067	1495.35	1	11.95	12.64	11.13	1587.84	1524.72	1373.48	1	1	1	P18neat1KD:P18neat1KD1,P18neat1KD2,P18neat1KD3	P18neat1KD:P18neat1KD1,P18neat1KD2,P18neat1KD3	3	3	5.58333	205.813	1	5.99	5.15	5.61	236.99	175.45	205	1	1	1
11328	BGIR9606_319764,NM_001284341.1,NM_001284343.1,NM_007270.4,URS0000D5BCEE,XM_011515115.3	gene	group	mRNA	P18controlKD-vs-P18neat1KD	P18controlKD	P18neat1KD	Dw	2.39751e-55	1.00457e-53	-2.31223	P18controlKD:P18controlKD3,P18controlKD2,P18controlKD1	P18controlKD:P18controlKD3,P18controlKD2,P18controlKD1	3	3	20.0567	1014.19	1	19.47	21.4	19.3	1034.35	1067.64	940.57	1	1	1	P18neat1KD:P18neat1KD1,P18neat1KD2,P18neat1KD3	P18neat1KD:P18neat1KD1,P18neat1KD2,P18neat1KD3	3	3	4.94667	88.33	1	4.73	4.26	5.85	99.29	64	101.7	1	1	1
[truncated: 8,237 more rows]
