# Supplementary material for: Long non-coding RNA NEAT1 promotes bone metastasis of prostate cancer through N6-methyladenosine
Source: Mol Cancer. 2020 Dec 12;19:171. doi: 10.1186/s12943-020-01293-4 (PMC7733260; doi:10.1186/s12943-020-01293-4)
Supplement: Supplementary file 5 — Additional file 5. [file 12943_2020_1293_MOESM5_ESM.xlsx]

## Sheet: NEAT1wt-vs-NEAT1mut.gene.DEseq
GeneID	TranID	GorT	GorS	RNA_Type	Diff_Plan	Control	Case	Diff_Flag	Significant_Difference_Value	Corrected_Significant_Difference_Value	Software_Fold_Change	Sample_List-P18neat1WT	Sample_Exp_List-P18neat1WT	Group_Sample_Num-P18neat1WT	Group_Sample_Exp_Num-P18neat1WT	Group_Average_Standard_Exp-P18neat1WT	Group_Average_Raw_Exp-P18neat1WT	Group_Exp_Boolean_Value-P18neat1WT	Standard_Exp-P18neat1WT1	Standard_Exp-P18neat1WT2	Standard_Exp-P18neat1WT3	Raw_Exp-P18neat1WT1	Raw_Exp-P18neat1WT2	Raw_Exp-P18neat1WT3	Exp_Boolean_Value-P18neat1WT1	Exp_Boolean_Value-P18neat1WT2	Exp_Boolean_Value-P18neat1WT3	Sample_List-P18neat1m6Amut	Sample_Exp_List-P18neat1m6Amut	Group_Sample_Num-P18neat1m6Amut	Group_Sample_Exp_Num-P18neat1m6Amut	Group_Average_Standard_Exp-P18neat1m6Amut	Group_Average_Raw_Exp-P18neat1m6Amut	Group_Exp_Boolean_Value-P18neat1m6Amut	Standard_Exp-P18neat1m6Amut3	Standard_Exp-P18neat1m6Amut2	Standard_Exp-P18neat1m6Amut1	Raw_Exp-P18neat1m6Amut3	Raw_Exp-P18neat1m6Amut2	Raw_Exp-P18neat1m6Amut1	Exp_Boolean_Value-P18neat1m6Amut3	Exp_Boolean_Value-P18neat1m6Amut2	Exp_Boolean_Value-P18neat1m6Amut1
101927167	BGIR9606_287019,NR_125398.1,URS0000018D1F,URS00004BDBFF,URS0000D56F2F,URS0000D57655,URS0000D57DED,URS0000D590D0,URS0000D590DF,URS0000D5975F,URS0000D59C57,URS0000D59D9A,URS0000D5A03E,URS0000D5B349,URS0000D5D5EC,URS0000D5E19A	gene	group	lncRNA	P18neat1WT-vs-P18neat1m6Amut	P18neat1WT	P18neat1m6Amut	Up	0	0	4.72674	P18neat1WT:P18neat1WT1,P18neat1WT2,P18neat1WT3	P18neat1WT:P18neat1WT1,P18neat1WT2,P18neat1WT3	3	3	1.41	146.247	1	1.89	0.95	1.39	142.16	149.24	147.34	1	1	1	P18neat1m6Amut:P18neat1m6Amut3,P18neat1m6Amut2,P18neat1m6Amut1	P18neat1m6Amut:P18neat1m6Amut3,P18neat1m6Amut2,P18neat1m6Amut1	3	3	42.1267	1465.11	1	43.41	42.18	40.79	1525.64	1360.66	1509.02	1	1	1
10397	BGIR9606_327527,NM_001135242.1,NM_001258432.1,NM_001258433.1,NM_006096.3,URS00009B2140,URS00009BB669,URS00009C2739,URS00009C3CEA,URS0000D58DF8,XM_011516791.1,XM_011516792.2	gene	group	mRNA	P18neat1WT-vs-P18neat1m6Amut	P18neat1WT	P18neat1m6Amut	Dw	0	0	-2.53301	P18neat1WT:P18neat1WT1,P18neat1WT2,P18neat1WT3	P18neat1WT:P18neat1WT1,P18neat1WT2,P18neat1WT3	3	3	341.837	16953.7	1	360.46	333.11	331.94	17273	17197	16391	1	1	1	P18neat1m6Amut:P18neat1m6Amut3,P18neat1m6Amut2,P18neat1m6Amut1	P18neat1m6Amut:P18neat1m6Amut3,P18neat1m6Amut2,P18neat1m6Amut1	3	3	70.2333	1110.67	1	67.96	70.36	72.38	1081	1076	1175	1	1	1
113146	BGIR9606_357617,BGIR9606_357619,NM_001350929.1,NM_138420.3,XM_024449463.1	gene	group	mRNA	P18neat1WT-vs-P18neat1m6Amut	P18neat1WT	P18neat1m6Amut	Dw	0	0	-2.99443	P18neat1WT:P18neat1WT1,P18neat1WT2,P18neat1WT3	P18neat1WT:P18neat1WT1,P18neat1WT2,P18neat1WT3	3	3	57.8	14573	1	53.12	59.41	60.87	12912.2	15459.9	15346.9	1	1	1	P18neat1m6Amut:P18neat1m6Amut3,P18neat1m6Amut2,P18neat1m6Amut1	P18neat1m6Amut:P18neat1m6Amut3,P18neat1m6Amut2,P18neat1m6Amut1	3	3	8.79333	692.577	1	9.31	9.03	8.04	714.74	660.72	702.27	1	1	1
1152	NM_001823.4,XM_017020951.1,XM_017020952.1	gene	group	mRNA	P18neat1WT-vs-P18neat1m6Amut	P18neat1WT	P18neat1m6Amut	Up	0	0	4.66063	P18neat1WT:P18neat1WT1,P18neat1WT2,P18neat1WT3	P18neat1WT:P18neat1WT1,P18neat1WT2,P18neat1WT3	3	3	16.5333	362.667	1	13.74	16.9	18.96	288	385	415	1	1	1	P18neat1m6Amut:P18neat1m6Amut3,P18neat1m6Amut2,P18neat1m6Amut1	P18neat1m6Amut:P18neat1m6Amut3,P18neat1m6Amut2,P18neat1m6Amut1	3	3	495.383	3471.67	1	516.02	483.51	486.62	3608	3257	3550	1	1	1
131566	NM_080927.3,URS00008B712F,URS00008BD480,URS00009BB612,URS00009C03F6,XM_011512419.2,XM_024453347.1,XM_024453348.1	gene	group	mRNA	P18neat1WT-vs-P18neat1m6Amut	P18neat1WT	P18neat1m6Amut	Dw	0	0	-5.50442	P18neat1WT:P18neat1WT1,P18neat1WT2,P18neat1WT3	P18neat1WT:P18neat1WT1,P18neat1WT2,P18neat1WT3	3	3	88.52	7819	1	90.11	88.43	87.02	8008	7822	7627	1	1	1	P18neat1m6Amut:P18neat1m6Amut3,P18neat1m6Amut2,P18neat1m6Amut1	P18neat1m6Amut:P18neat1m6Amut3,P18neat1m6Amut2,P18neat1m6Amut1	3	3	2.32	65.3333	1	2.89	2.17	1.9	81	54	61	1	1	1
143686	BGIR9606_341726,NM_001271594.1,NM_144665.3,URS00008BDD98,XM_011542614.1,XM_024448355.1	gene	group	mRNA	P18neat1WT-vs-P18neat1m6Amut	P18neat1WT	P18neat1m6Amut	Up	0	0	3.64258	P18neat1WT:P18neat1WT1,P18neat1WT2,P18neat1WT3	P18neat1WT:P18neat1WT1,P18neat1WT2,P18neat1WT3	3	3	5.39	789	1	5.45	5.09	5.63	768	777	822	1	1	1	P18neat1m6Amut:P18neat1m6Amut3,P18neat1m6Amut2,P18neat1m6Amut1	P18neat1m6Amut:P18neat1m6Amut3,P18neat1m6Amut2,P18neat1m6Amut1	3	3	79.7267	3733.33	1	80.26	82.72	76.2	3791	3732	3677	1	1	1
1495	BGIR9606_303526,NM_001290307.2,NM_001290309.2,NM_001290310.2,NM_001290312.1,NM_001323982.1,NM_001323983.1,NM_001323984.1,NM_001323985.1,NM_001323986.1,NM_001323987.1,NM_001323988.1,NM_001323989.1,NM_001323990.1,NM_001323991.1,NM_001323992.1,NM_001323993.1,NM_001323994.1,NM_001323995.1,NM_001323996.1,NM_001323997.1,NM_001323998.1,NM_001323999.1,NM_001324000.1,NM_001324001.1,NM_001324002.1,NM_00132…	gene	group	mRNA	P18neat1WT-vs-P18neat1m6Amut	P18neat1WT	P18neat1m6Amut	Up	0	0	8.11042	P18neat1WT:P18neat1WT1,P18neat1WT2,P18neat1WT3	P18neat1WT:P18neat1WT1,P18neat1WT2,P18neat1WT3	3	3	0.356667	16.6667	1	0.18	0.61	0.28	12	19	19	1	1	1	P18neat1m6Amut:P18neat1m6Amut3,P18neat1m6Amut2,P18neat1m6Amut1	P18neat1m6Amut:P18neat1m6Amut3,P18neat1m6Amut2,P18neat1m6Amut1	3	3	91.78	1743.67	1	93.6	91.95	89.79	1796	1673	1762	1	1	1
157638	NM_174911.4,URS00008BBFAB,XM_017013107.2,XM_017013108.2,XR_242379.4	gene	group	mRNA	P18neat1WT-vs-P18neat1m6Amut	P18neat1WT	P18neat1m6Amut	Dw	0	0	-3.92364	P18neat1WT:P18neat1WT1,P18neat1WT2,P18neat1WT3	P18neat1WT:P18neat1WT1,P18neat1WT2,P18neat1WT3	3	3	182.283	15584.1	1	183.22	176.58	187.05	15046.2	15831.4	15874.7	1	1	1	P18neat1m6Amut:P18neat1m6Amut3,P18neat1m6Amut2,P18neat1m6Amut1	P18neat1m6Amut:P18neat1m6Amut3,P18neat1m6Amut2,P18neat1m6Amut1	3	3	14.8567	389.47	1	13.76	16.19	14.62	371.25	409.41	387.75	1	1	1
158471	NM_001308047.1,NM_001308048.1,NM_001308049.1,NM_001308050.1,NM_001308051.1,NM_001330680.1,NM_015225.2,NR_131751.1,URS0000D5F10C,URS0000D615A0,URS0000D61B32,URS0000D628FB,URS0000D6468B,URS0000D65619,XM_005251745.1,XM_005251746.1,XM_005251748.1,XM_005251750.1,XM_005251751.1,XM_005251754.2,XM_006716982.1,XM_006716983.1,XM_006716984.2,XM_006716985.1,XM_006716986.1,XM_011518323.2,XM_011518326.2,XM_011…	gene	group	mRNA	P18neat1WT-vs-P18neat1m6Amut	P18neat1WT	P18neat1m6Amut	Up	0	0	9.59239	P18neat1WT:P18neat1WT1,P18neat1WT2,P18neat1WT3	P18neat1WT:P18neat1WT1,P18neat1WT2,P18neat1WT3	3	3	0.24	21.09	1	0.35	0.15	0.22	18.86	20.04	24.37	1	1	1	P18neat1m6Amut:P18neat1m6Amut3,P18neat1m6Amut2,P18neat1m6Amut1	P18neat1m6Amut:P18neat1m6Amut3,P18neat1m6Amut2,P18neat1m6Amut1	3	3	107.833	6043.82	1	108.39	105.63	109.48	6143.64	5674.46	6313.37	1	1	1
1604	NM_000574.4,NM_001114752.2,NM_001300902.1,NM_001300903.1,NM_001300904.1,NR_125349.1,URS00009B078E,URS00009B5307,URS0000BB8B48,XM_017000467.2	gene	group	mRNA	P18neat1WT-vs-P18neat1m6Amut	P18neat1WT	P18neat1m6Amut	Dw	0	0	-6.5683	P18neat1WT:P18neat1WT1,P18neat1WT2,P18neat1WT3	P18neat1WT:P18neat1WT1,P18neat1WT2,P18neat1WT3	3	3	635.217	15279.3	1	574.54	615.69	715.42	13490	15305	17043	1	1	1	P18neat1m6Amut:P18neat1m6Amut3,P18neat1m6Amut2,P18neat1m6Amut1	P18neat1m6Amut:P18neat1m6Amut3,P18neat1m6Amut2,P18neat1m6Amut1	3	3	6.89667	61	1	6.85	6.74	7.1	60	63	60	1	1	1
1984	NM_001143760.1,NM_001143761.1,NM_001143762.1,NM_001970.4,URS0000D5816C,XM_005256509.2,XM_011523710.2,XM_011523711.2,XM_011523712.3,XM_011523713.2,XM_017024301.2,XM_024450630.1,XM_024450631.1,XM_024450632.1,XM_024450633.1,XR_002957981.1	gene	group	mRNA	P18neat1WT-vs-P18neat1m6Amut	P18neat1WT	P18neat1m6Amut	Dw	0	0	-2.1866	P18neat1WT:P18neat1WT1,P18neat1WT2,P18neat1WT3	P18neat1WT:P18neat1WT1,P18neat1WT2,P18neat1WT3	3	3	641.663	13566.1	1	638.93	638.57	647.49	12996.9	14074.4	13627	1	1	1	P18neat1m6Amut:P18neat1m6Amut3,P18neat1m6Amut2,P18neat1m6Amut1	P18neat1m6Amut:P18neat1m6Amut3,P18neat1m6Amut2,P18neat1m6Amut1	3	3	169	1129.32	1	171.94	164.95	170.11	1164.04	1055	1168.93	1	1	1
220	NM_000693.3,NM_001293815.1,URS00008B57E1,URS00009B8CF5,URS00009BCFE9	gene	group	mRNA	P18neat1WT-vs-P18neat1m6Amut	P18neat1WT	P18neat1m6Amut	Dw	0	0	-6.08709	P18neat1WT:P18neat1WT1,P18neat1WT2,P18neat1WT3	P18neat1WT:P18neat1WT1,P18neat1WT2,P18neat1WT3	3	3	166.867	9704.75	1	146.47	167.41	186.72	8214.9	10110	10789.3	1	1	1	P18neat1m6Amut:P18neat1m6Amut3,P18neat1m6Amut2,P18neat1m6Amut1	P18neat1m6Amut:P18neat1m6Amut3,P18neat1m6Amut2,P18neat1m6Amut1	3	3	3.00667	54.7033	1	2.67	3.55	2.8	48.82	62.51	52.78	1	1	1
22822	NM_007350.3,URS00000C512A	gene	group	mRNA	P18neat1WT-vs-P18neat1m6Amut	P18neat1WT	P18neat1m6Amut	Dw	0	0	-6.45444	P18neat1WT:P18neat1WT1,P18neat1WT2,P18neat1WT3	P18neat1WT:P18neat1WT1,P18neat1WT2,P18neat1WT3	3	3	178.543	13361.3	1	153.29	175.92	206.42	11359.4	13727.2	14997.4	1	1	1	P18neat1m6Amut:P18neat1m6Amut3,P18neat1m6Amut2,P18neat1m6Amut1	P18neat1m6Amut:P18neat1m6Amut3,P18neat1m6Amut2,P18neat1m6Amut1	3	3	1.93333	58.3867	1	1.83	2.16	1.81	55.94	62.88	56.34	1	1	1
22998	NM_001112717.3,NM_001112718.3,NM_001112719.3,NM_001112720.3,NM_001289122.2,NM_001289124.1,NM_001330672.1,NM_001330674.1,NM_001330784.1,NM_001330786.1,NM_001330787.1,NM_001330788.1,NM_001330789.1,NM_001330790.1,NM_001330791.1,NM_001330792.1,NM_001330793.1,NM_001330982.1,NM_001330983.1,NM_014988.4,URS00008B6259,URS00008BC093,URS00008BE20A,URS00008BEB76,XM_005248057.1,XM_005248058.1,XM_005248060.1,X…	gene	group	mRNA	P18neat1WT-vs-P18neat1m6Amut	P18neat1WT	P18neat1m6Amut	Up	0	0	3.9507	P18neat1WT:P18neat1WT1,P18neat1WT2,P18neat1WT3	P18neat1WT:P18neat1WT1,P18neat1WT2,P18neat1WT3	3	3	6.93667	665.667	1	7.14	6.87	6.8	668	686	643	1	1	1	P18neat1m6Amut:P18neat1m6Amut3,P18neat1m6Amut2,P18neat1m6Amut1	P18neat1m6Amut:P18neat1m6Amut3,P18neat1m6Amut2,P18neat1m6Amut1	3	3	133.377	3897.33	1	133.99	137.13	129.01	3962	3869	3861	1	1	1
23225	BGIR9606_288780,NM_024923.3,URS00008B63F3,XM_005264994.3,XM_011533538.2,XM_017006021.1,XM_024453411.1,XM_024453412.1,XM_024453413.1,XM_024453414.1,XM_024453415.1,XM_024453416.1	gene	group	mRNA	P18neat1WT-vs-P18neat1m6Amut	P18neat1WT	P18neat1m6Amut	Up	0	0	3.02896	P18neat1WT:P18neat1WT1,P18neat1WT2,P18neat1WT3	P18neat1WT:P18neat1WT1,P18neat1WT2,P18neat1WT3	3	3	4.59667	503.667	1	4.6	4.62	4.57	463	533	515	1	1	1	P18neat1m6Amut:P18neat1m6Amut3,P18neat1m6Amut2,P18neat1m6Amut1	P18neat1m6Amut:P18neat1m6Amut3,P18neat1m6Amut2,P18neat1m6Amut1	3	3	47.5767	1556.67	1	45.64	48.19	48.9	1528	1492	1650	1	1	1
23246	NM_015201.4	gene	group	mRNA	P18neat1WT-vs-P18neat1m6Amut	P18neat1WT	P18neat1m6Amut	Dw	0	0	-3.87447	P18neat1WT:P18neat1WT1,P18neat1WT2,P18neat1WT3	P18neat1WT:P18neat1WT1,P18neat1WT2,P18neat1WT3	3	3	284.657	11041	1	315.37	284.39	254.21	11816	11489	9818	1	1	1	P18neat1m6Amut:P18neat1m6Amut3,P18neat1m6Amut2,P18neat1m6Amut1	P18neat1m6Amut:P18neat1m6Amut3,P18neat1m6Amut2,P18neat1m6Amut1	3	3	23.3467	285.667	1	23.09	20.55	26.4	284	241	332	1	1	1
2335	NM_001306129.1,NM_001306130.1,NM_001306131.1,NM_001306132.1,NM_002026.3,NM_054034.2,NM_212474.2,NM_212476.2,NM_212478.2,NM_212482.2,URS00008B496F,URS00008BBB52,XM_005246397.1,XM_005246398.1,XM_005246399.1,XM_005246401.1,XM_005246402.1,XM_005246403.1,XM_005246404.1,XM_005246405.1,XM_005246406.1,XM_005246407.1,XM_005246408.1,XM_005246409.1,XM_005246410.1,XM_005246411.1,XM_005246412.1,XM_005246414.1…	gene	group	mRNA	P18neat1WT-vs-P18neat1m6Amut	P18neat1WT	P18neat1m6Amut	Up	0	0	3.2293	P18neat1WT:P18neat1WT1,P18neat1WT2,P18neat1WT3	P18neat1WT:P18neat1WT1,P18neat1WT2,P18neat1WT3	3	3	5.84667	716.977	1	5.85	5.71	5.98	694.93	722	734	1	1	1	P18neat1m6Amut:P18neat1m6Amut3,P18neat1m6Amut2,P18neat1m6Amut1	P18neat1m6Amut:P18neat1m6Amut3,P18neat1m6Amut2,P18neat1m6Amut1	3	3	63.7533	2547.22	1	63.07	64.74	63.45	2549.82	2488.93	2602.92	1	1	1
23406	NM_021149.3,URS00003EF08B,URS00008B37DB,URS00008B3CF4,URS00008BBF18,URS00008BC0FA,URS0000D57229	gene	group	mRNA	P18neat1WT-vs-P18neat1m6Amut	P18neat1WT	P18neat1m6Amut	Dw	0	0	-4.29813	P18neat1WT:P18neat1WT1,P18neat1WT2,P18neat1WT3	P18neat1WT:P18neat1WT1,P18neat1WT2,P18neat1WT3	3	3	309.87	9071.4	1	299.73	303.84	326.04	8473	9268.01	9473.19	1	1	1	P18neat1m6Amut:P18neat1m6Amut3,P18neat1m6Amut2,P18neat1m6Amut1	P18neat1m6Amut:P18neat1m6Amut3,P18neat1m6Amut2,P18neat1m6Amut1	3	3	19.6233	175.223	1	19.2	21.54	18.13	180.83	173	171.84	1	1	1
23522	BGIR9606_338067,NM_001256468.1,NM_001256469.1,NM_012330.3,URS00008BB050,XM_005269664.2,XM_017016000.2,XM_017016002.1,XM_017016003.1,XM_017016004.2,XM_017016005.2,XM_017016006.2,XM_017016008.2,XM_017016009.1	gene	group	mRNA	P18neat1WT-vs-P18neat1m6Amut	P18neat1WT	P18neat1m6Amut	Dw	0	0	-2.72975	P18neat1WT:P18neat1WT1,P18neat1WT2,P18neat1WT3	P18neat1WT:P18neat1WT1,P18neat1WT2,P18neat1WT3	3	3	43.51	5599.33	1	44.34	43.9	42.29	5501.44	5846.13	5450.42	1	1	1	P18neat1m6Amut:P18neat1m6Amut3,P18neat1m6Amut2,P18neat1m6Amut1	P18neat1m6Amut:P18neat1m6Amut3,P18neat1m6Amut2,P18neat1m6Amut1	3	3	7.83333	319.75	1	7.94	7.98	7.58	328	311.25	320	1	1	1
256987	BGIR9606_306112,BGIR9606_306118,BGIR9606_306133,BGIR9606_306135,BGIR9606_306136,NM_001174071.2,NM_001174072.2,NM_178276.6,NR_126060.1,NR_126061.1,URS000020B05D,URS00008B2DC2,URS00008B7D1C,URS00008BB7F4,URS00009C3D76,URS0000D5BBC0,XM_011543304.1,XM_017009323.1,XM_017009324.1,XM_017009326.2,XM_024446013.1	gene	group	mRNA	P18neat1WT-vs-P18neat1m6Amut	P18neat1WT	P18neat1m6Amut	Up	0	0	2.44496	P18neat1WT:P18neat1WT1,P18neat1WT2,P18neat1WT3	P18neat1WT:P18neat1WT1,P18neat1WT2,P18neat1WT3	3	3	14.3333	1239.7	1	13.53	15.11	14.36	1210.6	1297.36	1211.15	1	1	1	P18neat1m6Amut:P18neat1m6Amut3,P18neat1m6Amut2,P18neat1m6Amut1	P18neat1m6Amut:P18neat1m6Amut3,P18neat1m6Amut2,P18neat1m6Amut1	3	3	88.5167	2555.46	1	79.26	91.64	94.65	2393.56	2585.07	2687.75	1	1	1
25932	NM_013943.2,URS00008B7878	gene	group	mRNA	P18neat1WT-vs-P18neat1m6Amut	P18neat1WT	P18neat1m6Amut	Dw	0	0	-2.86255	P18neat1WT:P18neat1WT1,P18neat1WT2,P18neat1WT3	P18neat1WT:P18neat1WT1,P18neat1WT2,P18neat1WT3	3	3	109.237	7776.33	1	111.69	105.23	110.79	7711	7818	7800	1	1	1	P18neat1m6Amut:P18neat1m6Amut3,P18neat1m6Amut2,P18neat1m6Amut1	P18neat1m6Amut:P18neat1m6Amut3,P18neat1m6Amut2,P18neat1m6Amut1	3	3	18.23	405.333	1	17.43	18.43	18.83	397	400	419	1	1	1
261729	BGIR9606_320944,NM_001040665.1,NM_001040666.1,NM_001244944.1,NM_001244945.1,NM_001244946.1,NM_152999.3,XM_006715921.4,XM_017011953.2,XM_017011954.2,XM_017011955.1,XM_017011956.2,XM_017011957.1,XM_017011958.2	gene	group	mRNA	P18neat1WT-vs-P18neat1m6Amut	P18neat1WT	P18neat1m6Amut	Up	0	0	4.6058	P18neat1WT:P18neat1WT1,P18neat1WT2,P18neat1WT3	P18neat1WT:P18neat1WT1,P18neat1WT2,P18neat1WT3	3	3	3.41	287.133	1	3.05	3.82	3.36	235.55	351.73	274.12	1	1	1	P18neat1m6Amut:P18neat1m6Amut3,P18neat1m6Amut2,P18neat1m6Amut1	P18neat1m6Amut:P18neat1m6Amut3,P18neat1m6Amut2,P18neat1m6Amut1	3	3	95.6867	2635.49	1	96.17	96.73	94.16	2728.32	2562	2616.16	1	1	1
2624	NM_001145661.1,NM_001145662.1,NM_032638.4	gene	group	mRNA	P18neat1WT-vs-P18neat1m6Amut	P18neat1WT	P18neat1m6Amut	Up	0	0	5.1677	P18neat1WT:P18neat1WT1,P18neat1WT2,P18neat1WT3	P18neat1WT:P18neat1WT1,P18neat1WT2,P18neat1WT3	3	3	2.9	159.087	1	3.36	2.61	2.73	174.84	150.76	151.66	1	1	1	P18neat1m6Amut:P18neat1m6Amut3,P18neat1m6Amut2,P18neat1m6Amut1	P18neat1m6Amut:P18neat1m6Amut3,P18neat1m6Amut2,P18neat1m6Amut1	3	3	125.967	2158.56	1	125.62	123.34	128.94	2161.36	2037.34	2276.98	1	1	1
26298	BGIR9606_340184,NM_001206615.1,NM_001206616.1,NM_012153.5,URS00009C543D,XM_005252857.1,XM_005252860.1,XM_005252861.1,XM_005252862.1,XM_011519983.1,XM_011519984.1,XM_011519985.1,XM_024448431.1,XM_024448432.1,XM_024448433.1,XM_024448434.1	gene	group	mRNA	P18neat1WT-vs-P18neat1m6Amut	P18neat1WT	P18neat1m6Amut	Up	0	0	3.69541	P18neat1WT:P18neat1WT1,P18neat1WT2,P18neat1WT3	P18neat1WT:P18neat1WT1,P18neat1WT2,P18neat1WT3	3	3	12.6833	716.667	1	13.19	13.15	11.71	731	751	668	1	1	1	P18neat1m6Amut:P18neat1m6Amut3,P18neat1m6Amut2,P18neat1m6Amut1	P18neat1m6Amut:P18neat1m6Amut3,P18neat1m6Amut2,P18neat1m6Amut1	3	3	126.79	3514.67	1	128.32	130.56	121.49	3595	3494	3455	1	1	1
27242	BGIR9606_312862,NM_014452.4,XM_017010744.2	gene	group	mRNA	P18neat1WT-vs-P18neat1m6Amut	P18neat1WT	P18neat1m6Amut	Dw	0	0	-3.89804	P18neat1WT:P18neat1WT1,P18neat1WT2,P18neat1WT3	P18neat1WT:P18neat1WT1,P18neat1WT2,P18neat1WT3	3	3	122.993	6226.33	1	110.44	125.44	133.1	5544	6557	6578	1	1	1	P18neat1m6Amut:P18neat1m6Amut3,P18neat1m6Amut2,P18neat1m6Amut1	P18neat1m6Amut:P18neat1m6Amut3,P18neat1m6Amut2,P18neat1m6Amut1	3	3	9.96	158	1	10.95	9.8	9.13	161	164	149	1	1	1
3038	BGIR9606_367395,NM_001199280.1,NM_005329.2,NM_138612.2,URS00008B937A,URS00008BC363,URS00009AE018,XM_005255921.2,XM_011523061.2	gene	group	mRNA	P18neat1WT-vs-P18neat1m6Amut	P18neat1WT	P18neat1m6Amut	Dw	0	0	-7.02239	P18neat1WT:P18neat1WT1,P18neat1WT2,P18neat1WT3	P18neat1WT:P18neat1WT1,P18neat1WT2,P18neat1WT3	3	3	189.123	11886.5	1	199.74	181.22	186.41	12084.3	12002.7	11572.4	1	1	1	P18neat1m6Amut:P18neat1m6Amut3,P18neat1m6Amut2,P18neat1m6Amut1	P18neat1m6Amut:P18neat1m6Amut3,P18neat1m6Amut2,P18neat1m6Amut1	3	3	2.32333	34.6667	1	2.75	2.57	1.65	37	31	36	1	1	1
310	NM_001156.4,NM_001320879.1,NM_001320880.1,NM_004034.3,URS00008B4D7F,URS00009AEB66,URS00009BF8F6,XM_017016162.2,XM_017016163.2	gene	group	mRNA	P18neat1WT-vs-P18neat1m6Amut	P18neat1WT	P18neat1m6Amut	Dw	0	0	-2.9245	P18neat1WT:P18neat1WT1,P18neat1WT2,P18neat1WT3	P18neat1WT:P18neat1WT1,P18neat1WT2,P18neat1WT3	3	3	285.993	10824.3	1	264.37	292.05	301.56	9722	11375	11376	1	1	1	P18neat1m6Amut:P18neat1m6Amut3,P18neat1m6Amut2,P18neat1m6Amut1	P18neat1m6Amut:P18neat1m6Amut3,P18neat1m6Amut2,P18neat1m6Amut1	3	3	44.2567	539.667	1	45.34	44.16	43.27	543	524	552	1	1	1
311	NM_001157.2,NM_001278407.1,NM_001278408.1,NM_001278409.1,NM_145868.1,NM_145869.1,URS00008B8336,URS00008BF01F,XM_005269741.4,XM_005269742.1,XM_006717813.2,XM_011539736.3	gene	group	mRNA	P18neat1WT-vs-P18neat1m6Amut	P18neat1WT	P18neat1m6Amut	Dw	0	0	-2.46348	P18neat1WT:P18neat1WT1,P18neat1WT2,P18neat1WT3	P18neat1WT:P18neat1WT1,P18neat1WT2,P18neat1WT3	3	3	203.883	8205.67	1	205.22	202.92	203.51	7977	8509	8131	1	1	1	P18neat1m6Amut:P18neat1m6Amut3,P18neat1m6Amut2,P18neat1m6Amut1	P18neat1m6Amut:P18neat1m6Amut3,P18neat1m6Amut2,P18neat1m6Amut1	3	3	44.4933	563.333	1	44.82	46.69	41.97	571	571	548	1	1	1
3159	NM_001319077.1,NM_001319078.1,NM_001319079.1,NM_001319080.1,NM_001319081.1,NM_001319082.1,NM_002131.3,NM_145899.2,NM_145901.2,NM_145902.2,NM_145903.2,NM_145905.2	gene	group	mRNA	P18neat1WT-vs-P18neat1m6Amut	P18neat1WT	P18neat1m6Amut	Dw	0	0	-3.18313	P18neat1WT:P18neat1WT1,P18neat1WT2,P18neat1WT3	P18neat1WT:P18neat1WT1,P18neat1WT2,P18neat1WT3	3	3	1282.37	39847.3	1	1228.21	1211.47	1407.44	37011	38789	43742	1	1	1	P18neat1m6Amut:P18neat1m6Amut3,P18neat1m6Amut2,P18neat1m6Amut1	P18neat1m6Amut:P18neat1m6Amut3,P18neat1m6Amut2,P18neat1m6Amut1	3	3	169.183	1665	1	168.43	164.4	174.72	1669	1554	1772	1	1	1
3241	NM_001258357.1,NM_001258358.1,NM_001258359.1,NM_002149.3,NM_134421.2,URS00008B7181,XM_005246160.1,XM_005246161.1,XM_005246162.1,XM_005246163.1,XM_011510346.2,XM_011510347.1,XM_011510348.1,XM_011510349.2,XM_017003950.1,XM_017003951.1,XM_017003952.1,XM_017003953.2	gene	group	mRNA	P18neat1WT-vs-P18neat1m6Amut	P18neat1WT	P18neat1m6Amut	Dw	0	0	-3.60346	P18neat1WT:P18neat1WT1,P18neat1WT2,P18neat1WT3	P18neat1WT:P18neat1WT1,P18neat1WT2,P18neat1WT3	3	3	178.273	4898.59	1	169.48	179.92	185.42	4630	4995.45	5070.31	1	1	1	P18neat1m6Amut:P18neat1m6Amut3,P18neat1m6Amut2,P18neat1m6Amut1	P18neat1m6Amut:P18neat1m6Amut3,P18neat1m6Amut2,P18neat1m6Amut1	3	3	17.5067	152.667	1	19.29	17.48	15.75	163	149	146	1	1	1
3315	NM_001540.4,URS00008B41A3	gene	group	mRNA	P18neat1WT-vs-P18neat1m6Amut	P18neat1WT	P18neat1m6Amut	Up	0	0	1.99916	P18neat1WT:P18neat1WT1,P18neat1WT2,P18neat1WT3	P18neat1WT:P18neat1WT1,P18neat1WT2,P18neat1WT3	3	3	511.243	7032.32	1	508.51	520.83	504.39	6713	7481.98	6901.98	1	1	1	P18neat1m6Amut:P18neat1m6Amut3,P18neat1m6Amut2,P18neat1m6Amut1	P18neat1m6Amut:P18neat1m6Amut3,P18neat1m6Amut2,P18neat1m6Amut1	3	3	2468.72	10641	1	2489.73	2484.34	2432.09	10798	10289	10836	1	1	1
3675	NM_002204.3,URS00009B5D3A,XM_005257308.2,XR_001752507.1	gene	group	mRNA	P18neat1WT-vs-P18neat1m6Amut	P18neat1WT	P18neat1m6Amut	Dw	0	0	-4.10464	P18neat1WT:P18neat1WT1,P18neat1WT2,P18neat1WT3	P18neat1WT:P18neat1WT1,P18neat1WT2,P18neat1WT3	3	3	87.6633	6983.5	1	80.51	87.03	95.45	6203.93	7182.17	7564.41	1	1	1	P18neat1m6Amut:P18neat1m6Amut3,P18neat1m6Amut2,P18neat1m6Amut1	P18neat1m6Amut:P18neat1m6Amut3,P18neat1m6Amut2,P18neat1m6Amut1	3	3	6.07667	154.22	1	6.56	6.21	5.46	169.64	151.31	141.71	1	1	1
3728	NM_001352773.1,NM_001352774.1,NM_001352775.1,NM_001352776.1,NM_001352777.1,NM_002230.3,NM_021991.3,XM_006721874.3,XM_006721875.1,XM_011524753.2,XM_011524756.1,XM_011524758.1,XM_017024588.2,XM_017024590.1	gene	group	mRNA	P18neat1WT-vs-P18neat1m6Amut	P18neat1WT	P18neat1m6Amut	Up	0	0	3.96654	P18neat1WT:P18neat1WT1,P18neat1WT2,P18neat1WT3	P18neat1WT:P18neat1WT1,P18neat1WT2,P18neat1WT3	3	3	8.14667	443.333	1	7.64	8.06	8.74	403	453	474	1	1	1	P18neat1m6Amut:P18neat1m6Amut3,P18neat1m6Amut2,P18neat1m6Amut1	P18neat1m6Amut:P18neat1m6Amut3,P18neat1m6Amut2,P18neat1m6Amut1	3	3	151.67	2624.67	1	151.25	153.2	150.56	2627	2560	2687	1	1	1
3778	BGIR9606_335149,BGIR9606_338096,NM_001014797.2,NM_001161352.1,NM_001161353.1,NM_001271518.1,NM_001271519.1,NM_001271520.1,NM_001271521.1,NM_001271522.1,NM_001322829.1,NM_001322830.1,NM_001322832.1,NM_001322835.1,NM_001322836.1,NM_001322837.1,NM_001322838.1,NM_001322839.1,NM_002247.3,URS000076E20C,URS0000771969,URS0000787FA0,URS00008B3B79,URS00008B5B9E,URS00008BAC66,URS00008BB999,URS00008BC614,URS…	gene	group	mRNA	P18neat1WT-vs-P18neat1m6Amut	P18neat1WT	P18neat1m6Amut	Dw	0	0	-3.61827	P18neat1WT:P18neat1WT1,P18neat1WT2,P18neat1WT3	P18neat1WT:P18neat1WT1,P18neat1WT2,P18neat1WT3	3	3	82.1033	5915.66	1	79.06	82.89	84.36	5587.14	6248.73	5911.11	1	1	1	P18neat1m6Amut:P18neat1m6Amut3,P18neat1m6Amut2,P18neat1m6Amut1	P18neat1m6Amut:P18neat1m6Amut3,P18neat1m6Amut2,P18neat1m6Amut1	3	3	8.34333	182.407	1	9.08	8.33	7.62	184	181.03	182.19	1	1	1
3843	NM_002271.4,URS00008BA22B,URS00008BB4F8,URS0000D571FE,URS0000D5D3B8,XM_005254052.3,XM_005254053.3,XM_011521087.2,XM_011521088.2,XM_011521089.2,XM_011521090.2,XM_017020562.1,XM_024449346.1	gene	group	mRNA	P18neat1WT-vs-P18neat1m6Amut	P18neat1WT	P18neat1m6Amut	Dw	0	0	-2.60787	P18neat1WT:P18neat1WT1,P18neat1WT2,P18neat1WT3	P18neat1WT:P18neat1WT1,P18neat1WT2,P18neat1WT3	3	3	66.4967	6180.48	1	65.25	67.35	66.89	5904.21	6489	6148.22	1	1	1	P18neat1m6Amut:P18neat1m6Amut3,P18neat1m6Amut2,P18neat1m6Amut1	P18neat1m6Amut:P18neat1m6Amut3,P18neat1m6Amut2,P18neat1m6Amut1	3	3	13.24	384	1	13.89	12.61	13.22	399	352	401	1	1	1
388815	BGIR9606_382986,BGIR9606_382991,BGIR9606_382992,BGIR9606_382993,BGIR9606_382994,BGIR9606_382995,BGIR9606_383791,NR_027790.3,NR_027791.3,NR_111004.2,NR_111005.2,NR_136541.1,NR_136542.1,NR_136543.1,NR_136544.1,NR_136545.1,NR_136546.1,NR_136547.1,NR_136548.1,NR_136549.1,NR_136550.1,NR_136551.1,NR_136552.1,URS000000B685,URS000002B6E3,URS00000748C8,URS00000D2224,URS000018550C,URS00004EE97F,URS00005522…	gene	group	lncRNA	P18neat1WT-vs-P18neat1m6Amut	P18neat1WT	P18neat1m6Amut	Up	0	0	7.02561	P18neat1WT:P18neat1WT1,P18neat1WT2,P18neat1WT3	P18neat1WT:P18neat1WT1,P18neat1WT2,P18neat1WT3	3	3	1.77333	33.77	1	1.93	2	1.39	30.32	39.59	31.4	1	1	1	P18neat1m6Amut:P18neat1m6Amut3,P18neat1m6Amut2,P18neat1m6Amut1	P18neat1m6Amut:P18neat1m6Amut3,P18neat1m6Amut2,P18neat1m6Amut1	3	3	232.557	1643.15	1	241.78	236.72	219.17	1691.5	1657.9	1580.04	1	1	1
3939	BGIR9606_339934,NM_001135239.1,NM_001165414.1,NM_001165415.1,NM_001165416.1,NM_005566.3,NR_028500.1,URS00001CF854,URS0000D5CF06	gene	group	mRNA	P18neat1WT-vs-P18neat1m6Amut	P18neat1WT	P18neat1m6Amut	Dw	0	0	-2.52986	P18neat1WT:P18neat1WT1,P18neat1WT2,P18neat1WT3	P18neat1WT:P18neat1WT1,P18neat1WT2,P18neat1WT3	3	3	818.083	28644.3	1	878.19	822.97	753.09	29625	30026	26282	1	1	1	P18neat1m6Amut:P18neat1m6Amut3,P18neat1m6Amut2,P18neat1m6Amut1	P18neat1m6Amut:P18neat1m6Amut3,P18neat1m6Amut2,P18neat1m6Amut1	3	3	171.84	1878.67	1	173.81	174.17	167.54	1917	1837	1882	1	1	1
4000	BGIR9606_272908,NM_001257374.2,NM_001282624.1,NM_001282625.1,NM_001282626.1,NM_005572.3,NM_170707.3,NM_170708.3,URS00008B3A56,URS00008B3E46,URS00008B9CB5,URS00008BDA28,URS00008BDEC1,XM_011509533.1,XM_011509534.2,XR_921781.2	gene	group	mRNA	P18neat1WT-vs-P18neat1m6Amut	P18neat1WT	P18neat1m6Amut	Dw	0	0	-2.88935	P18neat1WT:P18neat1WT1,P18neat1WT2,P18neat1WT3	P18neat1WT:P18neat1WT1,P18neat1WT2,P18neat1WT3	3	3	337.253	12520	1	315.89	344.31	351.56	11342	13230	12988	1	1	1	P18neat1m6Amut:P18neat1m6Amut3,P18neat1m6Amut2,P18neat1m6Amut1	P18neat1m6Amut:P18neat1m6Amut3,P18neat1m6Amut2,P18neat1m6Amut1	3	3	53.25	640	1	51.24	50.93	57.58	616	590	714	1	1	1
4131	NM_001324255.1,NM_005909.4,URS00008BD592	gene	group	mRNA	P18neat1WT-vs-P18neat1m6Amut	P18neat1WT	P18neat1m6Amut	Dw	0	0	-2.74628	P18neat1WT:P18neat1WT1,P18neat1WT2,P18neat1WT3	P18neat1WT:P18neat1WT1,P18neat1WT2,P18neat1WT3	3	3	62.8333	12029.7	1	61.74	62.6	64.16	11440	12456	12193	1	1	1	P18neat1m6Amut:P18neat1m6Amut3,P18neat1m6Amut2,P18neat1m6Amut1	P18neat1m6Amut:P18neat1m6Amut3,P18neat1m6Amut2,P18neat1m6Amut1	3	3	11.4667	679.333	1	11.26	11.18	11.96	662	640	736	1	1	1
4311	BGIR9606_291993,NM_000902.3,NM_001354642.1,NM_001354643.1,NM_001354644.1,NM_007287.2,NM_007288.3,NM_007289.3,URS0000811EB5,URS00009B8A95,URS00009B93F3,URS00009BE9A7,XM_006713647.4,XM_011512856.2,XM_011512857.2	gene	group	mRNA	P18neat1WT-vs-P18neat1m6Amut	P18neat1WT	P18neat1m6Amut	Up	0	0	6.48131	P18neat1WT:P18neat1WT1,P18neat1WT2,P18neat1WT3	P18neat1WT:P18neat1WT1,P18neat1WT2,P18neat1WT3	3	3	1.84333	86.0067	1	1.7	1.94	1.89	78.92	90.88	88.22	1	1	1	P18neat1m6Amut:P18neat1m6Amut3,P18neat1m6Amut2,P18neat1m6Amut1	P18neat1m6Amut:P18neat1m6Amut3,P18neat1m6Amut2,P18neat1m6Amut1	3	3	141.017	2886.04	1	153.75	131.16	138.14	3034.85	2803.03	2820.23	1	1	1
4324	NM_002428.3	gene	group	mRNA	P18neat1WT-vs-P18neat1m6Amut	P18neat1WT	P18neat1m6Amut	Up	0	0	4.63373	P18neat1WT:P18neat1WT1,P18neat1WT2,P18neat1WT3	P18neat1WT:P18neat1WT1,P18neat1WT2,P18neat1WT3	3	3	1.87	128.333	1	1.93	1.85	1.83	128	132	125	1	1	1	P18neat1m6Amut:P18neat1m6Amut3,P18neat1m6Amut2,P18neat1m6Amut1	P18neat1m6Amut:P18neat1m6Amut3,P18neat1m6Amut2,P18neat1m6Amut1	3	3	55.7933	1206.67	1	56.89	55.31	55.18	1241	1150	1229	1	1	1
4478	BGIR9606_387879,NM_002444.2,URS00008B5756,URS00008B6798,URS00008B98C6,URS00008BCC74,URS00008BEACE,URS00009B79AC,URS00009B9F52,XM_005262269.2,XM_011530959.1,XM_017029545.1,XM_017029546.1	gene	group	mRNA	P18neat1WT-vs-P18neat1m6Amut	P18neat1WT	P18neat1m6Amut	Dw	0	0	-3.4438	P18neat1WT:P18neat1WT1,P18neat1WT2,P18neat1WT3	P18neat1WT:P18neat1WT1,P18neat1WT2,P18neat1WT3	3	3	418.883	26697	1	403.78	419.86	433.01	24796	27855	27440	1	1	1	P18neat1m6Amut:P18neat1m6Amut3,P18neat1m6Amut2,P18neat1m6Amut1	P18neat1m6Amut:P18neat1m6Amut3,P18neat1m6Amut2,P18neat1m6Amut1	3	3	46.5433	929	1	44.61	47.98	47.04	891	918	978	1	1	1
4646	NM_001300899.1,NM_004999.3,URS00009B2D7B,XM_005248719.4,XM_005248720.4,XM_005248721.4,XM_005248722.4,XM_005248724.4,XM_005248726.4,XM_017010899.2,XM_024446447.1,XM_024446448.1	gene	group	mRNA	P18neat1WT-vs-P18neat1m6Amut	P18neat1WT	P18neat1m6Amut	Up	0	0	3.14616	P18neat1WT:P18neat1WT1,P18neat1WT2,P18neat1WT3	P18neat1WT:P18neat1WT1,P18neat1WT2,P18neat1WT3	3	3	3.72	519	1	3.72	3.54	3.9	502	513	542	1	1	1	P18neat1m6Amut:P18neat1m6Amut3,P18neat1m6Amut2,P18neat1m6Amut1	P18neat1m6Amut:P18neat1m6Amut3,P18neat1m6Amut2,P18neat1m6Amut1	3	3	39.6133	1740.22	1	39.21	42.44	37.19	1740.65	1795	1685	1	1	1
5230	NM_000291.3,URS00009B5105	gene	group	mRNA	P18neat1WT-vs-P18neat1m6Amut	P18neat1WT	P18neat1m6Amut	Dw	0	0	-2.58057	P18neat1WT:P18neat1WT1,P18neat1WT2,P18neat1WT3	P18neat1WT:P18neat1WT1,P18neat1WT2,P18neat1WT3	3	3	802.627	30982	1	835.93	800.73	771.22	31072	32180	29694	1	1	1	P18neat1m6Amut:P18neat1m6Amut3,P18neat1m6Amut2,P18neat1m6Amut1	P18neat1m6Amut:P18neat1m6Amut3,P18neat1m6Amut2,P18neat1m6Amut1	3	3	164.057	1964	1	172.87	151.82	167.48	2069	1746	2077	1	1	1
5315	NM_001206796.2,NM_001206797.2,NM_001206798.2,NM_001206799.1,NM_001316318.1,NM_002654.5,NM_182470.3,NM_182471.3,URS00009BB4D3,URS0000D5D7E9,XM_005254443.1,XM_005254445.5,XM_006720570.1,XM_011521670.2,XM_017022313.2,XR_001751314.2	gene	group	mRNA	P18neat1WT-vs-P18neat1m6Amut	P18neat1WT	P18neat1m6Amut	Dw	0	0	-1.7762	P18neat1WT:P18neat1WT1,P18neat1WT2,P18neat1WT3	P18neat1WT:P18neat1WT1,P18neat1WT2,P18neat1WT3	3	3	745.467	30766	1	744.51	740.81	751.08	29572	31992	30734	1	1	1	P18neat1m6Amut:P18neat1m6Amut3,P18neat1m6Amut2,P18neat1m6Amut1	P18neat1m6Amut:P18neat1m6Amut3,P18neat1m6Amut2,P18neat1m6Amut1	3	3	260.497	3402.33	1	268.27	257.76	255.46	3468	3264	3475	1	1	1
5339	NM_000445.4,NM_201378.3,NM_201379.2,NM_201380.3,NM_201381.2,NM_201382.3,NM_201383.2,NM_201384.2,URS00008BC9F8,URS00008C21F5,URS0000D5C31D,XM_005250976.4,XM_005250978.3,XM_005250979.4,XM_005250980.4,XM_005250981.3,XM_005250982.4,XM_005250983.2,XM_005250984.5,XM_006716588.3,XM_006716589.2,XM_006716590.3,XM_011517130.2,XM_011517131.2,XM_011517132.2	gene	group	mRNA	P18neat1WT-vs-P18neat1m6Amut	P18neat1WT	P18neat1m6Amut	Dw	0	0	-2.65547	P18neat1WT:P18neat1WT1,P18neat1WT2,P18neat1WT3	P18neat1WT:P18neat1WT1,P18neat1WT2,P18neat1WT3	3	3	185.2	41506.7	1	187.87	185.73	182	40794	43253	40473	1	1	1	P18neat1m6Amut:P18neat1m6Amut3,P18neat1m6Amut2,P18neat1m6Amut1	P18neat1m6Amut:P18neat1m6Amut3,P18neat1m6Amut2,P18neat1m6Amut1	3	3	36.73	2495.67	1	38.51	35.74	35.94	2610	2361	2516	1	1	1
5530	NM_000944.4,NM_001130691.1,NM_001130692.1,URS00008B6DA5,URS00008BE20C,XM_017008365.1,XM_024454127.1	gene	group	mRNA	P18neat1WT-vs-P18neat1m6Amut	P18neat1WT	P18neat1m6Amut	Up	0	0	2.75053	P18neat1WT:P18neat1WT1,P18neat1WT2,P18neat1WT3	P18neat1WT:P18neat1WT1,P18neat1WT2,P18neat1WT3	3	3	11.7367	800	1	12.28	11.16	11.77	800	795	805	1	1	1	P18neat1m6Amut:P18neat1m6Amut3,P18neat1m6Amut2,P18neat1m6Amut1	P18neat1m6Amut:P18neat1m6Amut3,P18neat1m6Amut2,P18neat1m6Amut1	3	3	97.4167	2040.67	1	96.74	98.03	97.48	2030	1989	2103	1	1	1
5587	NM_001330069.1,NM_001348390.1,NM_002742.2,URS000039EBCF,URS00008B213F,URS00008B271C,URS00008B480B,URS00008B4E31,URS00008B92C8,XM_011536965.2,XM_017021462.1,XR_943493.2	gene	group	mRNA	P18neat1WT-vs-P18neat1m6Amut	P18neat1WT	P18neat1m6Amut	Up	0	0	3.21122	P18neat1WT:P18neat1WT1,P18neat1WT2,P18neat1WT3	P18neat1WT:P18neat1WT1,P18neat1WT2,P18neat1WT3	3	3	10.58	632.483	1	11.17	10.29	10.28	640.99	644	612.46	1	1	1	P18neat1m6Amut:P18neat1m6Amut3,P18neat1m6Amut2,P18neat1m6Amut1	P18neat1m6Amut:P18neat1m6Amut3,P18neat1m6Amut2,P18neat1m6Amut1	3	3	110.37	2217.16	1	107.9	114.7	108.51	2243.49	2191	2217	1	1	1
57211	NM_001032394.2,NM_001032395.2,NM_020455.5,NM_198569.2,URS00008BD952,URS00008BDC97,XM_005267061.3,XM_006715516.2,XM_006715517.2,XM_006715518.2,XM_011535964.1,XM_017011085.1	gene	group	mRNA	P18neat1WT-vs-P18neat1m6Amut	P18neat1WT	P18neat1m6Amut	Up	0	0	4.21599	P18neat1WT:P18neat1WT1,P18neat1WT2,P18neat1WT3	P18neat1WT:P18neat1WT1,P18neat1WT2,P18neat1WT3	3	3	6.52	667.667	1	6.21	6.44	6.91	616	695	692	1	1	1	P18neat1m6Amut:P18neat1m6Amut3,P18neat1m6Amut2,P18neat1m6Amut1	P18neat1m6Amut:P18neat1m6Amut3,P18neat1m6Amut2,P18neat1m6Amut1	3	3	145.953	4697.33	1	142.16	152.22	143.48	4692	4625	4775	1	1	1
57221	NM_020340.4,URS00008B48F1,XR_001743524.1	gene	group	mRNA	P18neat1WT-vs-P18neat1m6Amut	P18neat1WT	P18neat1m6Amut	Up	0	0	3.11932	P18neat1WT:P18neat1WT1,P18neat1WT2,P18neat1WT3	P18neat1WT:P18neat1WT1,P18neat1WT2,P18neat1WT3	3	3	4.22	952.333	1	4.45	4.22	3.99	977	996	884	1	1	1	P18neat1m6Amut:P18neat1m6Amut3,P18neat1m6Amut2,P18neat1m6Amut1	P18neat1m6Amut:P18neat1m6Amut3,P18neat1m6Amut2,P18neat1m6Amut1	3	3	43.9967	3134.67	1	42.61	43.96	45.42	3052	3070	3282	1	1	1
5784	BGIR9606_274073,BGIR9606_274074,NM_005401.4,URS00008B605E,URS00008B8574,URS00008B96A0,URS00009BEA02,URS0000D5BF1B,XM_017001941.1,XM_024448759.1	gene	group	mRNA	P18neat1WT-vs-P18neat1m6Amut	P18neat1WT	P18neat1m6Amut	Dw	0	0	-3.00739	P18neat1WT:P18neat1WT1,P18neat1WT2,P18neat1WT3	P18neat1WT:P18neat1WT1,P18neat1WT2,P18neat1WT3	3	3	59.1933	12780.4	1	57.75	59.13	60.7	12233.5	13138.4	12969.4	1	1	1	P18neat1m6Amut:P18neat1m6Amut3,P18neat1m6Amut2,P18neat1m6Amut1	P18neat1m6Amut:P18neat1m6Amut3,P18neat1m6Amut2,P18neat1m6Amut1	3	3	8.38667	602.73	1	8.92	8.54	7.7	631.99	588.47	587.73	1	1	1
5836	BGIR9606_358571,NM_001163940.1,NM_002863.4,URS00001CAB7A	gene	group	mRNA	P18neat1WT-vs-P18neat1m6Amut	P18neat1WT	P18neat1m6Amut	Dw	0	0	-3.99607	P18neat1WT:P18neat1WT1,P18neat1WT2,P18neat1WT3	P18neat1WT:P18neat1WT1,P18neat1WT2,P18neat1WT3	3	3	144.96	6294.33	1	143.99	146.81	144.08	6031	6597	6255	1	1	1	P18neat1m6Amut:P18neat1m6Amut3,P18neat1m6Amut2,P18neat1m6Amut1	P18neat1m6Amut:P18neat1m6Amut3,P18neat1m6Amut2,P18neat1m6Amut1	3	3	10.99	149.333	1	11.62	11.39	9.96	161	150	137	1	1	1
64839	BGIR9606_306640,BGIR9606_306651,BGIR9606_306652,BGIR9606_306653,BGIR9606_306655,BGIR9606_306656,BGIR9606_306659,BGIR9606_306660,NM_001163315.2,URS0000D5C375,URS0000D5D5A5,XM_005272048.4,XM_005272050.4,XM_011543574.3,XM_011543575.2,XM_011543576.3,XM_011543577.2,XM_011543578.2,XM_011543579.2,XM_011543580.2,XM_017009729.2,XR_427717.3	gene	group	mRNA	P18neat1WT-vs-P18neat1m6Amut	P18neat1WT	P18neat1m6Amut	Up	0	0	3.01502	P18neat1WT:P18neat1WT1,P18neat1WT2,P18neat1WT3	P18neat1WT:P18neat1WT1,P18neat1WT2,P18neat1WT3	3	3	9.53667	582.343	1	9.38	10.29	8.94	556.02	633	558.01	1	1	1	P18neat1m6Amut:P18neat1m6Amut3,P18neat1m6Amut2,P18neat1m6Amut1	P18neat1m6Amut:P18neat1m6Amut3,P18neat1m6Amut2,P18neat1m6Amut1	3	3	106.317	1781.37	1	113.31	102.53	103.11	1802	1734.12	1808	1	1	1
6624	BGIR9606_315223,NM_003088.3,URS0000D5D22D	gene	group	mRNA	P18neat1WT-vs-P18neat1m6Amut	P18neat1WT	P18neat1m6Amut	Dw	0	0	-5.85979	P18neat1WT:P18neat1WT1,P18neat1WT2,P18neat1WT3	P18neat1WT:P18neat1WT1,P18neat1WT2,P18neat1WT3	3	3	276.903	12261.2	1	293.81	276.65	260.25	12573.6	12717.6	11492.4	1	1	1	P18neat1m6Amut:P18neat1m6Amut3,P18neat1m6Amut2,P18neat1m6Amut1	P18neat1m6Amut:P18neat1m6Amut3,P18neat1m6Amut2,P18neat1m6Amut1	3	3	5.82333	80	1	5.41	5.75	6.31	77	78	85	1	1	1
667	BGIR9606_309806,BGIR9606_309807,NM_001144769.2,NM_001144770.1,NM_001723.5,NM_015548.4,NM_183380.3,URS00008B4E5F,URS00008BA475,URS00008BCBBF,URS00008C03C2,URS00009B6CD7,URS00009B8EE0,URS00009BE61C,URS0000D5A173,URS0000D5A6DB,XM_005249310.4,XM_005249315.3,XM_005249316.3,XM_005249318.2,XM_005249319.2,XM_005249320.4,XM_005249322.5,XM_005249323.4,XM_005249324.3,XM_011514824.2,XM_011514825.3,XM_0115148…	gene	group	mRNA	P18neat1WT-vs-P18neat1m6Amut	P18neat1WT	P18neat1m6Amut	Dw	0	0	-4.2365	P18neat1WT:P18neat1WT1,P18neat1WT2,P18neat1WT3	P18neat1WT:P18neat1WT1,P18neat1WT2,P18neat1WT3	3	3	29.4367	6687.22	1	29.87	29.11	29.33	6516.41	6866.98	6678.26	1	1	1	P18neat1m6Amut:P18neat1m6Amut3,P18neat1m6Amut2,P18neat1m6Amut1	P18neat1m6Amut:P18neat1m6Amut3,P18neat1m6Amut2,P18neat1m6Amut1	3	3	3.32667	134.5	1	4.25	3.61	2.12	144.47	143.03	116	1	1	1
6711	BGIR9606_275574,NM_003128.2,NM_178313.2,URS00003835A4,URS000052BFDA,URS0000811A4C,URS00008B3499,URS00008B3BFA,URS00008B6011,URS0000D575FF,XM_005264517.2,XM_005264518.2,XM_006712087.3,XM_017004779.1,XM_017004780.1,XM_017004781.1,XR_002959325.1	gene	group	mRNA	P18neat1WT-vs-P18neat1m6Amut	P18neat1WT	P18neat1m6Amut	Dw	0	0	-6.99899	P18neat1WT:P18neat1WT1,P18neat1WT2,P18neat1WT3	P18neat1WT:P18neat1WT1,P18neat1WT2,P18neat1WT3	3	3	73.7533	10808	1	74.79	73.87	72.6	10615	11277	10532	1	1	1	P18neat1m6Amut:P18neat1m6Amut3,P18neat1m6Amut2,P18neat1m6Amut1	P18neat1m6Amut:P18neat1m6Amut3,P18neat1m6Amut2,P18neat1m6Amut1	3	3	0.69	32	1	0.99	0.63	0.45	37	33	26	1	1	1
6926	NM_005996.3,NM_016569.3,URS00008B825E,URS00009BB7F9	gene	group	mRNA	P18neat1WT-vs-P18neat1m6Amut	P18neat1WT	P18neat1m6Amut	Up	0	0	3.58984	P18neat1WT:P18neat1WT1,P18neat1WT2,P18neat1WT3	P18neat1WT:P18neat1WT1,P18neat1WT2,P18neat1WT3	3	3	8.75667	607	1	8.1	9.07	9.1	562	644	615	1	1	1	P18neat1m6Amut:P18neat1m6Amut3,P18neat1m6Amut2,P18neat1m6Amut1	P18neat1m6Amut:P18neat1m6Amut3,P18neat1m6Amut2,P18neat1m6Amut1	3	3	122.523	2766	1	129.15	122.96	115.46	2975	2651	2672	1	1	1
7273	BGIR9606_277923,NM_001256850.1,NM_001267550.2,NM_003319.4,NM_133378.4,NM_133379.4,NM_133432.3,NM_133437.4,URS00000263B1,URS0000093124,URS00000CDA2B,URS000012F987,URS00001335B7,URS000014DAE6,URS000030F86E,URS000030FA51,URS00003FA090,URS000040F9B6,URS000042B04D,URS00004B079C,URS00004FA69C,URS0000567E01,URS0000576044,URS000075F57A,URS0000811806,URS0000811BC4,URS0000811FA1,URS00008B9145,URS00008BFF18…	gene	group	mRNA	P18neat1WT-vs-P18neat1m6Amut	P18neat1WT	P18neat1m6Amut	Dw	0	0	-3.33265	P18neat1WT:P18neat1WT1,P18neat1WT2,P18neat1WT3	P18neat1WT:P18neat1WT1,P18neat1WT2,P18neat1WT3	3	3	22.0733	8986	1	21.55	21	23.67	8978.74	9530.77	8448.48	1	1	1	P18neat1m6Amut:P18neat1m6Amut3,P18neat1m6Amut2,P18neat1m6Amut1	P18neat1m6Amut:P18neat1m6Amut3,P18neat1m6Amut2,P18neat1m6Amut1	3	3	6.27667	338.317	1	4.51	7.26	7.06	334.96	335.12	344.87	1	1	1
727897	NM_002458.2,URS00000E9EFC,URS00008BA46F,URS00009B1736,URS00009BCBDC,URS00009C247A	gene	group	mRNA	P18neat1WT-vs-P18neat1m6Amut	P18neat1WT	P18neat1m6Amut	Dw	0	0	-8.63268	P18neat1WT:P18neat1WT1,P18neat1WT2,P18neat1WT3	P18neat1WT:P18neat1WT1,P18neat1WT2,P18neat1WT3	3	3	60.9733	17817.7	1	63.91	61.88	57.13	18011	18856	16586	1	1	1	P18neat1m6Amut:P18neat1m6Amut3,P18neat1m6Amut2,P18neat1m6Amut1	P18neat1m6Amut:P18neat1m6Amut3,P18neat1m6Amut2,P18neat1m6Amut1	3	3	0.913333	17	1	1.03	0.26	1.45	8	19	24	1	1	1
7791	NM_001010972.1,NM_003461.4,XM_011516569.2,XM_017012587.2	gene	group	mRNA	P18neat1WT-vs-P18neat1m6Amut	P18neat1WT	P18neat1m6Amut	Dw	0	0	-3.00085	P18neat1WT:P18neat1WT1,P18neat1WT2,P18neat1WT3	P18neat1WT:P18neat1WT1,P18neat1WT2,P18neat1WT3	3	3	423.69	15580.9	1	428.83	402.21	440.03	15226.5	15401.6	16114.5	1	1	1	P18neat1m6Amut:P18neat1m6Amut3,P18neat1m6Amut2,P18neat1m6Amut1	P18neat1m6Amut:P18neat1m6Amut3,P18neat1m6Amut2,P18neat1m6Amut1	3	3	63.8367	738.333	1	62.18	63.89	65.44	725	709	781	1	1	1
79026	NM_001346445.1,NM_001346446.1,NM_001620.2,NM_024060.3,URS0000044CC0,URS00004E5F72,URS00008B9A2C,URS00008C0C25,URS00008C0DAB,URS00008C1162,URS00008C4036,URS00009BDEDD,URS00009C0D48,XM_017018270.1	gene	group	mRNA	P18neat1WT-vs-P18neat1m6Amut	P18neat1WT	P18neat1m6Amut	Dw	0	0	-2.18929	P18neat1WT:P18neat1WT1,P18neat1WT2,P18neat1WT3	P18neat1WT:P18neat1WT1,P18neat1WT2,P18neat1WT3	3	3	181.667	53943.7	1	180.43	185.01	179.56	52191	57130	52510	1	1	1	P18neat1m6Amut:P18neat1m6Amut3,P18neat1m6Amut2,P18neat1m6Amut1	P18neat1m6Amut:P18neat1m6Amut3,P18neat1m6Amut2,P18neat1m6Amut1	3	3	47.8533	4478	1	51.84	46.87	44.85	4865	4205	4364	1	1	1
8140	BGIR9606_367842,NM_003486.6,URS0000355755,URS00009B3A26,XM_006721286.3,XM_017023735.1,XM_017023736.1,XM_017023737.2	gene	group	mRNA	P18neat1WT-vs-P18neat1m6Amut	P18neat1WT	P18neat1m6Amut	Dw	0	0	-2.80813	P18neat1WT:P18neat1WT1,P18neat1WT2,P18neat1WT3	P18neat1WT:P18neat1WT1,P18neat1WT2,P18neat1WT3	3	3	143.97	10164.4	1	148.79	139.48	143.64	10254.7	10179.8	10058.8	1	1	1	P18neat1m6Amut:P18neat1m6Amut3,P18neat1m6Amut2,P18neat1m6Amut1	P18neat1m6Amut:P18neat1m6Amut3,P18neat1m6Amut2,P18neat1m6Amut1	3	3	28.7633	550.78	1	30.26	29.37	26.66	525.95	539.19	587.2	1	1	1
824	BGIR9606_274211,BGIR9606_274212,NM_001146068.1,NM_001748.4,URS00008B8A85,URS00008BEE3B,XR_002957688.1	gene	group	mRNA	P18neat1WT-vs-P18neat1m6Amut	P18neat1WT	P18neat1m6Amut	Dw	0	0	-2.73567	P18neat1WT:P18neat1WT1,P18neat1WT2,P18neat1WT3	P18neat1WT:P18neat1WT1,P18neat1WT2,P18neat1WT3	3	3	158.71	8832.52	1	169.6	157.58	148.95	8868.3	9157.24	8472.01	1	1	1	P18neat1m6Amut:P18neat1m6Amut3,P18neat1m6Amut2,P18neat1m6Amut1	P18neat1m6Amut:P18neat1m6Amut3,P18neat1m6Amut2,P18neat1m6Amut1	3	3	32.6333	502.623	1	33.35	33.48	31.07	503.11	495.04	509.72	1	1	1
84858	NM_032772.5,NR_120651.1,URS00005A3510,URS00008BA26F,URS00008C0099	gene	group	mRNA	P18neat1WT-vs-P18neat1m6Amut	P18neat1WT	P18neat1m6Amut	Dw	0	0	-4.6542	P18neat1WT:P18neat1WT1,P18neat1WT2,P18neat1WT3	P18neat1WT:P18neat1WT1,P18neat1WT2,P18neat1WT3	3	3	164.317	8811.47	1	179.46	160.1	153.39	9292.81	8940.93	8200.66	1	1	1	P18neat1m6Amut:P18neat1m6Amut3,P18neat1m6Amut2,P18neat1m6Amut1	P18neat1m6Amut:P18neat1m6Amut3,P18neat1m6Amut2,P18neat1m6Amut1	3	3	7.89667	133.367	1	7.95	8.06	7.68	135.47	130.87	133.76	1	1	1
8663	BGIR9606_366886,NM_001037808.2,NM_001199142.1,NM_001267574.2,NM_001286478.1,NM_003752.4,URS00009BC367,URS00009C11E7,XM_017023814.2	gene	group	mRNA	P18neat1WT-vs-P18neat1m6Amut	P18neat1WT	P18neat1m6Amut	Dw	0	0	-2.50167	P18neat1WT:P18neat1WT1,P18neat1WT2,P18neat1WT3	P18neat1WT:P18neat1WT1,P18neat1WT2,P18neat1WT3	3	3	203.317	10077.7	1	197.59	211.2	201.16	9471.19	10851.8	9910.16	1	1	1	P18neat1m6Amut:P18neat1m6Amut3,P18neat1m6Amut2,P18neat1m6Amut1	P18neat1m6Amut:P18neat1m6Amut3,P18neat1m6Amut2,P18neat1m6Amut1	3	3	44.2933	673.92	1	43.85	43.6	45.43	662.86	653.14	705.76	1	1	1
8829	NM_001024628.2,NM_001024629.2,NM_001244972.1,NM_001244973.1,NM_001330068.1,NM_003873.5,NR_045259.1,URS0000066E07,URS00008BB90F,URS00008BD5E6,URS00009AE624,XM_006717521.2,XM_006717522.2,XM_006717524.2,XM_006717525.2,XM_006717526.2,XM_011519755.3,XM_011519756.2,XM_017016865.2,XM_017016866.2	gene	group	mRNA	P18neat1WT-vs-P18neat1m6Amut	P18neat1WT	P18neat1m6Amut	Dw	0	0	-5.97585	P18neat1WT:P18neat1WT1,P18neat1WT2,P18neat1WT3	P18neat1WT:P18neat1WT1,P18neat1WT2,P18neat1WT3	3	3	360.153	22868.7	1	375.81	359.18	345.47	23519	23473	21614	1	1	1	P18neat1m6Amut:P18neat1m6Amut3,P18neat1m6Amut2,P18neat1m6Amut1	P18neat1m6Amut:P18neat1m6Amut3,P18neat1m6Amut2,P18neat1m6Amut1	3	3	9.39667	137.667	1	8.01	10.23	9.95	110	155	148	1	1	1
89797	BGIR9606_343259,BGIR9606_343260,BGIR9606_343261,BGIR9606_343262,BGIR9606_343263,BGIR9606_343264,NM_001111018.1,NM_001111019.2,NM_001244963.1,NM_145117.4,NM_182964.5,URS000012A8C0,URS000032FB37,URS00008B5825,URS00008B5CCC,URS00008B617B,URS00008B94E9,URS00008C0711,URS00009B824A,URS00009BC7DF,XM_005253214.4,XM_006718364.4,XM_006718365.4,XM_006718366.4,XM_006718367.3,XM_006718368.3,XM_006718369.2,XM_…	gene	group	mRNA	P18neat1WT-vs-P18neat1m6Amut	P18neat1WT	P18neat1m6Amut	Dw	0	0	-4.31542	P18neat1WT:P18neat1WT1,P18neat1WT2,P18neat1WT3	P18neat1WT:P18neat1WT1,P18neat1WT2,P18neat1WT3	3	3	39.9867	5999.44	1	35.59	42.18	42.19	5249.4	6335.79	6413.12	1	1	1	P18neat1m6Amut:P18neat1m6Amut3,P18neat1m6Amut2,P18neat1m6Amut1	P18neat1m6Amut:P18neat1m6Amut3,P18neat1m6Amut2,P18neat1m6Amut1	3	3	2.36	114.47	1	1.94	2.37	2.77	111.79	116.58	115.04	1	1	1
8991	NM_001258288.1,NM_001258289.1,NM_003944.3,XM_024450671.1,XR_002957987.1,XR_921993.2	gene	group	mRNA	P18neat1WT-vs-P18neat1m6Amut	P18neat1WT	P18neat1m6Amut	Up	0	0	2.85868	P18neat1WT:P18neat1WT1,P18neat1WT2,P18neat1WT3	P18neat1WT:P18neat1WT1,P18neat1WT2,P18neat1WT3	3	3	19.0467	568.333	1	18.58	19.57	18.99	532	605	568	1	1	1	P18neat1m6Amut:P18neat1m6Amut3,P18neat1m6Amut2,P18neat1m6Amut1	P18neat1m6Amut:P18neat1m6Amut3,P18neat1m6Amut2,P18neat1m6Amut1	3	3	167.907	1559.67	1	163.36	178.56	161.8	1530	1586	1563	1	1	1
9411	BGIR9606_265843,NM_001328664.1,NM_001328665.1,NM_001328666.1,NM_001328667.1,NM_004815.3,URS00008C009A,URS00009AF792,URS00009BC733,URS00009C055C,XM_011542439.2	gene	group	mRNA	P18neat1WT-vs-P18neat1m6Amut	P18neat1WT	P18neat1m6Amut	Dw	0	0	-4.4804	P18neat1WT:P18neat1WT1,P18neat1WT2,P18neat1WT3	P18neat1WT:P18neat1WT1,P18neat1WT2,P18neat1WT3	3	3	240.977	20001	1	224.24	235.86	262.83	18281	20627	21095	1	1	1	P18neat1m6Amut:P18neat1m6Amut3,P18neat1m6Amut2,P18neat1m6Amut1	P18neat1m6Amut:P18neat1m6Amut3,P18neat1m6Amut2,P18neat1m6Amut1	3	3	14.8633	339	1	13.54	16.47	14.58	340	369	308	1	1	1
9588	NM_004905.2	gene	group	mRNA	P18neat1WT-vs-P18neat1m6Amut	P18neat1WT	P18neat1m6Amut	Dw	0	0	-2.45651	P18neat1WT:P18neat1WT1,P18neat1WT2,P18neat1WT3	P18neat1WT:P18neat1WT1,P18neat1WT2,P18neat1WT3	3	3	497.327	13131.7	1	479.68	508.3	504	12197	13969	13229	1	1	1	P18neat1m6Amut:P18neat1m6Amut3,P18neat1m6Amut2,P18neat1m6Amut1	P18neat1m6Amut:P18neat1m6Amut3,P18neat1m6Amut2,P18neat1m6Amut1	3	3	109.223	906	1	106.36	105.35	115.96	888	839	991	1	1	1
966	NM_000611.5,NM_001127223.1,NM_001127225.1,NM_001127226.1,NM_001127227.1,NM_203329.2,NM_203330.2,NM_203331.2,URS00008B9939,URS00008BCE6F,URS00008BED92	gene	group	mRNA	P18neat1WT-vs-P18neat1m6Amut	P18neat1WT	P18neat1m6Amut	Dw	0	0	-4.08814	P18neat1WT:P18neat1WT1,P18neat1WT2,P18neat1WT3	P18neat1WT:P18neat1WT1,P18neat1WT2,P18neat1WT3	3	3	230.18	15970.6	1	217.89	227.43	245.22	14178.6	16485.1	17248.2	1	1	1	P18neat1m6Amut:P18neat1m6Amut3,P18neat1m6Amut2,P18neat1m6Amut1	P18neat1m6Amut:P18neat1m6Amut3,P18neat1m6Amut2,P18neat1m6Amut1	3	3	13.88	355.333	1	16.07	15.57	10	378	361	327	1	1	1
999	NM_001317184.1,NM_001317185.1,NM_001317186.1,NM_004360.4,URS000047A6E3,URS00008B334F,URS00008BD3CE,URS00008BFB29,URS0000D5AD8D	gene	group	mRNA	P18neat1WT-vs-P18neat1m6Amut	P18neat1WT	P18neat1m6Amut	Up	0	0	7.24239	P18neat1WT:P18neat1WT1,P18neat1WT2,P18neat1WT3	P18neat1WT:P18neat1WT1,P18neat1WT2,P18neat1WT3	3	3	0.96	72.3333	1	0.77	1.16	0.95	58	85	74	1	1	1	P18neat1m6Amut:P18neat1m6Amut3,P18neat1m6Amut2,P18neat1m6Amut1	P18neat1m6Amut:P18neat1m6Amut3,P18neat1m6Amut2,P18neat1m6Amut1	3	3	173.343	4144	1	177.39	174.82	167.82	4237	4042	4153	1	1	1
BGIG9606_51342	BGIR9606_378884,URS0000D583FD	gene	group	mRNA	P18neat1WT-vs-P18neat1m6Amut	P18neat1WT	P18neat1m6Amut	Up	0	0	5.42403	P18neat1WT:P18neat1WT1,P18neat1WT2,P18neat1WT3	P18neat1WT:P18neat1WT1,P18neat1WT2,P18neat1WT3	3	3	7.76333	146.783	1	7.18	7.85	8.26	137.18	157.76	145.41	1	1	1	P18neat1m6Amut:P18neat1m6Amut3,P18neat1m6Amut2,P18neat1m6Amut1	P18neat1m6Amut:P18neat1m6Amut3,P18neat1m6Amut2,P18neat1m6Amut1	3	3	469.363	2378.24	1	468	479.25	460.84	2414.48	2322.02	2398.21	1	1	1
2052	NM_000120.3,NM_001136018.3,NM_001291163.1	gene	group	mRNA	P18neat1WT-vs-P18neat1m6Amut	P18neat1WT	P18neat1m6Amut	Up	1.82e-306	1.07e-303	2.3087	P18neat1WT:P18neat1WT1,P18neat1WT2,P18neat1WT3	P18neat1WT:P18neat1WT1,P18neat1WT2,P18neat1WT3	3	3	44.0667	1203.99	1	41.69	45.33	45.18	1102.27	1283.02	1226.69	1	1	1	P18neat1m6Amut:P18neat1m6Amut3,P18neat1m6Amut2,P18neat1m6Amut1	P18neat1m6Amut:P18neat1m6Amut3,P18neat1m6Amut2,P18neat1m6Amut1	3	3	266.593	2257.61	1	269.02	265.53	265.23	2293.13	2157.4	2322.3	1	1	1
3912	NM_002291.2,URS00000B9AF7,URS00008B91D9,XM_017012201.1,XM_017012202.1,XR_001744756.1	gene	group	mRNA	P18neat1WT-vs-P18neat1m6Amut	P18neat1WT	P18neat1m6Amut	Dw	1.04e-305	6.02e-303	-5.41071	P18neat1WT:P18neat1WT1,P18neat1WT2,P18neat1WT3	P18neat1WT:P18neat1WT1,P18neat1WT2,P18neat1WT3	3	3	56.3367	4645.33	1	55.82	57.53	55.66	4402	4906	4628	1	1	1	P18neat1m6Amut:P18neat1m6Amut3,P18neat1m6Amut2,P18neat1m6Amut1	P18neat1m6Amut:P18neat1m6Amut3,P18neat1m6Amut2,P18neat1m6Amut1	3	3	2.22	41.3333	1	2.68	2.31	1.67	53	40	31	1	1	1
54897	NM_001079843.2,NM_017766.4,URS00004E8C2A,URS00008B4B28,URS00008B4BA0,URS00008B62DD,URS00008B6903,URS00008B7BF3,URS00008BA6B0,URS00008BBBF6,URS00008BC0CC,URS00008BD590,URS00008BE430,URS00008BF471,URS00008BFC41,XM_005263479.3,XM_011541635.2,XM_017001539.2,XM_017001540.2,XM_017001541.2	gene	group	mRNA	P18neat1WT-vs-P18neat1m6Amut	P18neat1WT	P18neat1m6Amut	Up	2.73e-305	1.56e-302	4.17171	P18neat1WT:P18neat1WT1,P18neat1WT2,P18neat1WT3	P18neat1WT:P18neat1WT1,P18neat1WT2,P18neat1WT3	3	3	1.70333	128	1	1.31	1.82	1.98	106	142	136	1	1	1	P18neat1m6Amut:P18neat1m6Amut3,P18neat1m6Amut2,P18neat1m6Amut1	P18neat1m6Amut:P18neat1m6Amut3,P18neat1m6Amut2,P18neat1m6Amut1	3	3	37.1333	872.333	1	39.43	34.76	37.21	864	881	872	1	1	1
4685	NM_001352591.1,NM_001352592.1,NM_001352593.1,NM_001352594.1,NM_001352595.1,NM_001352596.1,NM_001352597.1,NM_004540.4,URS00005EFB9B,URS00008B23AD,URS00008B4ED4,URS00008B6A2D,URS00008BF3CB,URS00008BF787,XM_011529575.3,XM_011529576.3,XM_011529580.3,XM_011529581.3,XM_011529582.3,XM_011529585.3,XM_017028356.2,XM_017028357.2,XM_024452081.1	gene	group	mRNA	P18neat1WT-vs-P18neat1m6Amut	P18neat1WT	P18neat1m6Amut	Up	4.41e-305	2.48e-302	4.19449	P18neat1WT:P18neat1WT1,P18neat1WT2,P18neat1WT3	P18neat1WT:P18neat1WT1,P18neat1WT2,P18neat1WT3	3	3	2.85333	150.483	1	2.24	3.25	3.07	118.15	165.91	167.39	1	1	1	P18neat1m6Amut:P18neat1m6Amut3,P18neat1m6Amut2,P18neat1m6Amut1	P18neat1m6Amut:P18neat1m6Amut3,P18neat1m6Amut2,P18neat1m6Amut1	3	3	64.08	1038.33	1	62.8	68.53	60.91	1037.98	1069	1008.02	1	1	1
83481	BGIR9606_325087,NM_031308.3,XM_017013889.1,XM_017013890.1,XM_017013892.1	gene	group	mRNA	P18neat1WT-vs-P18neat1m6Amut	P18neat1WT	P18neat1m6Amut	Up	6e-305	3.34e-302	9.38465	P18neat1WT:P18neat1WT1,P18neat1WT2,P18neat1WT3	P18neat1WT:P18neat1WT1,P18neat1WT2,P18neat1WT3	3	3	0.0533333	11.6667	1	0.07	0.05	0.04	15	11	9	1	1	1	P18neat1m6Amut:P18neat1m6Amut3,P18neat1m6Amut2,P18neat1m6Amut1	P18neat1m6Amut:P18neat1m6Amut3,P18neat1m6Amut2,P18neat1m6Amut1	3	3	40.6867	2952	1	41.02	42.1	38.94	3070	2891	2895	1	1	1
25805	NM_012342.2	gene	group	mRNA	P18neat1WT-vs-P18neat1m6Amut	P18neat1WT	P18neat1m6Amut	Up	4.07e-303	2.23e-300	3.93758	P18neat1WT:P18neat1WT1,P18neat1WT2,P18neat1WT3	P18neat1WT:P18neat1WT1,P18neat1WT2,P18neat1WT3	3	3	5.82667	159.333	1	5.17	6.23	6.08	136	177	165	1	1	1	P18neat1m6Amut:P18neat1m6Amut3,P18neat1m6Amut2,P18neat1m6Amut1	P18neat1m6Amut:P18neat1m6Amut3,P18neat1m6Amut2,P18neat1m6Amut1	3	3	107.833	923.667	1	113.2	105.92	104.38	977	872	922	1	1	1
11128	NM_007055.3,URS00008B98EE	gene	group	mRNA	P18neat1WT-vs-P18neat1m6Amut	P18neat1WT	P18neat1m6Amut	Dw	8.48e-298	4.6e-295	-2.41743	P18neat1WT:P18neat1WT1,P18neat1WT2,P18neat1WT3	P18neat1WT:P18neat1WT1,P18neat1WT2,P18neat1WT3	3	3	58.1333	6207.33	1	57.81	58.88	57.71	5954	6548	6120	1	1	1	P18neat1m6Amut:P18neat1m6Amut3,P18neat1m6Amut2,P18neat1m6Amut1	P18neat1m6Amut:P18neat1m6Amut3,P18neat1m6Amut2,P18neat1m6Amut1	3	3	12.9533	440	1	12.55	12.92	13.39	430	422	468	1	1	1
4052	BGIR9606_280070,NM_000627.3,NM_001166264.1,NM_001166265.1,NM_001166266.1,NM_206943.2,URS00008C247B,XM_005264317.3,XM_005264318.3,XM_011532853.2,XM_011532855.2,XM_011532856.2,XM_011532857.2,XM_011532858.2,XM_011532859.2,XM_011532860.2,XM_011532861.2,XM_011532862.2,XM_017004108.1,XM_017004109.1,XM_017004110.1,XM_024452888.1,XM_024452889.1,XM_024452890.1	gene	group	mRNA	P18neat1WT-vs-P18neat1m6Amut	P18neat1WT	P18neat1m6Amut	Dw	1.02e-295	5.46e-293	-5.02861	P18neat1WT:P18neat1WT1,P18neat1WT2,P18neat1WT3	P18neat1WT:P18neat1WT1,P18neat1WT2,P18neat1WT3	3	3	51.7467	4255.67	1	49.05	53.86	52.33	3904	4532	4331	1	1	1	P18neat1m6Amut:P18neat1m6Amut3,P18neat1m6Amut2,P18neat1m6Amut1	P18neat1m6Amut:P18neat1m6Amut3,P18neat1m6Amut2,P18neat1m6Amut1	3	3	2.07	49.3333	1	1.76	2.95	1.5	54	49	45	1	1	1
2065	NM_001005915.1,NM_001982.3,URS00008BB885,URS00009AF75E	gene	group	mRNA	P18neat1WT-vs-P18neat1m6Amut	P18neat1WT	P18neat1m6Amut	Up	1.72e-295	9.1e-293	6.6032	P18neat1WT:P18neat1WT1,P18neat1WT2,P18neat1WT3	P18neat1WT:P18neat1WT1,P18neat1WT2,P18neat1WT3	3	3	0.66	27.9733	1	0.48	0.67	0.83	20	28.13	35.79	1	1	1	P18neat1m6Amut:P18neat1m6Amut3,P18neat1m6Amut2,P18neat1m6Amut1	P18neat1m6Amut:P18neat1m6Amut3,P18neat1m6Amut2,P18neat1m6Amut1	3	3	39.8167	1018.15	1	40.57	43.15	35.73	1052.62	1026	975.84	1	1	1
1952	NM_001408.2	gene	group	mRNA	P18neat1WT-vs-P18neat1m6Amut	P18neat1WT	P18neat1m6Amut	Up	2.61e-292	1.36e-289	4.74704	P18neat1WT:P18neat1WT1,P18neat1WT2,P18neat1WT3	P18neat1WT:P18neat1WT1,P18neat1WT2,P18neat1WT3	3	3	0.423333	73	1	0.39	0.48	0.4	65	85	69	1	1	1	P18neat1m6Amut:P18neat1m6Amut3,P18neat1m6Amut2,P18neat1m6Amut1	P18neat1m6Amut:P18neat1m6Amut3,P18neat1m6Amut2,P18neat1m6Amut1	3	3	13.6967	741.667	1	13.98	13.6	13.51	764	708	753	1	1	1
284459	BGIR9606_376472,BGIR9606_376482,BGIR9606_378946,BGIR9606_378948,BGIR9606_378949,BGIR9606_378950,BGIR9606_378956,BGIR9606_378957,NM_001329761.1,NM_001329762.1,NM_001329763.1,NM_001329764.1,NM_001329765.1,NM_001329766.1,NM_001329767.1,NM_001329768.1,NM_001329769.1,NM_001329770.1,NM_001329771.1,NM_001329772.1,NM_001329773.1,NM_001329774.1,NM_001329775.1,NM_001329776.1,NM_001329777.1,NM_001329778.1,N…	gene	group	mRNA	P18neat1WT-vs-P18neat1m6Amut	P18neat1WT	P18neat1m6Amut	Up	2.95e-292	1.52e-289	2.76852	P18neat1WT:P18neat1WT1,P18neat1WT2,P18neat1WT3	P18neat1WT:P18neat1WT1,P18neat1WT2,P18neat1WT3	3	3	16.4	492.2	1	14.62	18.18	16.4	470.74	539.72	466.14	1	1	1	P18neat1m6Amut:P18neat1m6Amut3,P18neat1m6Amut2,P18neat1m6Amut1	P18neat1m6Amut:P18neat1m6Amut3,P18neat1m6Amut2,P18neat1m6Amut1	3	3	266.623	1268.06	1	272.97	270.29	256.61	1300.21	1222.49	1281.49	1	1	1
4628	BGIR9606_370712,NM_001256012.1,NM_001256095.1,NM_005964.3,URS00008B70A7,URS00008BD215,URS00009B3A9B,URS00009B6A92,XM_011523875.2,XM_011523878.2,XM_011523879.2,XM_011523880.2,XM_017024677.2,XM_017024678.1,XM_017024679.1,XM_017024680.1,XM_017024681.1,XM_017024682.1	gene	group	mRNA	P18neat1WT-vs-P18neat1m6Amut	P18neat1WT	P18neat1m6Amut	Up	4.75e-290	2.42e-287	4.36051	P18neat1WT:P18neat1WT1,P18neat1WT2,P18neat1WT3	P18neat1WT:P18neat1WT1,P18neat1WT2,P18neat1WT3	3	3	1.00667	104.667	1	1.21	0.87	0.94	108	100	106	1	1	1	P18neat1m6Amut:P18neat1m6Amut3,P18neat1m6Amut2,P18neat1m6Amut1	P18neat1m6Amut:P18neat1m6Amut3,P18neat1m6Amut2,P18neat1m6Amut1	3	3	24.6367	815.34	1	25.7	24.91	23.3	862	740	844.02	1	1	1
56938	BGIR9606_346467,NM_001248002.1,NM_001248003.1,NM_001248004.1,NM_001248005.1,NM_020183.4,XM_006719112.3,XM_006719114.3,XM_011520766.2,XM_011520768.2,XM_011520769.2,XM_011520770.2,XM_011520771.2,XM_017019666.1,XM_017019667.1,XM_017019668.1,XM_017019669.1,XM_024449071.1,XM_024449072.1	gene	group	mRNA	P18neat1WT-vs-P18neat1m6Amut	P18neat1WT	P18neat1m6Amut	Dw	4.32e-289	2.18e-286	-3.6937	P18neat1WT:P18neat1WT1,P18neat1WT2,P18neat1WT3	P18neat1WT:P18neat1WT1,P18neat1WT2,P18neat1WT3	3	3	35.5533	4166.28	1	34.74	34.72	37.2	3933	4238.01	4327.84	1	1	1	P18neat1m6Amut:P18neat1m6Amut3,P18neat1m6Amut2,P18neat1m6Amut1	P18neat1m6Amut:P18neat1m6Amut3,P18neat1m6Amut2,P18neat1m6Amut1	3	3	3.25	122.02	1	3.38	3.2	3.17	128.06	115	123	1	1	1
3297	BGIR9606_325138,NM_005526.3,XM_005272315.3,XM_005272316.3,XM_005272317.2,XM_011517004.2,XM_011517006.2,XM_017013377.2,XM_024447144.1,XR_001745526.2,XR_001745527.2,XR_246618.4	gene	group	mRNA	P18neat1WT-vs-P18neat1m6Amut	P18neat1WT	P18neat1m6Amut	Dw	7.4e-289	3.69e-286	-2.34632	P18neat1WT:P18neat1WT1,P18neat1WT2,P18neat1WT3	P18neat1WT:P18neat1WT1,P18neat1WT2,P18neat1WT3	3	3	201.773	6755.84	1	202.27	202.46	200.59	6623.57	6924	6719.94	1	1	1	P18neat1m6Amut:P18neat1m6Amut3,P18neat1m6Amut2,P18neat1m6Amut1	P18neat1m6Amut:P18neat1m6Amut3,P18neat1m6Amut2,P18neat1m6Amut1	3	3	47.3133	503.333	1	45.22	49.98	46.74	493	496	521	1	1	1
7782	BGIR9606_362471,NM_001321036.1,NM_013309.5,URS00008B3A3D,URS00008BDFB4,XM_011521997.3,XM_017022560.2,XM_017022561.1	gene	group	mRNA	P18neat1WT-vs-P18neat1m6Amut	P18neat1WT	P18neat1m6Amut	Up	8.73e-288	4.3e-285	6.58475	P18neat1WT:P18neat1WT1,P18neat1WT2,P18neat1WT3	P18neat1WT:P18neat1WT1,P18neat1WT2,P18neat1WT3	3	3	0.426667	28.05	1	0.47	0.5	0.31	29	27	28.15	1	1	1	P18neat1m6Amut:P18neat1m6Amut3,P18neat1m6Amut2,P18neat1m6Amut1	P18neat1m6Amut:P18neat1m6Amut3,P18neat1m6Amut2,P18neat1m6Amut1	3	3	41.0767	1017	1	44.53	38.21	40.49	1085	1028	938	1	1	1
1831	NM_001015881.1,NM_001318468.1,NM_001318470.1,NM_004089.3,NM_198057.2,URS00008BA359,XM_005262099.1,XM_005262100.1,XM_005262102.1,XM_005262103.4,XM_011530884.1,XM_017029335.1	gene	group	mRNA	P18neat1WT-vs-P18neat1m6Amut	P18neat1WT	P18neat1m6Amut	Up	3.83e-287	1.87e-284	5.24777	P18neat1WT:P18neat1WT1,P18neat1WT2,P18neat1WT3	P18neat1WT:P18neat1WT1,P18neat1WT2,P18neat1WT3	3	3	1.72	53.3333	1	1.78	1.61	1.77	53	52	55	1	1	1	P18neat1m6Amut:P18neat1m6Amut3,P18neat1m6Amut2,P18neat1m6Amut1	P18neat1m6Amut:P18neat1m6Amut3,P18neat1m6Amut2,P18neat1m6Amut1	3	3	78.4433	767.667	1	72.86	80.8	81.67	721	759	823	1	1	1
3091	NM_001243084.1,NM_001530.3,NM_181054.2,URS00008B42B4,URS00009B1289,URS00009B9E2B,URS00009C4633,URS00009C4A90,URS0000D56EFC	gene	group	mRNA	P18neat1WT-vs-P18neat1m6Amut	P18neat1WT	P18neat1m6Amut	Dw	3.05e-286	1.47e-283	-2.78708	P18neat1WT:P18neat1WT1,P18neat1WT2,P18neat1WT3	P18neat1WT:P18neat1WT1,P18neat1WT2,P18neat1WT3	3	3	177.913	10643.3	1	161.87	181.31	190.56	9361.03	11142	11426.8	1	1	1	P18neat1m6Amut:P18neat1m6Amut3,P18neat1m6Amut2,P18neat1m6Amut1	P18neat1m6Amut:P18neat1m6Amut3,P18neat1m6Amut2,P18neat1m6Amut1	3	3	33.0867	584.223	1	31.94	33.37	33.95	580.81	568	603.86	1	1	1
26509	BGIR9606_335495,NM_013451.3,NM_133337.2,URS0000D57413,XM_005269693.4,XM_005269694.5,XM_011539632.2,XM_017016068.2,XM_017016069.1,XM_017016070.2	gene	group	mRNA	P18neat1WT-vs-P18neat1m6Amut	P18neat1WT	P18neat1m6Amut	Dw	4.7e-286	2.24e-283	-7.57022	P18neat1WT:P18neat1WT1,P18neat1WT2,P18neat1WT3	P18neat1WT:P18neat1WT1,P18neat1WT2,P18neat1WT3	3	3	80.6467	8696	1	76.73	79.74	85.47	8134	8957	8997	1	1	1	P18neat1m6Amut:P18neat1m6Amut3,P18neat1m6Amut2,P18neat1m6Amut1	P18neat1m6Amut:P18neat1m6Amut3,P18neat1m6Amut2,P18neat1m6Amut1	3	3	0.556667	17.3333	1	0.8	0.45	0.42	25	12	15	1	1	1
9448	NM_001242559.1,NM_001242560.1,NM_004834.4,NM_145686.3,NM_145687.3,URS00008BA19B,XM_005264048.2,XM_005264050.3,XM_005264052.3,XM_005264057.3,XM_005264058.3,XM_005264059.3,XM_005264060.3,XM_005264062.3,XM_005264063.3,XM_005264064.3,XM_005264065.3,XM_005264066.3,XM_005264068.3,XM_005264069.2,XM_005264071.2,XM_006712865.2,XM_006712868.2,XM_006712869.2,XM_017005349.1,XM_017005350.1,XM_017005351.1,XM_0…	gene	group	mRNA	P18neat1WT-vs-P18neat1m6Amut	P18neat1WT	P18neat1m6Amut	Dw	6.54e-286	3.08e-283	-2.82075	P18neat1WT:P18neat1WT1,P18neat1WT2,P18neat1WT3	P18neat1WT:P18neat1WT1,P18neat1WT2,P18neat1WT3	3	3	78.27	8781	1	73.4	78.63	82.78	7920	9079	9344	1	1	1	P18neat1m6Amut:P18neat1m6Amut3,P18neat1m6Amut2,P18neat1m6Amut1	P18neat1m6Amut:P18neat1m6Amut3,P18neat1m6Amut2,P18neat1m6Amut1	3	3	14.0233	470.667	1	12.82	15.15	14.1	442	466	504	1	1	1
64866	BGIR9606_285385,BGIR9606_285386,BGIR9606_285387,BGIR9606_285388,BGIR9606_285389,BGIR9606_285390,BGIR9606_285393,BGIR9606_289351,NM_022842.4,NM_178181.2,URS00009AFA6E,URS0000D57C45,URS0000D59AFA,XM_011534024.1,XM_017007070.1,XM_024453718.1	gene	group	mRNA	P18neat1WT-vs-P18neat1m6Amut	P18neat1WT	P18neat1m6Amut	Dw	2.21e-284	1.03e-281	-2.63199	P18neat1WT:P18neat1WT1,P18neat1WT2,P18neat1WT3	P18neat1WT:P18neat1WT1,P18neat1WT2,P18neat1WT3	3	3	169.417	12907.7	1	155.13	165.32	187.8	11634	13142.6	13946.5	1	1	1	P18neat1m6Amut:P18neat1m6Amut3,P18neat1m6Amut2,P18neat1m6Amut1	P18neat1m6Amut:P18neat1m6Amut3,P18neat1m6Amut2,P18neat1m6Amut1	3	3	33.44	788.667	1	31.91	35.45	32.96	777	783	806	1	1	1
79709	NM_024656.3,XM_005260080.4,XM_011528297.2,XM_011528298.2,XM_011528299.3	gene	group	mRNA	P18neat1WT-vs-P18neat1m6Amut	P18neat1WT	P18neat1m6Amut	Dw	2.48e-284	1.14e-281	-2.39808	P18neat1WT:P18neat1WT1,P18neat1WT2,P18neat1WT3	P18neat1WT:P18neat1WT1,P18neat1WT2,P18neat1WT3	3	3	152.047	8377.22	1	152.29	147.65	156.2	8133.37	8429.94	8568.35	1	1	1	P18neat1m6Amut:P18neat1m6Amut3,P18neat1m6Amut2,P18neat1m6Amut1	P18neat1m6Amut:P18neat1m6Amut3,P18neat1m6Amut2,P18neat1m6Amut1	3	3	34.9267	603.273	1	34.97	33.86	35.95	610.54	558.36	640.92	1	1	1
54492	NM_001142651.2,NM_001308177.1,NM_001308178.1,URS00008BD83E,URS00008BDC96	gene	group	mRNA	P18neat1WT-vs-P18neat1m6Amut	P18neat1WT	P18neat1m6Amut	Up	6.14e-284	2.8e-281	5.57837	P18neat1WT:P18neat1WT1,P18neat1WT2,P18neat1WT3	P18neat1WT:P18neat1WT1,P18neat1WT2,P18neat1WT3	3	3	1.33333	44.17	1	1.46	1.33	1.21	46.76	45.94	39.81	1	1	1	P18neat1m6Amut:P18neat1m6Amut3,P18neat1m6Amut2,P18neat1m6Amut1	P18neat1m6Amut:P18neat1m6Amut3,P18neat1m6Amut2,P18neat1m6Amut1	3	3	27.4433	784.18	1	28.98	28.63	24.72	824.16	776.89	751.49	1	1	1
26999	NM_001037333.2,NM_001291721.1,NM_001291722.1,NM_014376.3,URS0000605A1A,URS00008BF6D9,URS0000D5AFB6,XM_011534516.3,XM_017009341.1,XM_017009342.1,XR_001742052.2	gene	group	mRNA	P18neat1WT-vs-P18neat1m6Amut	P18neat1WT	P18neat1m6Amut	Up	7.46e-284	3.37e-281	5.44324	P18neat1WT:P18neat1WT1,P18neat1WT2,P18neat1WT3	P18neat1WT:P18neat1WT1,P18neat1WT2,P18neat1WT3	3	3	0.886667	45.47	1	0.81	1.16	0.69	46.53	49.32	40.56	1	1	1	P18neat1m6Amut:P18neat1m6Amut3,P18neat1m6Amut2,P18neat1m6Amut1	P18neat1m6Amut:P18neat1m6Amut3,P18neat1m6Amut2,P18neat1m6Amut1	3	3	33.31	741.643	1	34.67	32.75	32.51	763	704.06	757.87	1	1	1
3371	BGIR9606_329985,BGIR9606_329989,BGIR9606_329990,BGIR9606_329991,BGIR9606_329994,BGIR9606_329995,BGIR9606_329999,BGIR9606_330000,BGIR9606_330001,BGIR9606_330005,BGIR9606_330006,BGIR9606_330007,NM_002160.3,URS00008B5336,URS0000D59624,XM_005251972.4,XM_005251973.4,XM_005251974.4,XM_005251975.4,XM_006717096.4,XM_006717097.4,XM_006717098.4,XM_006717101.4,XM_011518625.3,XM_011518626.3,XM_011518628.3,XM…	gene	group	mRNA	P18neat1WT-vs-P18neat1m6Amut	P18neat1WT	P18neat1m6Amut	Dw	5.62e-282	2.51e-279	-7.49545	P18neat1WT:P18neat1WT1,P18neat1WT2,P18neat1WT3	P18neat1WT:P18neat1WT1,P18neat1WT2,P18neat1WT3	3	3	83.5733	8414	1	82.41	81.11	87.2	7889	8572	8781	1	1	1	P18neat1m6Amut:P18neat1m6Amut3,P18neat1m6Amut2,P18neat1m6Amut1	P18neat1m6Amut:P18neat1m6Amut3,P18neat1m6Amut2,P18neat1m6Amut1	3	3	1.93	17.6667	1	3.18	2.31	0.3	29	13	11	1	1	1
388	NM_004040.3,URS00008BB2B1,URS0000D58E77	gene	group	mRNA	P18neat1WT-vs-P18neat1m6Amut	P18neat1WT	P18neat1m6Amut	Up	7.91e-282	3.5e-279	3.14143	P18neat1WT:P18neat1WT1,P18neat1WT2,P18neat1WT3	P18neat1WT:P18neat1WT1,P18neat1WT2,P18neat1WT3	3	3	8.34667	316.97	1	8.72	8.17	8.15	320	322.91	308	1	1	1	P18neat1m6Amut:P18neat1m6Amut3,P18neat1m6Amut2,P18neat1m6Amut1	P18neat1m6Amut:P18neat1m6Amut3,P18neat1m6Amut2,P18neat1m6Amut1	3	3	88.7667	1058	1	86.86	94.22	85.22	1045	1081	1048	1	1	1
1537	NM_001916.4,XM_017013102.1,XM_024447072.1	gene	group	mRNA	P18neat1WT-vs-P18neat1m6Amut	P18neat1WT	P18neat1m6Amut	Dw	3.29e-280	1.44e-277	-2.04115	P18neat1WT:P18neat1WT1,P18neat1WT2,P18neat1WT3	P18neat1WT:P18neat1WT1,P18neat1WT2,P18neat1WT3	3	3	487.46	9486	1	478.47	486.75	497.16	8970	9881	9607	1	1	1	P18neat1m6Amut:P18neat1m6Amut3,P18neat1m6Amut2,P18neat1m6Amut1	P18neat1m6Amut:P18neat1m6Amut3,P18neat1m6Amut2,P18neat1m6Amut1	3	3	143.11	873	1	141.83	141.96	145.54	868	835	916	1	1	1
94241	NM_001135733.1,NM_033285.3,XM_011517386.2	gene	group	mRNA	P18neat1WT-vs-P18neat1m6Amut	P18neat1WT	P18neat1m6Amut	Up	6.72e-280	2.91e-277	7.41734	P18neat1WT:P18neat1WT1,P18neat1WT2,P18neat1WT3	P18neat1WT:P18neat1WT1,P18neat1WT2,P18neat1WT3	3	3	0.21	18.6667	1	0.19	0.21	0.23	16	19	21	1	1	1	P18neat1m6Amut:P18neat1m6Amut3,P18neat1m6Amut2,P18neat1m6Amut1	P18neat1m6Amut:P18neat1m6Amut3,P18neat1m6Amut2,P18neat1m6Amut1	3	3	41.9667	1208.72	1	43.81	41.09	41	1273.13	1136.99	1216.05	1	1	1
BGIG9606_40634	URS00008B3A3E,URS00008BA30C,URS00008BF37E,URS0000D56FCD,URS0000D57D55,URS0000D58420,URS0000D5A93F,URS0000D5B957	gene	group	mRNA	P18neat1WT-vs-P18neat1m6Amut	P18neat1WT	P18neat1m6Amut	Up	1.28e-279	5.49e-277	2.869	P18neat1WT:P18neat1WT1,P18neat1WT2,P18neat1WT3	P18neat1WT:P18neat1WT1,P18neat1WT2,P18neat1WT3	3	3	7.61	428.043	1	7.38	7.44	8.01	402.61	447.87	433.65	1	1	1	P18neat1m6Amut:P18neat1m6Amut3,P18neat1m6Amut2,P18neat1m6Amut1	P18neat1m6Amut:P18neat1m6Amut3,P18neat1m6Amut2,P18neat1m6Amut1	3	3	63.7933	1183.22	1	66.68	62.04	62.66	1195.57	1101.74	1252.34	1	1	1
7157	NM_000546.5,NM_001126112.2,NM_001126113.2,NM_001126114.2,NM_001126115.1,NM_001126116.1,NM_001126117.1,NM_001126118.1,NM_001276695.1,NM_001276696.1,NM_001276697.1,NM_001276698.1,NM_001276699.1,NM_001276760.1,NM_001276761.1	gene	group	mRNA	P18neat1WT-vs-P18neat1m6Amut	P18neat1WT	P18neat1m6Amut	Up	4.55e-279	1.93e-276	4.23152	P18neat1WT:P18neat1WT1,P18neat1WT2,P18neat1WT3	P18neat1WT:P18neat1WT1,P18neat1WT2,P18neat1WT3	3	3	2.6	107	1	2.69	2.48	2.63	108	106	107	1	1	1	P18neat1m6Amut:P18neat1m6Amut3,P18neat1m6Amut2,P18neat1m6Amut1	P18neat1m6Amut:P18neat1m6Amut3,P18neat1m6Amut2,P18neat1m6Amut1	3	3	58.3	762	1	57.2	56.4	61.3	753	707	826	1	1	1
1021	BGIR9606_321013,NM_001145306.1,NM_001259.7,URS00008B313F,URS00008B725E,URS00008BCCB4,XM_006715835.2	gene	group	mRNA	P18neat1WT-vs-P18neat1m6Amut	P18neat1WT	P18neat1m6Amut	Dw	2.49e-278	1.05e-275	-4.89245	P18neat1WT:P18neat1WT1,P18neat1WT2,P18neat1WT3	P18neat1WT:P18neat1WT1,P18neat1WT2,P18neat1WT3	3	3	24.1733	3997	1	25.05	23.85	23.62	4110	4099	3782	1	1	1	P18neat1m6Amut:P18neat1m6Amut3,P18neat1m6Amut2,P18neat1m6Amut1	P18neat1m6Amut:P18neat1m6Amut3,P18neat1m6Amut2,P18neat1m6Amut1	3	3	1.23667	51.29	1	1.51	1.16	1.04	46.87	53	54	1	1	1
8407	NM_001277223.1,NM_001277224.1,NM_003564.2,URS00009BD750	gene	group	mRNA	P18neat1WT-vs-P18neat1m6Amut	P18neat1WT	P18neat1m6Amut	Dw	3.38e-278	1.41e-275	-2.40824	P18neat1WT:P18neat1WT1,P18neat1WT2,P18neat1WT3	P18neat1WT:P18neat1WT1,P18neat1WT2,P18neat1WT3	3	3	539.77	10632.5	1	510.94	536.99	571.38	9678.41	11051.6	11167.5	1	1	1	P18neat1m6Amut:P18neat1m6Amut3,P18neat1m6Amut2,P18neat1m6Amut1	P18neat1m6Amut:P18neat1m6Amut3,P18neat1m6Amut2,P18neat1m6Amut1	3	3	121.453	759.237	1	125.63	114.46	124.27	774.72	709	793.99	1	1	1
481	NM_001677.3	gene	group	mRNA	P18neat1WT-vs-P18neat1m6Amut	P18neat1WT	P18neat1m6Amut	Up	1.4e-277	5.79e-275	2.6175	P18neat1WT:P18neat1WT1,P18neat1WT2,P18neat1WT3	P18neat1WT:P18neat1WT1,P18neat1WT2,P18neat1WT3	3	3	15.3567	538.89	1	15.74	15.37	14.96	532.75	561.56	522.36	1	1	1	P18neat1m6Amut:P18neat1m6Amut3,P18neat1m6Amut2,P18neat1m6Amut1	P18neat1m6Amut:P18neat1m6Amut3,P18neat1m6Amut2,P18neat1m6Amut1	3	3	113.553	1251.59	1	112.63	115.97	112.06	1251.91	1229.19	1273.67	1	1	1
23215	NM_015172.3,URS00008C0781,URS00009BFD76,URS00009C3F6D,URS0000D5AD06,XM_005245015.2,XM_005245016.5,XM_005245017.2,XM_005245018.3,XM_005245019.2,XM_005245020.2,XM_005245023.2,XM_005245024.2,XM_005245025.2,XM_005245026.2,XM_005245027.2,XM_005245028.2,XM_005245029.2,XM_006711238.4,XM_017000760.2,XM_017000761.1,XM_017000762.1,XR_001737059.1,XR_001737060.1	gene	group	mRNA	P18neat1WT-vs-P18neat1m6Amut	P18neat1WT	P18neat1m6Amut	Dw	4.78e-277	1.96e-274	-1.72043	P18neat1WT:P18neat1WT1,P18neat1WT2,P18neat1WT3	P18neat1WT:P18neat1WT1,P18neat1WT2,P18neat1WT3	3	3	195.607	24036.7	1	201.24	188.2	197.38	24004	24687	23419	1	1	1	P18neat1m6Amut:P18neat1m6Amut3,P18neat1m6Amut2,P18neat1m6Amut1	P18neat1m6Amut:P18neat1m6Amut3,P18neat1m6Amut2,P18neat1m6Amut1	3	3	69.97	2765	1	70.3	64.24	75.37	2789	2615	2891	1	1	1
771	NM_001218.4,NM_001293642.1,NM_206925.2,NR_135511.1,URS00009B8CCE	gene	group	mRNA	P18neat1WT-vs-P18neat1m6Amut	P18neat1WT	P18neat1m6Amut	Dw	4.05e-276	1.64e-273	-2.61946	P18neat1WT:P18neat1WT1,P18neat1WT2,P18neat1WT3	P18neat1WT:P18neat1WT1,P18neat1WT2,P18neat1WT3	3	3	80.4567	5457.93	1	82.88	80.26	78.23	5438.56	5650.51	5284.72	1	1	1	P18neat1m6Amut:P18neat1m6Amut3,P18neat1m6Amut2,P18neat1m6Amut1	P18neat1m6Amut:P18neat1m6Amut3,P18neat1m6Amut2,P18neat1m6Amut1	3	3	15.6533	336.913	1	15.03	16.73	15.2	324.98	347.61	338.15	1	1	1
2185	NM_004103.4,NM_173174.2,NM_173175.2,NM_173176.2,URS00008B609A,URS00008B7276,URS00009B8BE6,XM_005273447.4,XM_005273448.5,XM_011544441.2,XM_011544442.3,XM_017013214.1,XM_017013215.1,XM_017013216.2	gene	group	mRNA	P18neat1WT-vs-P18neat1m6Amut	P18neat1WT	P18neat1m6Amut	Up	8.18e-276	3.28e-273	5.12625	P18neat1WT:P18neat1WT1,P18neat1WT2,P18neat1WT3	P18neat1WT:P18neat1WT1,P18neat1WT2,P18neat1WT3	3	3	0.786667	52.3333	1	0.74	0.78	0.84	47	54	56	1	1	1	P18neat1m6Amut:P18neat1m6Amut3,P18neat1m6Amut2,P18neat1m6Amut1	P18neat1m6Amut:P18neat1m6Amut3,P18neat1m6Amut2,P18neat1m6Amut1	3	3	32.57	692	1	32.69	32.95	32.07	695	677	704	1	1	1
83442	NM_031286.3	gene	group	mRNA	P18neat1WT-vs-P18neat1m6Amut	P18neat1WT	P18neat1m6Amut	Dw	5.97e-273	2.38e-270	-3.91797	P18neat1WT:P18neat1WT1,P18neat1WT2,P18neat1WT3	P18neat1WT:P18neat1WT1,P18neat1WT2,P18neat1WT3	3	3	413.21	7140	1	369.62	407.34	462.67	6136	7337	7947	1	1	1	P18neat1m6Amut:P18neat1m6Amut3,P18neat1m6Amut2,P18neat1m6Amut1	P18neat1m6Amut:P18neat1m6Amut3,P18neat1m6Amut2,P18neat1m6Amut1	3	3	32.98	179	1	37.23	28.63	33.08	203	149	185	1	1	1
84232	NM_032272.4,XM_017013904.1	gene	group	mRNA	P18neat1WT-vs-P18neat1m6Amut	P18neat1WT	P18neat1m6Amut	Dw	6.7e-269	2.64e-266	-2.60057	P18neat1WT:P18neat1WT1,P18neat1WT2,P18neat1WT3	P18neat1WT:P18neat1WT1,P18neat1WT2,P18neat1WT3	3	3	207.543	5308.67	1	204.07	206.53	212.03	5089	5433	5404	1	1	1	P18neat1m6Amut:P18neat1m6Amut3,P18neat1m6Amut2,P18neat1m6Amut1	P18neat1m6Amut:P18neat1m6Amut3,P18neat1m6Amut2,P18neat1m6Amut1	3	3	41.43	331.667	1	38.89	42.02	43.38	325	319	351	1	1	1
10983	NM_001348132.1,NM_001348133.1,NM_001348134.1,NM_001348135.1,NM_001348136.1,NM_001348137.1,NM_001348138.1,NM_001348139.1,NM_001348140.1,NM_006835.2,URS00008B80B7,URS00009B9CDD	gene	group	mRNA	P18neat1WT-vs-P18neat1m6Amut	P18neat1WT	P18neat1m6Amut	Up	6.97e-269	2.72e-266	2.14845	P18neat1WT:P18neat1WT1,P18neat1WT2,P18neat1WT3	P18neat1WT:P18neat1WT1,P18neat1WT2,P18neat1WT3	3	3	68.58	1920.33	1	65.14	69.28	71.32	1745	2000	2016	1	1	1	P18neat1m6Amut:P18neat1m6Amut3,P18neat1m6Amut2,P18neat1m6Amut1	P18neat1m6Amut:P18neat1m6Amut3,P18neat1m6Amut2,P18neat1m6Amut1	3	3	365.87	3224.33	1	364.18	363.45	369.98	3252	3076	3345	1	1	1
55748	NM_001168499.1,NM_018235.2,URS00007875D0,XM_005266728.3,XM_006722503.2,XM_011526072.2,XM_011526073.3	gene	group	mRNA	P18neat1WT-vs-P18neat1m6Amut	P18neat1WT	P18neat1m6Amut	Up	1.25e-268	4.83e-266	2.83335	P18neat1WT:P18neat1WT1,P18neat1WT2,P18neat1WT3	P18neat1WT:P18neat1WT1,P18neat1WT2,P18neat1WT3	3	3	9.11	411	1	9.59	8.8	8.94	409	424	400	1	1	1	P18neat1m6Amut:P18neat1m6Amut3,P18neat1m6Amut2,P18neat1m6Amut1	P18neat1m6Amut:P18neat1m6Amut3,P18neat1m6Amut2,P18neat1m6Amut1	3	3	81.1333	1110	1	81.86	79.55	81.99	1122	1041	1167	1	1	1
57178	BGIR9606_338136,BGIR9606_338137,NM_020338.3,URS00008B4261,URS00008BD680,URS00008BF45F,XM_005269987.5,XM_005269988.3,XM_006717923.3,XM_006717924.3,XM_006717925.3,XM_011539978.2,XM_011539979.1,XM_011539980.3,XM_017016440.2,XM_017016441.1,XM_017016442.1,XM_017016443.1	gene	group	mRNA	P18neat1WT-vs-P18neat1m6Amut	P18neat1WT	P18neat1m6Amut	Dw	1.12e-265	4.31e-263	-1.97894	P18neat1WT:P18neat1WT1,P18neat1WT2,P18neat1WT3	P18neat1WT:P18neat1WT1,P18neat1WT2,P18neat1WT3	3	3	112.757	11285	1	108.07	114.55	115.65	10519.9	11747.9	11587.1	1	1	1	P18neat1m6Amut:P18neat1m6Amut3,P18neat1m6Amut2,P18neat1m6Amut1	P18neat1m6Amut:P18neat1m6Amut3,P18neat1m6Amut2,P18neat1m6Amut1	3	3	35.26	1084.51	1	35.32	35.49	34.97	1082.7	1055.49	1115.33	1	1	1
1291	BGIR9606_383553,NM_001848.2	gene	group	mRNA	P18neat1WT-vs-P18neat1m6Amut	P18neat1WT	P18neat1m6Amut	Dw	4.84e-265	1.84e-262	-2.56353	P18neat1WT:P18neat1WT1,P18neat1WT2,P18neat1WT3	P18neat1WT:P18neat1WT1,P18neat1WT2,P18neat1WT3	3	3	181.287	12378	1	168.12	182.2	193.54	11092	12922	13120	1	1	1	P18neat1m6Amut:P18neat1m6Amut3,P18neat1m6Amut2,P18neat1m6Amut1	P18neat1m6Amut:P18neat1m6Amut3,P18neat1m6Amut2,P18neat1m6Amut1	3	3	36.8933	792.333	1	38.87	37.84	33.97	843	782	752	1	1	1
4939	NM_001032731.1,NM_002535.2,NM_016817.2,XR_001748725.2	gene	group	mRNA	P18neat1WT-vs-P18neat1m6Amut	P18neat1WT	P18neat1m6Amut	Dw	9.05e-264	3.41e-261	-4.21645	P18neat1WT:P18neat1WT1,P18neat1WT2,P18neat1WT3	P18neat1WT:P18neat1WT1,P18neat1WT2,P18neat1WT3	3	3	63.7833	3692.67	1	64.12	60.84	66.39	3588	3648	3842	1	1	1	P18neat1m6Amut:P18neat1m6Amut3,P18neat1m6Amut2,P18neat1m6Amut1	P18neat1m6Amut:P18neat1m6Amut3,P18neat1m6Amut2,P18neat1m6Amut1	3	3	4.57333	75.3333	1	4.23	4.48	5.01	72	73	81	1	1	1
8091	BGIR9606_347368,NM_001300918.1,NM_001300919.1,NM_001330190.1,NM_003483.4,NM_003484.1,URS000076E9A3,URS00008B2C45,URS00008B9CA8,URS00008BC173,URS00008BDD2C,URS00008BE6AF,URS0000D56D6A,URS0000D583AF,URS0000D599B2,URS0000D5D973	gene	group	mRNA	P18neat1WT-vs-P18neat1m6Amut	P18neat1WT	P18neat1m6Amut	Dw	6.05e-263	2.26e-260	-7.38333	P18neat1WT:P18neat1WT1,P18neat1WT2,P18neat1WT3	P18neat1WT:P18neat1WT1,P18neat1WT2,P18neat1WT3	3	3	161.093	7489.25	1	159.42	161.61	162.25	7717.66	7769.92	6980.18	1	1	1	P18neat1m6Amut:P18neat1m6Amut3,P18neat1m6Amut2,P18neat1m6Amut1	P18neat1m6Amut:P18neat1m6Amut3,P18neat1m6Amut2,P18neat1m6Amut1	3	3	2.29	17.52	1	0.83	0.25	5.79	24.09	9.74	18.73	1	1	1
89795	NM_001024383.1,NM_014903.5,URS0000537899,URS00008B2497,URS00008B251A,URS00008B39A1,URS00008B4134,URS00008B5979,URS00008B88F9,URS00008BB3E7,URS00008BFC23,URS00008BFD65,URS00009AFF1F,XM_005269215.4,XM_011538940.2,XM_011538941.2,XM_011538944.3,XM_017020164.2,XM_017020165.1,XM_017020166.2,XM_017020167.1,XM_017020168.1,XM_017020169.2,XM_017020170.1,XM_017020171.1,XM_017020172.1,XM_017020173.2,XM_01702…	gene	group	mRNA	P18neat1WT-vs-P18neat1m6Amut	P18neat1WT	P18neat1m6Amut	Dw	3.3e-261	1.22e-258	-3.93536	P18neat1WT:P18neat1WT1,P18neat1WT2,P18neat1WT3	P18neat1WT:P18neat1WT1,P18neat1WT2,P18neat1WT3	3	3	22.5633	3406.68	1	21.85	22.85	22.99	3202.56	3525.49	3492	1	1	1	P18neat1m6Amut:P18neat1m6Amut3,P18neat1m6Amut2,P18neat1m6Amut1	P18neat1m6Amut:P18neat1m6Amut3,P18neat1m6Amut2,P18neat1m6Amut1	3	3	2.12	84.6833	1	2.28	2.17	1.91	83.06	81.99	89	1	1	1
22885	NM_001301015.2,NM_001301018.2,NM_001301027.2,NM_001301028.2,NM_001345858.1,NM_001345859.1,NM_001345860.1,NM_001345861.1,NM_014945.4,URS00001D72D7,URS00002E1EC6,URS00009B9F75,XM_005268394.2,XM_011537609.3,XM_024446003.1,XM_024446004.1,XM_024446005.1,XM_024446006.1	gene	group	mRNA	P18neat1WT-vs-P18neat1m6Amut	P18neat1WT	P18neat1m6Amut	Dw	4.51e-258	1.66e-255	-5.28723	P18neat1WT:P18neat1WT1,P18neat1WT2,P18neat1WT3	P18neat1WT:P18neat1WT1,P18neat1WT2,P18neat1WT3	3	3	59.2433	3779.69	1	56.6	59.38	61.75	3565	3890	3884.07	1	1	1	P18neat1m6Amut:P18neat1m6Amut3,P18neat1m6Amut2,P18neat1m6Amut1	P18neat1m6Amut:P18neat1m6Amut3,P18neat1m6Amut2,P18neat1m6Amut1	3	3	1.88	36.9	1	1.98	1.73	1.93	38	34	38.7	1	1	1
87	BGIR9606_358981,NM_001102.3,NM_001130004.1,NM_001130005.1,URS00008C261A,URS00008C2DF4,URS00009BB32A,XM_011537265.2,XM_011537266.3,XM_011537267.3,XM_011537268.3,XM_017021720.1,XM_017021721.2,XM_017021722.2,XM_017021723.2,XM_017021725.1,XM_017021726.2,XM_017021727.2,XM_017021728.2	gene	group	mRNA	P18neat1WT-vs-P18neat1m6Amut	P18neat1WT	P18neat1m6Amut	Dw	3.06e-256	1.12e-253	-1.93929	P18neat1WT:P18neat1WT1,P18neat1WT2,P18neat1WT3	P18neat1WT:P18neat1WT1,P18neat1WT2,P18neat1WT3	3	3	129.643	8709.6	1	128.8	128.79	131.34	8429.5	9100.64	8598.65	1	1	1	P18neat1m6Amut:P18neat1m6Amut3,P18neat1m6Amut2,P18neat1m6Amut1	P18neat1m6Amut:P18neat1m6Amut3,P18neat1m6Amut2,P18neat1m6Amut1	3	3	38.2733	860.567	1	40.04	37.53	37.25	904	820.8	856.9	1	1	1
283987	NM_030630.2,URS0000D5CBD8,XM_005257226.2,XR_001752478.2,XR_001752479.2,XR_001752480.2,XR_001752481.2,XR_001752482.2	gene	group	mRNA	P18neat1WT-vs-P18neat1m6Amut	P18neat1WT	P18neat1m6Amut	Up	2.93e-254	1.06e-251	6.56985	P18neat1WT:P18neat1WT1,P18neat1WT2,P18neat1WT3	P18neat1WT:P18neat1WT1,P18neat1WT2,P18neat1WT3	3	3	0.43	24	1	0.38	0.55	0.36	20	32	20	1	1	1	P18neat1m6Amut:P18neat1m6Amut3,P18neat1m6Amut2,P18neat1m6Amut1	P18neat1m6Amut:P18neat1m6Amut3,P18neat1m6Amut2,P18neat1m6Amut1	3	3	52.3433	861.667	1	52.58	54.6	49.85	877	889	819	1	1	1
5901	NM_001300796.1,NM_001300797.1,NM_006325.4,URS00009BC6F2,URS00009C2E6B,URS0000D5A7AD,XM_017019772.1,XM_017019773.1	gene	group	mRNA	P18neat1WT-vs-P18neat1m6Amut	P18neat1WT	P18neat1m6Amut	Dw	2.29e-253	8.22e-251	-1.83295	P18neat1WT:P18neat1WT1,P18neat1WT2,P18neat1WT3	P18neat1WT:P18neat1WT1,P18neat1WT2,P18neat1WT3	3	3	421.08	10567	1	416.88	422.13	424.23	10391	10925	10385	1	1	1	P18neat1m6Amut:P18neat1m6Amut3,P18neat1m6Amut2,P18neat1m6Amut1	P18neat1m6Amut:P18neat1m6Amut3,P18neat1m6Amut2,P18neat1m6Amut1	3	3	139.83	1124	1	138.58	131	149.91	1113	1068	1191	1	1	1
100506930	BGIR9606_378873,BGIR9606_378876,NR_038278.1,NR_038279.1,URS00001122F5,URS0000345997,URS00008B46B8,URS00008B94B5,URS00008BDBBA,URS00008BEBCB,URS00008C049E,URS00008C1AAB,URS00008C2F4E,URS0000D59364,URS0000D5AF0A,URS0000D5B013,URS0000D5C235,URS0000D5CA38,URS0000D5D26A,URS0000D5D50F	gene	group	lncRNA	P18neat1WT-vs-P18neat1m6Amut	P18neat1WT	P18neat1m6Amut	Up	4.58e-253	1.63e-250	4.57764	P18neat1WT:P18neat1WT1,P18neat1WT2,P18neat1WT3	P18neat1WT:P18neat1WT1,P18neat1WT2,P18neat1WT3	3	3	1.28333	73.9767	1	1.16	1.5	1.19	60.1	81.45	80.38	1	1	1	P18neat1m6Amut:P18neat1m6Amut3,P18neat1m6Amut2,P18neat1m6Amut1	P18neat1m6Amut:P18neat1m6Amut3,P18neat1m6Amut2,P18neat1m6Amut1	3	3	44.25	666.503	1	45.34	42.76	44.65	665.38	620.73	713.4	1	1	1
10207	BGIR9606_265276,NM_001350145.1,NM_176877.3,URS00008B3F63,URS00008B7503,URS00008BA5B4,XM_005270347.2,XM_006710278.4,XM_011540462.3,XM_011540463.2,XM_011540464.3,XM_011540465.3,XM_011540466.3,XM_011540467.3,XM_011540468.3,XM_011540469.3,XM_011540470.2,XM_016999998.2,XM_016999999.2,XM_017000000.1,XM_017000001.1,XM_024448614.1,XM_024448642.1,XR_001736900.2,XR_002957157.1	gene	group	mRNA	P18neat1WT-vs-P18neat1m6Amut	P18neat1WT	P18neat1m6Amut	Up	5.03e-253	1.77e-250	6.97931	P18neat1WT:P18neat1WT1,P18neat1WT2,P18neat1WT3	P18neat1WT:P18neat1WT1,P18neat1WT2,P18neat1WT3	3	3	0.176667	20.2733	1	0.17	0.2	0.16	17.24	23.59	19.99	1	1	1	P18neat1m6Amut:P18neat1m6Amut3,P18neat1m6Amut2,P18neat1m6Amut1	P18neat1m6Amut:P18neat1m6Amut3,P18neat1m6Amut2,P18neat1m6Amut1	3	3	35.6733	939.66	1	36.58	35.1	35.34	896	924	998.98	1	1	1
113235	NM_001242366.2,NM_080669.5,URS000018ADFE,URS000038CBDB,URS0000D56D8F,URS0000D5DF49,XM_005277786.3,XM_017024110.1	gene	group	mRNA	P18neat1WT-vs-P18neat1m6Amut	P18neat1WT	P18neat1m6Amut	Up	7.69e-252	2.69e-249	5.79093	P18neat1WT:P18neat1WT1,P18neat1WT2,P18neat1WT3	P18neat1WT:P18neat1WT1,P18neat1WT2,P18neat1WT3	3	3	0.393333	33.5367	1	0.31	0.4	0.47	30.84	33.43	36.34	1	1	1	P18neat1m6Amut:P18neat1m6Amut3,P18neat1m6Amut2,P18neat1m6Amut1	P18neat1m6Amut:P18neat1m6Amut3,P18neat1m6Amut2,P18neat1m6Amut1	3	3	26.2367	692.517	1	28.31	24.49	25.91	723.59	651.11	702.85	1	1	1
150696	NM_001165977.2,NM_001165978.2,NM_001321070.1,NM_144707.3,XM_006712301.2,XM_011510672.2	gene	group	mRNA	P18neat1WT-vs-P18neat1m6Amut	P18neat1WT	P18neat1m6Amut	Up	1.47e-249	5.11e-247	4.36772	P18neat1WT:P18neat1WT1,P18neat1WT2,P18neat1WT3	P18neat1WT:P18neat1WT1,P18neat1WT2,P18neat1WT3	3	3	1.23667	80	1	1.12	1.33	1.26	70	88	82	1	1	1	P18neat1m6Amut:P18neat1m6Amut3,P18neat1m6Amut2,P18neat1m6Amut1	P18neat1m6Amut:P18neat1m6Amut3,P18neat1m6Amut2,P18neat1m6Amut1	3	3	27.94	625.003	1	27.22	28.82	27.78	619	612.01	644	1	1	1
54845	BGIR9606_324335,NM_001034915.2,NM_001122825.1,NM_001122826.1,NM_001122827.1,NM_017697.3,URS00008BA05B,URS00008BD60E,XM_005250991.3,XM_005250992.3	gene	group	mRNA	P18neat1WT-vs-P18neat1m6Amut	P18neat1WT	P18neat1m6Amut	Up	1.34e-248	4.62e-246	4.77866	P18neat1WT:P18neat1WT1,P18neat1WT2,P18neat1WT3	P18neat1WT:P18neat1WT1,P18neat1WT2,P18neat1WT3	3	3	1.13	68	1	1.15	1.11	1.13	68	70	66	1	1	1	P18neat1m6Amut:P18neat1m6Amut3,P18neat1m6Amut2,P18neat1m6Amut1	P18neat1m6Amut:P18neat1m6Amut3,P18neat1m6Amut2,P18neat1m6Amut1	3	3	40.94	706.667	1	35.71	44.19	42.92	630	730	760	1	1	1
51293	NM_001165895.1,NM_016579.3	gene	group	mRNA	P18neat1WT-vs-P18neat1m6Amut	P18neat1WT	P18neat1m6Amut	Dw	2.78e-245	9.48e-243	-3.20547	P18neat1WT:P18neat1WT1,P18neat1WT2,P18neat1WT3	P18neat1WT:P18neat1WT1,P18neat1WT2,P18neat1WT3	3	3	201.767	3919.67	1	198.47	195.39	211.44	3709	3957	4093	1	1	1	P18neat1m6Amut:P18neat1m6Amut3,P18neat1m6Amut2,P18neat1m6Amut1	P18neat1m6Amut:P18neat1m6Amut3,P18neat1m6Amut2,P18neat1m6Amut1	3	3	26.4833	161	1	26.86	27.65	24.94	165	161	157	1	1	1
9859	NM_001042404.1,NM_001042405.1,NM_014812.2,XM_006711843.4,XM_011544334.3,XM_011544335.3,XM_011544336.2,XM_011544337.3,XM_011544338.3,XM_011544339.3,XM_011544340.3,XM_011544341.3,XM_011544342.3,XM_011544343.3,XM_011544344.3,XM_017002932.1,XM_017002933.2,XM_017002934.2,XM_017002935.2,XM_017002936.2,XM_017002937.2,XM_017002938.2,XM_017002939.2,XM_017002940.2,XM_017002941.2,XM_017002942.2,XM_017002943…	gene	group	mRNA	P18neat1WT-vs-P18neat1m6Amut	P18neat1WT	P18neat1m6Amut	Dw	5.16e-245	1.75e-242	-2.14816	P18neat1WT:P18neat1WT1,P18neat1WT2,P18neat1WT3	P18neat1WT:P18neat1WT1,P18neat1WT2,P18neat1WT3	3	3	52.45	6166.37	1	53.4	51.84	52.11	6076.47	6329.97	6092.67	1	1	1	P18neat1m6Amut:P18neat1m6Amut3,P18neat1m6Amut2,P18neat1m6Amut1	P18neat1m6Amut:P18neat1m6Amut3,P18neat1m6Amut2,P18neat1m6Amut1	3	3	14.0833	527.57	1	13.99	14.39	13.87	527.91	519.02	535.78	1	1	1
6337	BGIR9606_349151,NM_001038.5,NM_001159575.1,NM_001159576.1	gene	group	mRNA	P18neat1WT-vs-P18neat1m6Amut	P18neat1WT	P18neat1m6Amut	Up	1.01e-242	3.4e-240	4.83037	P18neat1WT:P18neat1WT1,P18neat1WT2,P18neat1WT3	P18neat1WT:P18neat1WT1,P18neat1WT2,P18neat1WT3	3	3	1.04667	55.58	1	0.98	1.05	1.11	50.83	59	56.91	1	1	1	P18neat1m6Amut:P18neat1m6Amut3,P18neat1m6Amut2,P18neat1m6Amut1	P18neat1m6Amut:P18neat1m6Amut3,P18neat1m6Amut2,P18neat1m6Amut1	3	3	34.6533	592.877	1	35.14	34.26	34.56	602.88	573.15	602.6	1	1	1
8871	NM_001178088.1,NM_003898.3,URS0000D5C890,XM_005267198.4,XM_005267199.2,XM_005267200.1,XM_006715592.3,XM_011536224.1,XM_011536225.1,XM_011536226.3,XM_011536227.2,XM_011536228.3,XM_011536230.2,XM_017011406.1,XR_245556.1	gene	group	mRNA	P18neat1WT-vs-P18neat1m6Amut	P18neat1WT	P18neat1m6Amut	Dw	3.43e-241	1.14e-238	-4.38028	P18neat1WT:P18neat1WT1,P18neat1WT2,P18neat1WT3	P18neat1WT:P18neat1WT1,P18neat1WT2,P18neat1WT3	3	3	31.7433	3188.11	1	31.76	32.44	31.03	3255	3299.33	3010	1	1	1	P18neat1m6Amut:P18neat1m6Amut3,P18neat1m6Amut2,P18neat1m6Amut1	P18neat1m6Amut:P18neat1m6Amut3,P18neat1m6Amut2,P18neat1m6Amut1	3	3	1.99	58	1	1.95	1.93	2.09	62	56	56	1	1	1
2064	NM_001005862.2,NM_001289936.1,NM_001289937.1,NM_001289938.1,NM_004448.3,NR_110535.1,URS00008B4034,URS00008BD7C5,XM_024450641.1,XM_024450642.1,XM_024450643.1	gene	group	mRNA	P18neat1WT-vs-P18neat1m6Amut	P18neat1WT	P18neat1m6Amut	Up	2.72e-239	9e-237	2.53509	P18neat1WT:P18neat1WT1,P18neat1WT2,P18neat1WT3	P18neat1WT:P18neat1WT1,P18neat1WT2,P18neat1WT3	3	3	8.44667	533.333	1	8.36	8.14	8.84	486	573	541	1	1	1	P18neat1m6Amut:P18neat1m6Amut3,P18neat1m6Amut2,P18neat1m6Amut1	P18neat1m6Amut:P18neat1m6Amut3,P18neat1m6Amut2,P18neat1m6Amut1	3	3	56.0067	1169.67	1	55.29	58.44	54.29	1180	1148	1181	1	1	1
79977	BGIR9606_324563,BGIR9606_324565,BGIR9606_327095,BGIR9606_327096,BGIR9606_327097,BGIR9606_327098,BGIR9606_327099,BGIR9606_327100,BGIR9606_327101,BGIR9606_327102,NM_001330593.1,NM_024915.3,URS00008B7AE1,URS00008B7E93,URS00008B9E9B,XM_011517306.3,XM_011517307.3,XM_024447286.1	gene	group	mRNA	P18neat1WT-vs-P18neat1m6Amut	P18neat1WT	P18neat1m6Amut	Up	1.18e-238	3.88e-236	8.16424	P18neat1WT:P18neat1WT1,P18neat1WT2,P18neat1WT3	P18neat1WT:P18neat1WT1,P18neat1WT2,P18neat1WT3	3	3	0.41	12.3333	1	0.27	0.65	0.31	14	13	10	1	1	1	P18neat1m6Amut:P18neat1m6Amut3,P18neat1m6Amut2,P18neat1m6Amut1	P18neat1m6Amut:P18neat1m6Amut3,P18neat1m6Amut2,P18neat1m6Amut1	3	3	89.07	1340.04	1	93.61	86.78	86.82	1339.28	1321.92	1358.91	1	1	1
1947	NM_004429.4	gene	group	mRNA	P18neat1WT-vs-P18neat1m6Amut	P18neat1WT	P18neat1m6Amut	Dw	3.23e-237	1.05e-234	-3.34551	P18neat1WT:P18neat1WT1,P18neat1WT2,P18neat1WT3	P18neat1WT:P18neat1WT1,P18neat1WT2,P18neat1WT3	3	3	60.7967	3263.33	1	60.89	59.87	61.63	3157	3342	3291	1	1	1	P18neat1m6Amut:P18neat1m6Amut3,P18neat1m6Amut2,P18neat1m6Amut1	P18neat1m6Amut:P18neat1m6Amut3,P18neat1m6Amut2,P18neat1m6Amut1	3	3	7.20333	121.667	1	7.7	6.72	7.19	131	109	125	1	1	1
5998	NM_001276260.1,NM_001276261.1,NM_001276262.1,NM_001282922.1,NM_001282923.1,NM_001322214.1,NM_001322215.1,NM_001351526.1,NM_017790.4,NM_130795.3,NM_134427.2,NM_144488.5,NM_144489.3,URS00008B2130,URS00008B8E02,URS00008BA7A8,URS00009BB677,URS0000D5D934,XM_006717219.2,XM_006717220.1,XM_006717225.1,XM_006717226.2,XM_006717230.3,XM_011518893.1,XM_011518894.1,XM_011518896.1,XM_011518898.1,XM_011518900.1…	gene	group	mRNA	P18neat1WT-vs-P18neat1m6Amut	P18neat1WT	P18neat1m6Amut	Up	2.21e-236	7.15e-234	3.62166	P18neat1WT:P18neat1WT1,P18neat1WT2,P18neat1WT3	P18neat1WT:P18neat1WT1,P18neat1WT2,P18neat1WT3	3	3	5.71667	153.667	1	5.76	5.38	6.01	150	147	164	1	1	1	P18neat1m6Amut:P18neat1m6Amut3,P18neat1m6Amut2,P18neat1m6Amut1	P18neat1m6Amut:P18neat1m6Amut3,P18neat1m6Amut2,P18neat1m6Amut1	3	3	31.6133	717	1	28.35	31.8	34.69	693	701	757	1	1	1
8325	NM_031866.2	gene	group	mRNA	P18neat1WT-vs-P18neat1m6Amut	P18neat1WT	P18neat1m6Amut	Dw	2.85e-236	9.15e-234	-4.50352	P18neat1WT:P18neat1WT1,P18neat1WT2,P18neat1WT3	P18neat1WT:P18neat1WT1,P18neat1WT2,P18neat1WT3	3	3	60.67	3111.33	1	62.74	60.11	59.16	3108	3207	3019	1	1	1	P18neat1m6Amut:P18neat1m6Amut3,P18neat1m6Amut2,P18neat1m6Amut1	P18neat1m6Amut:P18neat1m6Amut3,P18neat1m6Amut2,P18neat1m6Amut1	3	3	3.21	52	1	3.63	2.45	3.55	59	38	59	1	1	1
54055	BGIR9606_383743,BGIR9606_383747,BGIR9606_383748,BGIR9606_383749,BGIR9606_383750,NR_026755.1,URS00008B2C76,URS00008B2E75,URS00009B0F93,URS00009BAB7A,URS0000D5DB85	gene	group	mRNA	P18neat1WT-vs-P18neat1m6Amut	P18neat1WT	P18neat1m6Amut	Up	1.35e-232	4.31e-230	2.72481	P18neat1WT:P18neat1WT1,P18neat1WT2,P18neat1WT3	P18neat1WT:P18neat1WT1,P18neat1WT2,P18neat1WT3	3	3	6.14333	390.863	1	5.97	6.25	6.21	364.83	403.3	404.46	1	1	1	P18neat1m6Amut:P18neat1m6Amut3,P18neat1m6Amut2,P18neat1m6Amut1	P18neat1m6Amut:P18neat1m6Amut3,P18neat1m6Amut2,P18neat1m6Amut1	3	3	48.71	977.533	1	48.52	47.92	49.69	979.04	939.37	1014.19	1	1	1
7108	NM_001277233.1,NM_003273.3,NR_102367.1	gene	group	mRNA	P18neat1WT-vs-P18neat1m6Amut	P18neat1WT	P18neat1m6Amut	Up	2.59e-231	8.19e-229	3.97019	P18neat1WT:P18neat1WT1,P18neat1WT2,P18neat1WT3	P18neat1WT:P18neat1WT1,P18neat1WT2,P18neat1WT3	3	3	4.79667	120.667	1	4.17	4.57	5.65	101	119	142	1	1	1	P18neat1m6Amut:P18neat1m6Amut3,P18neat1m6Amut2,P18neat1m6Amut1	P18neat1m6Amut:P18neat1m6Amut3,P18neat1m6Amut2,P18neat1m6Amut1	3	3	90.5833	716	1	90.47	94.43	86.85	722	719	707	1	1	1
8061	BGIR9606_340936,NM_001300844.1,NM_001300855.1,NM_001300856.1,NM_001300857.1,NM_005438.4,NR_125339.1	gene	group	mRNA	P18neat1WT-vs-P18neat1m6Amut	P18neat1WT	P18neat1m6Amut	Dw	6.11e-231	1.92e-228	-7.47086	P18neat1WT:P18neat1WT1,P18neat1WT2,P18neat1WT3	P18neat1WT:P18neat1WT1,P18neat1WT2,P18neat1WT3	3	3	250.583	6878.33	1	228.1	258.89	264.76	6015	7395	7225	1	1	1	P18neat1m6Amut:P18neat1m6Amut3,P18neat1m6Amut2,P18neat1m6Amut1	P18neat1m6Amut:P18neat1m6Amut3,P18neat1m6Amut2,P18neat1m6Amut1	3	3	1.84333	14.6667	1	1.48	1.95	2.1	13	14	17	1	1	1
100507246	BGIR9606_369887,BGIR9606_369888,NR_038108.1,NR_038109.1,NR_038110.1,NR_038111.1,URS00008C0999,URS00008C0C99,URS00008C0FA1,URS00008C1979,URS00008C2FEF,URS00009B2E45,URS0000D591A8,URS0000D5A515,URS0000D5C543,URS0000D5DF44,URS0000D5E1E5	gene	group	lncRNA	P18neat1WT-vs-P18neat1m6Amut	P18neat1WT	P18neat1m6Amut	Dw	2.21e-229	6.9e-227	-1.95133	P18neat1WT:P18neat1WT1,P18neat1WT2,P18neat1WT3	P18neat1WT:P18neat1WT1,P18neat1WT2,P18neat1WT3	3	3	175.243	7018.64	1	168.78	177.51	179.44	6572.14	7425	7058.77	1	1	1	P18neat1m6Amut:P18neat1m6Amut3,P18neat1m6Amut2,P18neat1m6Amut1	P18neat1m6Amut:P18neat1m6Amut3,P18neat1m6Amut2,P18neat1m6Amut1	3	3	55.6433	687.177	1	56.7	53.69	56.54	697.39	661.1	703.04	1	1	1
2778	NM_000516.5,NM_001077488.3,NM_001077489.3,NM_001077490.2,NM_001309840.1,NM_001309842.1,NM_001309861.1,NM_001309883.1,NM_016592.3,NM_080425.3,NM_080426.3,NR_132272.1,NR_132273.1,URS0000811BBC,URS00008B2F01,URS00008BB5EB,URS00008BEE41,URS00009AEDEA,URS00009B241D,URS00009BE381,URS00009C2290,URS00009C523B,XM_017027812.2,XM_017027813.2,XM_017027814.2,XM_017027815.1,XM_017027816.1,XM_017027817.1,XM_017…	gene	group	mRNA	P18neat1WT-vs-P18neat1m6Amut	P18neat1WT	P18neat1m6Amut	Up	7.46e-229	2.31e-226	2.80573	P18neat1WT:P18neat1WT1,P18neat1WT2,P18neat1WT3	P18neat1WT:P18neat1WT1,P18neat1WT2,P18neat1WT3	3	3	49.1567	1280	1	43.28	48.46	55.73	1086	1319	1435	1	1	1	P18neat1m6Amut:P18neat1m6Amut3,P18neat1m6Amut2,P18neat1m6Amut1	P18neat1m6Amut:P18neat1m6Amut3,P18neat1m6Amut2,P18neat1m6Amut1	3	3	403.983	3389.04	1	430.93	398.01	383.01	3643.75	3192.11	3331.26	1	1	1
80736	NM_001178044.1,NM_001178045.1,NM_025257.2	gene	group	mRNA	P18neat1WT-vs-P18neat1m6Amut	P18neat1WT	P18neat1m6Amut	Up	1.68e-227	5.18e-225	6.08577	P18neat1WT:P18neat1WT1,P18neat1WT2,P18neat1WT3	P18neat1WT:P18neat1WT1,P18neat1WT2,P18neat1WT3	3	3	0.626667	26.2267	1	0.67	0.45	0.76	27.27	19.4	32.01	1	1	1	P18neat1m6Amut:P18neat1m6Amut3,P18neat1m6Amut2,P18neat1m6Amut1	P18neat1m6Amut:P18neat1m6Amut3,P18neat1m6Amut2,P18neat1m6Amut1	3	3	50.5933	669.817	1	50.33	53.08	48.37	672.86	676.71	659.88	1	1	1
5796	BGIR9606_310900,BGIR9606_310901,BGIR9606_310902,NM_001135648.2,NM_001291981.1,NM_001291982.1,NM_001291983.1,NM_001291984.1,NM_002844.3,XM_006715537.3,XM_011536014.3,XM_011536015.3,XM_011536016.3,XM_011536017.3,XM_011536018.2,XM_011536020.3,XM_011536021.3,XM_017011145.1,XM_017011146.1,XM_017011147.1,XM_017011148.1,XM_017011149.2,XM_017011150.2	gene	group	mRNA	P18neat1WT-vs-P18neat1m6Amut	P18neat1WT	P18neat1m6Amut	Dw	1.87e-227	5.71e-225	-5.25252	P18neat1WT:P18neat1WT1,P18neat1WT2,P18neat1WT3	P18neat1WT:P18neat1WT1,P18neat1WT2,P18neat1WT3	3	3	46.48	3286.45	1	44.64	45.91	48.89	3109	3368.35	3382	1	1	1	P18neat1m6Amut:P18neat1m6Amut3,P18neat1m6Amut2,P18neat1m6Amut1	P18neat1m6Amut:P18neat1m6Amut3,P18neat1m6Amut2,P18neat1m6Amut1	3	3	1.49333	32.6667	1	1.33	1.39	1.76	37	26	35	1	1	1
3654	NM_001025242.1,NM_001025243.1,NM_001569.3,XM_005274668.4	gene	group	mRNA	P18neat1WT-vs-P18neat1m6Amut	P18neat1WT	P18neat1m6Amut	Dw	2.32e-226	7.03e-224	-2.62861	P18neat1WT:P18neat1WT1,P18neat1WT2,P18neat1WT3	P18neat1WT:P18neat1WT1,P18neat1WT2,P18neat1WT3	3	3	110.45	6334.67	1	119.11	107.56	104.68	6630	6394	5980	1	1	1	P18neat1m6Amut:P18neat1m6Amut3,P18neat1m6Amut2,P18neat1m6Amut1	P18neat1m6Amut:P18neat1m6Amut3,P18neat1m6Amut2,P18neat1m6Amut1	3	3	21.4233	388.667	1	22.11	19.94	22.22	404	347	415	1	1	1
26985	NM_001320263.1,NM_001320264.1,NM_001320265.1,NM_012095.5,NM_207012.3,NR_135191.1,URS000022E4C9,URS0000359E87,XM_024447939.1,XR_001747091.2,XR_001747092.2	gene	group	mRNA	P18neat1WT-vs-P18neat1m6Amut	P18neat1WT	P18neat1m6Amut	Dw	9.03e-226	2.72e-223	-2.40561	P18neat1WT:P18neat1WT1,P18neat1WT2,P18neat1WT3	P18neat1WT:P18neat1WT1,P18neat1WT2,P18neat1WT3	3	3	57.3067	4865.81	1	59.08	57.39	55.45	4840.3	5063.74	4693.38	1	1	1	P18neat1m6Amut:P18neat1m6Amut3,P18neat1m6Amut2,P18neat1m6Amut1	P18neat1m6Amut:P18neat1m6Amut3,P18neat1m6Amut2,P18neat1m6Amut1	3	3	12.96	347.94	1	13.23	13.72	11.93	358.5	355.11	330.21	1	1	1
7025	NM_005654.5,URS00008B7F70,XM_017009797.1	gene	group	mRNA	P18neat1WT-vs-P18neat1m6Amut	P18neat1WT	P18neat1m6Amut	Dw	3.48e-225	1.04e-222	-7.8152	P18neat1WT:P18neat1WT1,P18neat1WT2,P18neat1WT3	P18neat1WT:P18neat1WT1,P18neat1WT2,P18neat1WT3	3	3	149.383	7331.47	1	147.8	153.41	146.94	7120.92	7572.4	7301.1	1	1	1	P18neat1m6Amut:P18neat1m6Amut3,P18neat1m6Amut2,P18neat1m6Amut1	P18neat1m6Amut:P18neat1m6Amut3,P18neat1m6Amut2,P18neat1m6Amut1	3	3	0.666667	12.3533	1	0.73	0.4	0.87	14	6	17.06	1	1	1
729359	BGIR9606_375413,BGIR9606_375414,NM_001080400.1,XM_006722866.2,XM_006722868.4,XM_011528233.2,XM_017027192.1,XM_017027193.1,XM_017027194.1	gene	group	mRNA	P18neat1WT-vs-P18neat1m6Amut	P18neat1WT	P18neat1m6Amut	Dw	6.54e-225	1.94e-222	-3.70791	P18neat1WT:P18neat1WT1,P18neat1WT2,P18neat1WT3	P18neat1WT:P18neat1WT1,P18neat1WT2,P18neat1WT3	3	3	26.1033	2865	1	25.33	26.91	26.07	2673	3052	2870	1	1	1	P18neat1m6Amut:P18neat1m6Amut3,P18neat1m6Amut2,P18neat1m6Amut1	P18neat1m6Amut:P18neat1m6Amut3,P18neat1m6Amut2,P18neat1m6Amut1	3	3	2.48667	83	1	2.62	2.27	2.57	88	73	88	1	1	1
202	BGIR9606_310469,NM_001624.3,URS00008B25C6,XM_005266839.3,XM_017010333.1	gene	group	mRNA	P18neat1WT-vs-P18neat1m6Amut	P18neat1WT	P18neat1m6Amut	Dw	2.14e-223	6.33e-221	-3.24065	P18neat1WT:P18neat1WT1,P18neat1WT2,P18neat1WT3	P18neat1WT:P18neat1WT1,P18neat1WT2,P18neat1WT3	3	3	28.45	3406.03	1	27.11	28.84	29.4	3145.65	3566.15	3506.3	1	1	1	P18neat1m6Amut:P18neat1m6Amut3,P18neat1m6Amut2,P18neat1m6Amut1	P18neat1m6Amut:P18neat1m6Amut3,P18neat1m6Amut2,P18neat1m6Amut1	3	3	3.63667	136.37	1	3.62	4.06	3.23	136	147	126.11	1	1	1
7414	NM_003373.3,NM_014000.2,URS00000F844A,URS00008B35FA,URS00008B9C3F,URS00008BD40B,URS00009BBEF8,URS00009BEDFD	gene	group	mRNA	P18neat1WT-vs-P18neat1m6Amut	P18neat1WT	P18neat1m6Amut	Dw	6.35e-223	1.86e-220	-1.87928	P18neat1WT:P18neat1WT1,P18neat1WT2,P18neat1WT3	P18neat1WT:P18neat1WT1,P18neat1WT2,P18neat1WT3	3	3	207.697	16750.7	1	195.04	208.97	219.08	15262	17487	17503	1	1	1	P18neat1m6Amut:P18neat1m6Amut3,P18neat1m6Amut2,P18neat1m6Amut1	P18neat1m6Amut:P18neat1m6Amut3,P18neat1m6Amut2,P18neat1m6Amut1	3	3	67.3333	1723.33	1	65.33	69.67	67	1713	1718	1739	1	1	1
9168	NM_021103.3,URS00009BD1E3,URS00009C4C55	gene	group	mRNA	P18neat1WT-vs-P18neat1m6Amut	P18neat1WT	P18neat1m6Amut	Dw	1.29e-222	3.76e-220	-3.10977	P18neat1WT:P18neat1WT1,P18neat1WT2,P18neat1WT3	P18neat1WT:P18neat1WT1,P18neat1WT2,P18neat1WT3	3	3	1220.5	8441	1	1106.46	1188.18	1366.87	7287	8632	9404	1	1	1	P18neat1m6Amut:P18neat1m6Amut3,P18neat1m6Amut2,P18neat1m6Amut1	P18neat1m6Amut:P18neat1m6Amut3,P18neat1m6Amut2,P18neat1m6Amut1	3	3	172.467	370.333	1	191.65	165.86	159.89	413	342	356	1	1	1
319089	BGIR9606_356056,NM_001310135.1,URS00008B5D7C,URS00008B95DA,URS00008BE611,URS0000D58024,XM_011537430.2,XM_011537431.2,XM_011537432.2,XM_017021254.1,XM_017021255.1,XM_017021256.1,XM_017021257.1,XM_024449560.1,XR_001750287.1,XR_943762.2	gene	group	mRNA	P18neat1WT-vs-P18neat1m6Amut	P18neat1WT	P18neat1m6Amut	Up	1.57e-222	4.55e-220	2.44018	P18neat1WT:P18neat1WT1,P18neat1WT2,P18neat1WT3	P18neat1WT:P18neat1WT1,P18neat1WT2,P18neat1WT3	3	3	15.5833	770.487	1	12.53	15.46	18.76	670.61	830.97	809.88	1	1	1	P18neat1m6Amut:P18neat1m6Amut3,P18neat1m6Amut2,P18neat1m6Amut1	P18neat1m6Amut:P18neat1m6Amut3,P18neat1m6Amut2,P18neat1m6Amut1	3	3	100.363	1580.66	1	94.1	118.61	88.38	1558.53	1563.75	1619.71	1	1	1
5066	NM_000919.3,NM_001177306.1,NM_001319943.1,NM_138766.2,NM_138821.2,NM_138822.2,NR_033440.1,URS00008B1FB0,URS00008B4235,URS00008BB1D5,URS00009BDC28,URS0000D57132,URS0000D58815,XM_011543419.3,XM_017009495.2,XM_017009496.2,XM_017009497.2,XM_017009499.2,XM_017009500.2,XM_017009502.2,XM_017009504.2,XM_017009505.2,XM_017009507.2,XM_017009508.2,XM_017009509.2,XM_017009511.2,XM_024446066.1,XM_024446067.1,…	gene	group	mRNA	P18neat1WT-vs-P18neat1m6Amut	P18neat1WT	P18neat1m6Amut	Dw	2.41e-222	6.93e-220	-3.16354	P18neat1WT:P18neat1WT1,P18neat1WT2,P18neat1WT3	P18neat1WT:P18neat1WT1,P18neat1WT2,P18neat1WT3	3	3	61.09	3572	1	58.53	60.21	64.53	3311	3668	3737	1	1	1	P18neat1m6Amut:P18neat1m6Amut3,P18neat1m6Amut2,P18neat1m6Amut1	P18neat1m6Amut:P18neat1m6Amut3,P18neat1m6Amut2,P18neat1m6Amut1	3	3	8.38	151	1	7.22	8.83	9.09	139	152	162	1	1	1
81567	NM_001145549.3,NM_030810.4	gene	group	mRNA	P18neat1WT-vs-P18neat1m6Amut	P18neat1WT	P18neat1m6Amut	Dw	2.81e-222	8.01e-220	-2.47737	P18neat1WT:P18neat1WT1,P18neat1WT2,P18neat1WT3	P18neat1WT:P18neat1WT1,P18neat1WT2,P18neat1WT3	3	3	120.08	5730.11	1	122.22	124.81	113.21	5627.66	6190.95	5371.71	1	1	1	P18neat1m6Amut:P18neat1m6Amut3,P18neat1m6Amut2,P18neat1m6Amut1	P18neat1m6Amut:P18neat1m6Amut3,P18neat1m6Amut2,P18neat1m6Amut1	3	3	26.0033	390.34	1	27.13	23.38	27.5	409.71	336.78	424.53	1	1	1
104472715	BGIR9606_359981,BGIR9606_360025,BGIR9606_360026,BGIR9606_360028,BGIR9606_360030,BGIR9606_360032,BGIR9606_360033,BGIR9606_360035,BGIR9606_360037,NR_146177.1,URS000026AD69,URS000029B9BA,URS000054982B,URS00008B2012,URS00008B20D8,URS00008B2192,URS00008B235D,URS00008B27A5,URS00008B2929,URS00008B2C03,URS00008B2CE6,URS00008B2FCD,URS00008B2FEC,URS00008B35A9,URS00008B3F3B,URS00008B4004,URS00008B44FB,URS00…	gene	group	lncRNA	P18neat1WT-vs-P18neat1m6Amut	P18neat1WT	P18neat1m6Amut	Up	3.37e-222	9.56e-220	2.04502	P18neat1WT:P18neat1WT1,P18neat1WT2,P18neat1WT3	P18neat1WT:P18neat1WT1,P18neat1WT2,P18neat1WT3	3	3	50.2533	2226.06	1	52.16	52.82	45.78	2286.17	2394.23	1997.77	1	1	1	P18neat1m6Amut:P18neat1m6Amut3,P18neat1m6Amut2,P18neat1m6Amut1	P18neat1m6Amut:P18neat1m6Amut3,P18neat1m6Amut2,P18neat1m6Amut1	3	3	192.17	3477.55	1	188.86	191.32	196.33	3415.59	3413.35	3603.7	1	1	1
2771	NM_001166425.1,NM_001282617.1,NM_001282618.1,NM_001282619.1,NM_001282620.1,NM_002070.3,URS00007853DB,URS00008B4794,URS00008B8445	gene	group	mRNA	P18neat1WT-vs-P18neat1m6Amut	P18neat1WT	P18neat1m6Amut	Dw	1.16e-221	3.27e-219	-2.36279	P18neat1WT:P18neat1WT1,P18neat1WT2,P18neat1WT3	P18neat1WT:P18neat1WT1,P18neat1WT2,P18neat1WT3	3	3	149.233	5344.8	1	142.32	150.87	154.51	4917.8	5601.55	5515.06	1	1	1	P18neat1m6Amut:P18neat1m6Amut3,P18neat1m6Amut2,P18neat1m6Amut1	P18neat1m6Amut:P18neat1m6Amut3,P18neat1m6Amut2,P18neat1m6Amut1	3	3	35.0867	393.56	1	36.31	34.84	34.11	407	381	392.68	1	1	1
100505817	BGIR9606_375023,BGIR9606_375024,BGIR9606_375025,BGIR9606_375026,BGIR9606_375033,NR_038340.1,URS00008B30B2,URS00008B5AFA,URS00008B86B9,URS00008B8C06,URS00008BB86A,URS00008BF536,URS00008C0C14,URS00009ADC1C,URS00009B4CEA	gene	group	lncRNA	P18neat1WT-vs-P18neat1m6Amut	P18neat1WT	P18neat1m6Amut	Dw	1.96e-221	5.49e-219	-8.15615	P18neat1WT:P18neat1WT1,P18neat1WT2,P18neat1WT3	P18neat1WT:P18neat1WT1,P18neat1WT2,P18neat1WT3	3	3	361.167	8290.4	1	363.01	367.8	352.69	7935.67	8815.05	8120.49	1	1	1	P18neat1m6Amut:P18neat1m6Amut3,P18neat1m6Amut2,P18neat1m6Amut1	P18neat1m6Amut:P18neat1m6Amut3,P18neat1m6Amut2,P18neat1m6Amut1	3	3	1.11	11.7133	1	0.79	1.44	1.1	10.86	12.52	11.76	1	1	1
10763	NM_006617.1,URS0000D5A6C2	gene	group	mRNA	P18neat1WT-vs-P18neat1m6Amut	P18neat1WT	P18neat1m6Amut	Dw	3.45e-220	9.59e-218	-6.45618	P18neat1WT:P18neat1WT1,P18neat1WT2,P18neat1WT3	P18neat1WT:P18neat1WT1,P18neat1WT2,P18neat1WT3	3	3	53.1133	4786.67	1	59.42	53.03	46.89	5173	4976	4211	1	1	1	P18neat1m6Amut:P18neat1m6Amut3,P18neat1m6Amut2,P18neat1m6Amut1	P18neat1m6Amut:P18neat1m6Amut3,P18neat1m6Amut2,P18neat1m6Amut1	3	3	0.843333	20.6667	1	0.95	0.72	0.86	19	18	25	1	1	1
1366	NM_001185022.1,NM_001185023.1,NM_001307.5	gene	group	mRNA	P18neat1WT-vs-P18neat1m6Amut	P18neat1WT	P18neat1m6Amut	Up	8.64e-220	2.39e-217	7.87615	P18neat1WT:P18neat1WT1,P18neat1WT2,P18neat1WT3	P18neat1WT:P18neat1WT1,P18neat1WT2,P18neat1WT3	3	3	0.456667	12.3333	1	0.42	0.51	0.44	10	14	13	1	1	1	P18neat1m6Amut:P18neat1m6Amut3,P18neat1m6Amut2,P18neat1m6Amut1	P18neat1m6Amut:P18neat1m6Amut3,P18neat1m6Amut2,P18neat1m6Amut1	3	3	122.58	1097	1	121.36	125.13	121.25	1095	1062	1134	1	1	1
55243	NM_001286349.1,NM_018240.6,URS00008B42F7,XM_005245305.5	gene	group	mRNA	P18neat1WT-vs-P18neat1m6Amut	P18neat1WT	P18neat1m6Amut	Dw	1.16e-219	3.17e-217	-5.38011	P18neat1WT:P18neat1WT1,P18neat1WT2,P18neat1WT3	P18neat1WT:P18neat1WT1,P18neat1WT2,P18neat1WT3	3	3	27.2133	3223.67	1	26.59	27.17	27.88	3101	3273	3297	1	1	1	P18neat1m6Amut:P18neat1m6Amut3,P18neat1m6Amut2,P18neat1m6Amut1	P18neat1m6Amut:P18neat1m6Amut3,P18neat1m6Amut2,P18neat1m6Amut1	3	3	0.76	29.3333	1	0.8	0.75	0.73	31	28	29	1	1	1
11167	NM_007085.4,URS00008B547A,XM_024453327.1	gene	group	mRNA	P18neat1WT-vs-P18neat1m6Amut	P18neat1WT	P18neat1m6Amut	Dw	3.47e-218	9.47e-216	-6.65406	P18neat1WT:P18neat1WT1,P18neat1WT2,P18neat1WT3	P18neat1WT:P18neat1WT1,P18neat1WT2,P18neat1WT3	3	3	75.1667	4608.67	1	74.1	73.99	77.41	4365	4727	4734	1	1	1	P18neat1m6Amut:P18neat1m6Amut3,P18neat1m6Amut2,P18neat1m6Amut1	P18neat1m6Amut:P18neat1m6Amut3,P18neat1m6Amut2,P18neat1m6Amut1	3	3	0.996667	17.3333	1	1	1.21	0.78	18	20	14	1	1	1
3691	BGIR9606_372460,NM_000213.4,NM_001005619.1,NM_001005731.2,NM_001321123.1,URS00008BAACD,XM_005257309.2,XM_005257311.4,XM_006721866.3,XM_006721867.3,XM_006721868.3,XM_006721870.3,XM_011524751.2,XM_011524752.2	gene	group	mRNA	P18neat1WT-vs-P18neat1m6Amut	P18neat1WT	P18neat1m6Amut	Dw	6.63e-218	1.8e-215	-4.82367	P18neat1WT:P18neat1WT1,P18neat1WT2,P18neat1WT3	P18neat1WT:P18neat1WT1,P18neat1WT2,P18neat1WT3	3	3	54.2367	4941.39	1	44.6	54.33	63.78	3945	5125.05	5754.11	1	1	1	P18neat1m6Amut:P18neat1m6Amut3,P18neat1m6Amut2,P18neat1m6Amut1	P18neat1m6Amut:P18neat1m6Amut3,P18neat1m6Amut2,P18neat1m6Amut1	3	3	2.58333	66	1	2.55	3	2.2	75	66	57	1	1	1
7837	BGIR9606_274857,NM_012293.2,URS00009B0AAA,URS00009BA919,URS0000D58533,XM_005264707.3,XM_011510396.1	gene	group	mRNA	P18neat1WT-vs-P18neat1m6Amut	P18neat1WT	P18neat1m6Amut	Dw	8.45e-218	2.28e-215	-6.01856	P18neat1WT:P18neat1WT1,P18neat1WT2,P18neat1WT3	P18neat1WT:P18neat1WT1,P18neat1WT2,P18neat1WT3	3	3	35.7967	3711.15	1	35.96	37	34.43	3569	3900.44	3664	1	1	1	P18neat1m6Amut:P18neat1m6Amut3,P18neat1m6Amut2,P18neat1m6Amut1	P18neat1m6Amut:P18neat1m6Amut3,P18neat1m6Amut2,P18neat1m6Amut1	3	3	0.793333	21.6733	1	0.78	1.17	0.43	21	29.02	15	1	1	1
7851	NM_005434.4,XM_011511809.1	gene	group	mRNA	P18neat1WT-vs-P18neat1m6Amut	P18neat1WT	P18neat1m6Amut	Dw	3.39e-217	9.06e-215	-3.71127	P18neat1WT:P18neat1WT1,P18neat1WT2,P18neat1WT3	P18neat1WT:P18neat1WT1,P18neat1WT2,P18neat1WT3	3	3	73.5633	3111	1	76.49	70.19	74.01	3109.35	3090.23	3133.43	1	1	1	P18neat1m6Amut:P18neat1m6Amut3,P18neat1m6Amut2,P18neat1m6Amut1	P18neat1m6Amut:P18neat1m6Amut3,P18neat1m6Amut2,P18neat1m6Amut1	3	3	7.23333	90.1333	1	7.97	7.91	5.82	95	99	76.4	1	1	1
8912	NM_001005407.1,NM_021098.2,URS00004166D9,URS000059B87E,URS00005CB0AA,XM_005255652.4,XM_006720963.3,XM_006720964.3,XM_006720965.3,XM_006720967.3,XM_006720968.3,XM_011522724.2,XM_011522727.3,XM_017023819.1,XM_017023820.1,XM_017023821.1,XR_002957850.1	gene	group	mRNA	P18neat1WT-vs-P18neat1m6Amut	P18neat1WT	P18neat1m6Amut	Dw	1.52e-216	4.05e-214	-3.41419	P18neat1WT:P18neat1WT1,P18neat1WT2,P18neat1WT3	P18neat1WT:P18neat1WT1,P18neat1WT2,P18neat1WT3	3	3	25.63	2787	1	25.31	26.89	24.69	2637	2932	2792	1	1	1	P18neat1m6Amut:P18neat1m6Amut3,P18neat1m6Amut2,P18neat1m6Amut1	P18neat1m6Amut:P18neat1m6Amut3,P18neat1m6Amut2,P18neat1m6Amut1	3	3	3.29	99	1	3.5	3.34	3.03	101	91	105	1	1	1
283349	BGIR9606_347314,BGIR9606_347332,NM_178169.3,NR_040718.1,URS00001F2AED,URS00005DE401,URS00008BEC58,XM_006719345.3,XM_011538195.2,XM_017019182.1	gene	group	mRNA	P18neat1WT-vs-P18neat1m6Amut	P18neat1WT	P18neat1m6Amut	Up	1.52e-215	4.01e-213	2.07855	P18neat1WT:P18neat1WT1,P18neat1WT2,P18neat1WT3	P18neat1WT:P18neat1WT1,P18neat1WT2,P18neat1WT3	3	3	17.6867	959	1	17.23	17.95	17.88	928	982	967	1	1	1	P18neat1m6Amut:P18neat1m6Amut3,P18neat1m6Amut2,P18neat1m6Amut1	P18neat1m6Amut:P18neat1m6Amut3,P18neat1m6Amut2,P18neat1m6Amut1	3	3	90.8	1534	1	90.15	93.56	88.69	1542	1526	1534	1	1	1
9632	NM_004922.3,NM_198597.2,URS00008C3A10,URS00009B2B9D,URS0000D5971B,URS0000D5BADF,XM_011540380.3,XM_011540381.3,XM_017016967.2,XM_017016968.2	gene	group	mRNA	P18neat1WT-vs-P18neat1m6Amut	P18neat1WT	P18neat1m6Amut	Dw	4.51e-215	1.19e-212	-1.67455	P18neat1WT:P18neat1WT1,P18neat1WT2,P18neat1WT3	P18neat1WT:P18neat1WT1,P18neat1WT2,P18neat1WT3	3	3	142.73	9488.56	1	141.39	144.88	141.92	9100.69	9941.98	9423	1	1	1	P18neat1m6Amut:P18neat1m6Amut3,P18neat1m6Amut2,P18neat1m6Amut1	P18neat1m6Amut:P18neat1m6Amut3,P18neat1m6Amut2,P18neat1m6Amut1	3	3	56.09	1125.67	1	53.91	58.03	56.33	1093	1093	1191	1	1	1
101927056	NR_125395.1,NR_125396.1,URS0000540DE3,URS00008B442E,URS00008B4E13,URS00009B053D,URS00009BAEEA,URS0000D5700C,URS0000D57046,URS0000D5974D,URS0000D5B671,URS0000D5E18D	gene	group	lncRNA	P18neat1WT-vs-P18neat1m6Amut	P18neat1WT	P18neat1m6Amut	Up	8.96e-215	2.34e-212	2.42029	P18neat1WT:P18neat1WT1,P18neat1WT2,P18neat1WT3	P18neat1WT:P18neat1WT1,P18neat1WT2,P18neat1WT3	3	3	2.14667	786.12	1	1.92	2.33	2.19	699.75	878.08	780.53	1	1	1	P18neat1m6Amut:P18neat1m6Amut3,P18neat1m6Amut2,P18neat1m6Amut1	P18neat1m6Amut:P18neat1m6Amut3,P18neat1m6Amut2,P18neat1m6Amut1	3	3	13.4733	1590.54	1	13.82	13.75	12.85	1695.25	1508.45	1567.93	1	1	1
648	NM_005180.8,URS0000002653	gene	group	mRNA	P18neat1WT-vs-P18neat1m6Amut	P18neat1WT	P18neat1m6Amut	Dw	1.78e-214	4.62e-212	-3.79816	P18neat1WT:P18neat1WT1,P18neat1WT2,P18neat1WT3	P18neat1WT:P18neat1WT1,P18neat1WT2,P18neat1WT3	3	3	61.5033	3386.65	1	58.82	58.83	66.86	3125.32	3378.23	3656.39	1	1	1	P18neat1m6Amut:P18neat1m6Amut3,P18neat1m6Amut2,P18neat1m6Amut1	P18neat1m6Amut:P18neat1m6Amut3,P18neat1m6Amut2,P18neat1m6Amut1	3	3	5.29667	92.3333	1	5.42	4.61	5.86	95	77	105	1	1	1
5270	BGIR9606_283899,NM_001136528.1,NM_001136530.1,NM_006216.3,NR_073116.1,URS00009B6D65,XM_005246641.2,XM_017004330.1,XM_017004332.2	gene	group	mRNA	P18neat1WT-vs-P18neat1m6Amut	P18neat1WT	P18neat1m6Amut	Dw	4.17e-213	1.08e-210	-4.12577	P18neat1WT:P18neat1WT1,P18neat1WT2,P18neat1WT3	P18neat1WT:P18neat1WT1,P18neat1WT2,P18neat1WT3	3	3	132.01	4811.67	1	112.63	130.76	152.64	3955	4921	5559	1	1	1	P18neat1m6Amut:P18neat1m6Amut3,P18neat1m6Amut2,P18neat1m6Amut1	P18neat1m6Amut:P18neat1m6Amut3,P18neat1m6Amut2,P18neat1m6Amut1	3	3	8.91333	104.333	1	8.58	9.3	8.86	100	106	107	1	1	1
57186	NM_020343.3,URS00008B62FA,URS00008B9F4B,URS00008BB650,URS00008BFA15,URS00008C30AA,URS00009B3754,URS0000D5A3A3,URS0000D5B183,XM_005260768.2,XM_006723598.1,XM_006723599.1,XM_011529309.1,XM_011529310.2,XM_011529311.2,XM_017027972.1,XM_017027973.1,XM_017027974.1,XM_017027975.1,XM_017027976.1,XM_017027977.1,XR_001754352.1,XR_937111.2,XR_937112.2,XR_937114.2	gene	group	mRNA	P18neat1WT-vs-P18neat1m6Amut	P18neat1WT	P18neat1m6Amut	Up	1.33e-212	3.42e-210	3.59256	P18neat1WT:P18neat1WT1,P18neat1WT2,P18neat1WT3	P18neat1WT:P18neat1WT1,P18neat1WT2,P18neat1WT3	3	3	1.65667	185.667	1	1.97	1.58	1.42	211	196	150	1	1	1	P18neat1m6Amut:P18neat1m6Amut3,P18neat1m6Amut2,P18neat1m6Amut1	P18neat1m6Amut:P18neat1m6Amut3,P18neat1m6Amut2,P18neat1m6Amut1	3	3	24.3367	848.267	1	25.87	24.61	22.53	875.23	846	823.57	1	1	1
3107	NM_001243042.1,NM_002117.5,URS00009AEBFA,URS00009AFC4E,URS00009B19CD,URS00009B2B88,URS00009B7732,URS00009B7946,URS00009C0C73,URS00009C153B,URS00009C3B43	gene	group	mRNA	P18neat1WT-vs-P18neat1m6Amut	P18neat1WT	P18neat1m6Amut	Up	3.5e-212	8.93e-210	3.716	P18neat1WT:P18neat1WT1,P18neat1WT2,P18neat1WT3	P18neat1WT:P18neat1WT1,P18neat1WT2,P18neat1WT3	3	3	5.69	122.613	1	5.17	5.5	6.4	106.85	127.51	133.48	1	1	1	P18neat1m6Amut:P18neat1m6Amut3,P18neat1m6Amut2,P18neat1m6Amut1	P18neat1m6Amut:P18neat1m6Amut3,P18neat1m6Amut2,P18neat1m6Amut1	3	3	82.6033	607.5	1	84.6	80.82	82.39	628.28	579.29	614.93	1	1	1
154810	BGIR9606_341707,BGIR9606_341710,NM_001301007.1,NM_130847.2,URS00003653DE,URS00008B22BC,URS00008B4289,URS00008B954F,URS00008BA7E4,URS00008C00A7,XM_005273798.4,XM_005273801.4,XM_006718772.3,XM_011542626.2,XM_011542628.2	gene	group	mRNA	P18neat1WT-vs-P18neat1m6Amut	P18neat1WT	P18neat1m6Amut	Dw	1.6e-211	4.06e-209	-5.62753	P18neat1WT:P18neat1WT1,P18neat1WT2,P18neat1WT3	P18neat1WT:P18neat1WT1,P18neat1WT2,P18neat1WT3	3	3	27.54	3352.18	1	25.36	27.88	29.38	3066.32	3535.59	3454.63	1	1	1	P18neat1m6Amut:P18neat1m6Amut3,P18neat1m6Amut2,P18neat1m6Amut1	P18neat1m6Amut:P18neat1m6Amut3,P18neat1m6Amut2,P18neat1m6Amut1	3	3	0.61	25.83	1	0.82	0.45	0.56	34	19.03	24.46	1	1	1
54809	NM_001193307.1,NM_017654.3	gene	group	mRNA	P18neat1WT-vs-P18neat1m6Amut	P18neat1WT	P18neat1m6Amut	Dw	6.39e-211	1.61e-208	-5.02564	P18neat1WT:P18neat1WT1,P18neat1WT2,P18neat1WT3	P18neat1WT:P18neat1WT1,P18neat1WT2,P18neat1WT3	3	3	32.6667	3630	1	37.67	29.8	30.53	4058	3453	3379	1	1	1	P18neat1m6Amut:P18neat1m6Amut3,P18neat1m6Amut2,P18neat1m6Amut1	P18neat1m6Amut:P18neat1m6Amut3,P18neat1m6Amut2,P18neat1m6Amut1	3	3	1.21	42.3333	1	1.28	1.19	1.16	45	40	42	1	1	1
196	NM_001621.4,URS00008BA399	gene	group	mRNA	P18neat1WT-vs-P18neat1m6Amut	P18neat1WT	P18neat1m6Amut	Dw	2.2e-210	5.52e-208	-4.71114	P18neat1WT:P18neat1WT1,P18neat1WT2,P18neat1WT3	P18neat1WT:P18neat1WT1,P18neat1WT2,P18neat1WT3	3	3	28.6067	2905.36	1	27.5	28.01	30.31	2695.44	2957.1	3063.53	1	1	1	P18neat1m6Amut:P18neat1m6Amut3,P18neat1m6Amut2,P18neat1m6Amut1	P18neat1m6Amut:P18neat1m6Amut3,P18neat1m6Amut2,P18neat1m6Amut1	3	3	1.32667	42.2367	1	1.2	1.59	1.19	38.71	49	39	1	1	1
4862	BGIR9606_276523,NM_002518.3,URS00004EFD9B,URS00008BA14C,URS00008BC569,URS00009B0667,URS00009BE7EA,URS0000D57A16,XM_005263953.2,XM_005263959.2,XM_005263960.2,XM_005263961.4,XM_011511242.2,XM_011511243.2,XM_017004214.1,XM_017004215.1,XM_017004216.1,XM_017004217.1	gene	group	mRNA	P18neat1WT-vs-P18neat1m6Amut	P18neat1WT	P18neat1m6Amut	Dw	1.81e-207	4.5e-205	-3.42549	P18neat1WT:P18neat1WT1,P18neat1WT2,P18neat1WT3	P18neat1WT:P18neat1WT1,P18neat1WT2,P18neat1WT3	3	3	45.7567	2763.5	1	46.68	45.87	44.72	2706.86	2891.74	2691.91	1	1	1	P18neat1m6Amut:P18neat1m6Amut3,P18neat1m6Amut2,P18neat1m6Amut1	P18neat1m6Amut:P18neat1m6Amut3,P18neat1m6Amut2,P18neat1m6Amut1	3	3	5.38667	97.6667	1	5.72	5.93	4.51	106.55	102.45	84	1	1	1
7145	NM_001308022.1,NM_001308023.1,NM_022648.5,URS00008BE61C,URS00008BFCC1,XM_011511723.2,XM_017004811.1,XM_017004812.1,XM_017004813.2,XM_017004814.1,XM_017004815.1,XM_017004816.2,XM_024453068.1,XM_024453069.1,XM_024453070.1,XM_024453071.1,XM_024453072.1,XM_024453073.1,XM_024453074.1,XM_024453075.1,XM_024453076.1,XM_024453077.1,XM_024453078.1,XM_024453079.1,XM_024453080.1,XM_024453081.1,XM_024453082.1…	gene	group	mRNA	P18neat1WT-vs-P18neat1m6Amut	P18neat1WT	P18neat1m6Amut	Dw	1.88e-207	4.66e-205	-3.14406	P18neat1WT:P18neat1WT1,P18neat1WT2,P18neat1WT3	P18neat1WT:P18neat1WT1,P18neat1WT2,P18neat1WT3	3	3	18.7467	2948.33	1	18.39	18.93	18.92	2809	3030	3006	1	1	1	P18neat1m6Amut:P18neat1m6Amut3,P18neat1m6Amut2,P18neat1m6Amut1	P18neat1m6Amut:P18neat1m6Amut3,P18neat1m6Amut2,P18neat1m6Amut1	3	3	2.49667	126.333	1	2.41	2.58	2.5	117	129	133	1	1	1
26010	BGIR9606_278297,NM_001100422.1,NM_001100423.1,NM_001100424.1,NM_001282735.1,NM_001282743.1,NM_001282744.1,NM_015535.2,URS00009C4318,XM_005246456.1,XM_005246457.1,XM_005246458.2,XM_005246459.1,XM_011510938.1,XM_011510939.1,XM_017003784.2,XM_017003785.2,XM_017003786.1,XM_017003787.1,XM_024452785.1,XM_024452786.1,XM_024452787.1,XM_024452788.1	gene	group	mRNA	P18neat1WT-vs-P18neat1m6Amut	P18neat1WT	P18neat1m6Amut	Dw	1.52e-206	3.75e-204	-3.57362	P18neat1WT:P18neat1WT1,P18neat1WT2,P18neat1WT3	P18neat1WT:P18neat1WT1,P18neat1WT2,P18neat1WT3	3	3	68.2633	2691.02	1	68.26	65.53	71	2652.87	2705.84	2714.34	1	1	1	P18neat1m6Amut:P18neat1m6Amut3,P18neat1m6Amut2,P18neat1m6Amut1	P18neat1m6Amut:P18neat1m6Amut3,P18neat1m6Amut2,P18neat1m6Amut1	3	3	7.10333	86.3267	1	7.37	7.05	6.89	87.75	81.72	89.51	1	1	1
5358	NM_001136025.4,NM_001172335.2,NM_001282337.1,NM_001282338.1,NM_005032.6,URS0000D5B5C3	gene	group	mRNA	P18neat1WT-vs-P18neat1m6Amut	P18neat1WT	P18neat1m6Amut	Dw	8.73e-206	2.14e-203	-2.75176	P18neat1WT:P18neat1WT1,P18neat1WT2,P18neat1WT3	P18neat1WT:P18neat1WT1,P18neat1WT2,P18neat1WT3	3	3	121.713	6800.33	1	111.59	122.9	130.65	6020	7131	7249.99	1	1	1	P18neat1m6Amut:P18neat1m6Amut3,P18neat1m6Amut2,P18neat1m6Amut1	P18neat1m6Amut:P18neat1m6Amut3,P18neat1m6Amut2,P18neat1m6Amut1	3	3	21.4533	382.33	1	23.3	21.48	19.58	428	368	350.99	1	1	1
100506990	BGIR9606_325444,BGIR9606_325459,BGIR9606_325460,NR_040091.1,NR_040092.1,URS0000592F4F,URS00008B2B6E,URS00008B407A,URS00008B4D6F,URS00008B9609,URS00008BAB49,URS00008BC4CF,URS00008BC75F,URS00008C24AF,URS00009B608F,URS00009B808D,URS00009BC63E,URS00009BCA4E,URS00009BD45A,URS00009C0E6F,URS00009C5B8E,URS0000D5A742,URS0000D5AD2C,URS0000D5C8A4	gene	group	lncRNA	P18neat1WT-vs-P18neat1m6Amut	P18neat1WT	P18neat1m6Amut	Up	1.25e-204	3.05e-202	4.02659	P18neat1WT:P18neat1WT1,P18neat1WT2,P18neat1WT3	P18neat1WT:P18neat1WT1,P18neat1WT2,P18neat1WT3	3	3	2.02667	102.22	1	1.98	2.56	1.54	81.8	125.18	99.68	1	1	1	P18neat1m6Amut:P18neat1m6Amut3,P18neat1m6Amut2,P18neat1m6Amut1	P18neat1m6Amut:P18neat1m6Amut3,P18neat1m6Amut2,P18neat1m6Amut1	3	3	31.5767	626.483	1	32.83	32.16	29.74	674.28	589.57	615.6	1	1	1
105376374	URS00008B9872,URS00009B4D8B,URS00009BAB2F,URS0000D56E22,URS0000D58371,URS0000D58B98,URS0000D592D8,URS0000D594F9,URS0000D5A01E,URS0000D5B532,URS0000D5BA9A,URS0000D5BABC,URS0000D5C417,URS0000D5D6D9,URS0000D5D98D,XR_930598.2	gene	group	lncRNA	P18neat1WT-vs-P18neat1m6Amut	P18neat1WT	P18neat1m6Amut	Dw	5.39e-204	1.31e-201	-6.33984	P18neat1WT:P18neat1WT1,P18neat1WT2,P18neat1WT3	P18neat1WT:P18neat1WT1,P18neat1WT2,P18neat1WT3	3	3	21.4533	4424.27	1	18.98	20.93	24.45	3703.68	4625.11	4944.03	1	1	1	P18neat1m6Amut:P18neat1m6Amut3,P18neat1m6Amut2,P18neat1m6Amut1	P18neat1m6Amut:P18neat1m6Amut3,P18neat1m6Amut2,P18neat1m6Amut1	3	3	0.47	21.33	1	0.37	0.55	0.49	19.16	22.99	21.84	1	1	1
4940	BGIR9606_348314,NM_006187.3,URS00004AC9E8,XM_005253889.4,XM_017019363.2	gene	group	mRNA	P18neat1WT-vs-P18neat1m6Amut	P18neat1WT	P18neat1m6Amut	Dw	1.04e-203	2.51e-201	-2.26107	P18neat1WT:P18neat1WT1,P18neat1WT2,P18neat1WT3	P18neat1WT:P18neat1WT1,P18neat1WT2,P18neat1WT3	3	3	82.83	8916.67	1	88.18	76.53	83.78	9186	8579	8985	1	1	1	P18neat1m6Amut:P18neat1m6Amut3,P18neat1m6Amut2,P18neat1m6Amut1	P18neat1m6Amut:P18neat1m6Amut3,P18neat1m6Amut2,P18neat1m6Amut1	3	3	20.8533	706	1	21.38	21.1	20.08	730	688	700	1	1	1
203274	BGIR9606_331725,NR_146625.1,NR_146626.1,URS00003999C1,URS00008C2501,URS00008C2933,URS00008C3C5A,URS00009BE77B,URS00009C189E,URS0000BC44FE,URS0000BC4639,URS0000D5A115,URS0000D5AA92,URS0000D5B24D,URS0000D5D7D3	gene	group	lncRNA	P18neat1WT-vs-P18neat1m6Amut	P18neat1WT	P18neat1m6Amut	Up	1.64e-203	3.92e-201	4.40527	P18neat1WT:P18neat1WT1,P18neat1WT2,P18neat1WT3	P18neat1WT:P18neat1WT1,P18neat1WT2,P18neat1WT3	3	3	0.876667	69.6933	1	1.21	0.75	0.67	84.37	68.63	56.08	1	1	1	P18neat1m6Amut:P18neat1m6Amut3,P18neat1m6Amut2,P18neat1m6Amut1	P18neat1m6Amut:P18neat1m6Amut3,P18neat1m6Amut2,P18neat1m6Amut1	3	3	24.3333	557.733	1	24.27	24.57	24.16	556.82	529.61	586.77	1	1	1
1912	BGIR9606_264555,BGIR9606_264556,BGIR9606_264558,NM_001330488.1,NM_004427.3,NM_198040.2,URS00003962FF,URS000057CEB8,URS0000721205,URS00007D6301,URS00007D7528,URS00007D905C,URS00008118AC,URS00008119CB,URS0000811A6E,URS0000811B44,URS0000811DA8,URS0000811F13,URS00008B3D7F,URS00009C047E,URS00009C16DF,URS00009C3F2B	gene	group	mRNA	P18neat1WT-vs-P18neat1m6Amut	P18neat1WT	P18neat1m6Amut	Dw	3.59e-203	8.55e-201	-2.46763	P18neat1WT:P18neat1WT1,P18neat1WT2,P18neat1WT3	P18neat1WT:P18neat1WT1,P18neat1WT2,P18neat1WT3	3	3	145.02	5220.76	1	157.71	145.71	131.64	5383.59	5500.33	4778.36	1	1	1	P18neat1m6Amut:P18neat1m6Amut3,P18neat1m6Amut2,P18neat1m6Amut1	P18neat1m6Amut:P18neat1m6Amut3,P18neat1m6Amut2,P18neat1m6Amut1	3	3	31.48	357.69	1	32.1	32.37	29.97	349.58	366.12	357.37	1	1	1
1759	NM_001005336.2,NM_001288737.1,NM_001288738.1,NM_001288739.1,NM_004408.3,URS00009B5708,XM_005251763.3,XM_005251768.3,XM_005251769.3,XM_006716992.3,XM_006716993.2,XM_011518335.3,XM_011518336.3,XM_017014369.2,XM_017014370.2,XM_017014371.2,XM_017014372.2,XM_017014373.2,XR_001746219.2,XR_001746220.2,XR_001746221.2,XR_001746222.2	gene	group	mRNA	P18neat1WT-vs-P18neat1m6Amut	P18neat1WT	P18neat1m6Amut	Dw	7.5e-203	1.78e-200	-4.06832	P18neat1WT:P18neat1WT1,P18neat1WT2,P18neat1WT3	P18neat1WT:P18neat1WT1,P18neat1WT2,P18neat1WT3	3	3	51.7533	2496.33	1	54.65	52.67	47.94	2434	2683	2372	1	1	1	P18neat1m6Amut:P18neat1m6Amut3,P18neat1m6Amut2,P18neat1m6Amut1	P18neat1m6Amut:P18neat1m6Amut3,P18neat1m6Amut2,P18neat1m6Amut1	3	3	3.89	56.3333	1	3.83	3.58	4.26	61	48	60	1	1	1
56288	BGIR9606_337288,BGIR9606_337303,BGIR9606_337304,NM_001184785.1,NM_001184786.1,NM_001184787.1,NM_001184788.1,NM_001184789.1,NM_001184790.1,NM_001184791.1,NM_001184792.1,NM_001184793.1,NM_001184794.1,NM_019619.3,URS00008B31A0,URS00008B3CD1,URS00008B4821,URS00008B98C0,URS00008BB387,URS00008BEF6D	gene	group	mRNA	P18neat1WT-vs-P18neat1m6Amut	P18neat1WT	P18neat1m6Amut	Dw	1.55e-202	3.66e-200	-3.31146	P18neat1WT:P18neat1WT1,P18neat1WT2,P18neat1WT3	P18neat1WT:P18neat1WT1,P18neat1WT2,P18neat1WT3	3	3	54.45	2884.33	1	51.91	54.57	56.87	2643	3026	2984	1	1	1	P18neat1m6Amut:P18neat1m6Amut3,P18neat1m6Amut2,P18neat1m6Amut1	P18neat1m6Amut:P18neat1m6Amut3,P18neat1m6Amut2,P18neat1m6Amut1	3	3	8.06	110	1	8.76	7.43	7.99	104	107	119	1	1	1
2896	NM_002087.3,URS00008BE361,XM_005257253.1,XM_024450730.1	gene	group	mRNA	P18neat1WT-vs-P18neat1m6Amut	P18neat1WT	P18neat1m6Amut	Dw	3e-202	7.04e-200	-2.23199	P18neat1WT:P18neat1WT1,P18neat1WT2,P18neat1WT3	P18neat1WT:P18neat1WT1,P18neat1WT2,P18neat1WT3	3	3	149.4	5576.33	1	144.08	147.63	156.49	5166	5742	5821	1	1	1	P18neat1m6Amut:P18neat1m6Amut3,P18neat1m6Amut2,P18neat1m6Amut1	P18neat1m6Amut:P18neat1m6Amut3,P18neat1m6Amut2,P18neat1m6Amut1	3	3	38.72	449.667	1	39.38	37.97	38.81	460	426	463	1	1	1
100287616	NR_040066.1,NR_040067.1,NR_040068.1,NR_040069.1,NR_040070.1,URS000076C70D,URS00007713A5,URS0000772491,URS0000783E7B,URS0000787FED,URS00008B7D8B,URS00008B9A5E,URS00008BBD28,URS00008BDFDE,URS00009AFD60,URS00009C10A8,URS00009C43F1,URS00009C46B7,URS0000D56CCB,URS0000D56F66,URS0000D57F9C,URS0000D58EE7,URS0000D59756,URS0000D5A186,URS0000D5B0A7,URS0000D5B692,URS0000D5BB03,URS0000D5C273,URS0000D5C2CE,URS…	gene	group	lncRNA	P18neat1WT-vs-P18neat1m6Amut	P18neat1WT	P18neat1m6Amut	Dw	2.71e-200	6.32e-198	-3.04489	P18neat1WT:P18neat1WT1,P18neat1WT2,P18neat1WT3	P18neat1WT:P18neat1WT1,P18neat1WT2,P18neat1WT3	3	3	40.2967	2731.46	1	39.04	40.19	41.66	2652.13	2868.83	2673.43	1	1	1	P18neat1m6Amut:P18neat1m6Amut3,P18neat1m6Amut2,P18neat1m6Amut1	P18neat1m6Amut:P18neat1m6Amut3,P18neat1m6Amut2,P18neat1m6Amut1	3	3	5.19667	125.72	1	4.98	5.12	5.49	122.74	118.29	136.13	1	1	1
1969	NM_001329090.1,NM_004431.4,XM_017000537.1	gene	group	mRNA	P18neat1WT-vs-P18neat1m6Amut	P18neat1WT	P18neat1m6Amut	Dw	5.01e-200	1.16e-197	-3.37549	P18neat1WT:P18neat1WT1,P18neat1WT2,P18neat1WT3	P18neat1WT:P18neat1WT1,P18neat1WT2,P18neat1WT3	3	3	86.57	5516	1	76.49	83.7	99.52	4718	5536	6294	1	1	1	P18neat1m6Amut:P18neat1m6Amut3,P18neat1m6Amut2,P18neat1m6Amut1	P18neat1m6Amut:P18neat1m6Amut3,P18neat1m6Amut2,P18neat1m6Amut1	3	3	9.98333	201.333	1	10.71	9.93	9.31	217	193	194	1	1	1
976	BGIR9606_375826,BGIR9606_375827,NM_001025160.2,NM_001784.4,NM_078481.3,URS00000F33F1,URS00008BCC7A,URS0000D5C43A,XM_011528451.3	gene	group	mRNA	P18neat1WT-vs-P18neat1m6Amut	P18neat1WT	P18neat1m6Amut	Dw	7.41e-198	1.71e-195	-3.48861	P18neat1WT:P18neat1WT1,P18neat1WT2,P18neat1WT3	P18neat1WT:P18neat1WT1,P18neat1WT2,P18neat1WT3	3	3	54.6367	2714.38	1	55.56	53.95	54.4	2671.63	2781.33	2690.19	1	1	1	P18neat1m6Amut:P18neat1m6Amut3,P18neat1m6Amut2,P18neat1m6Amut1	P18neat1m6Amut:P18neat1m6Amut3,P18neat1m6Amut2,P18neat1m6Amut1	3	3	5.92667	92.14	1	5.22	5.48	7.08	80.56	83.45	112.41	1	1	1
5829	NM_001080855.2,NM_001243756.1,NM_002859.3,NM_025157.4,URS000077DF9A,URS00008B45C8,URS00008BDAAA,URS00009B15F1,URS00009C3967,URS0000D58DAF,XM_005253917.3,XM_006719532.2,XM_006719534.1,XM_006719535.4,XM_006719536.3,XM_011538622.1,XM_011538623.1,XM_017019726.2,XM_017019729.2,XM_017019730.2,XM_017019732.2,XM_017019733.2,XM_017019734.1,XM_017019735.2,XM_017019736.2,XM_017019737.2,XM_017019738.2,XM_017…	gene	group	mRNA	P18neat1WT-vs-P18neat1m6Amut	P18neat1WT	P18neat1m6Amut	Dw	8.66e-198	1.99e-195	-1.84973	P18neat1WT:P18neat1WT1,P18neat1WT2,P18neat1WT3	P18neat1WT:P18neat1WT1,P18neat1WT2,P18neat1WT3	3	3	131.95	8036.5	1	138.13	133.34	124.38	8157.7	8297.31	7654.48	1	1	1	P18neat1m6Amut:P18neat1m6Amut3,P18neat1m6Amut2,P18neat1m6Amut1	P18neat1m6Amut:P18neat1m6Amut3,P18neat1m6Amut2,P18neat1m6Amut1	3	3	47.0933	845.367	1	46.33	47.41	47.54	835.65	840.75	859.7	1	1	1
8535	NM_003655.2,URS00008BE692,XM_011525399.2	gene	group	mRNA	P18neat1WT-vs-P18neat1m6Amut	P18neat1WT	P18neat1m6Amut	Up	1.22e-196	2.78e-194	2.18259	P18neat1WT:P18neat1WT1,P18neat1WT2,P18neat1WT3	P18neat1WT:P18neat1WT1,P18neat1WT2,P18neat1WT3	3	3	18.46	777.333	1	19.11	18.44	17.83	767	809	756	1	1	1	P18neat1m6Amut:P18neat1m6Amut3,P18neat1m6Amut2,P18neat1m6Amut1	P18neat1m6Amut:P18neat1m6Amut3,P18neat1m6Amut2,P18neat1m6Amut1	3	3	97.5233	1336.33	1	89.87	101.74	100.96	1266	1341	1402	1	1	1
55268	NM_001198961.1,NM_001198962.1,NM_001319958.1,NM_018281.3,URS00008B2E82,URS00009B8CA8,URS00009BB42B,URS00009BE5F6,URS00009C07D6,XM_011541709.2,XM_011541713.3,XM_011541715.3,XM_011541719.2,XM_011541720.3,XM_011541722.2,XM_011541723.2,XM_011541726.3,XM_011541727.3,XM_017001638.1,XM_017001639.1,XM_017001640.1,XM_024448152.1,XM_024448153.1,XM_024448157.1,XM_024448158.1,XM_024448159.1,XM_024448160.1,XM…	gene	group	mRNA	P18neat1WT-vs-P18neat1m6Amut	P18neat1WT	P18neat1m6Amut	Up	2.46e-195	5.59e-193	3.47832	P18neat1WT:P18neat1WT1,P18neat1WT2,P18neat1WT3	P18neat1WT:P18neat1WT1,P18neat1WT2,P18neat1WT3	3	3	5.08	152.353	1	4.78	5.87	4.59	135	183	139.06	1	1	1	P18neat1m6Amut:P18neat1m6Amut3,P18neat1m6Amut2,P18neat1m6Amut1	P18neat1m6Amut:P18neat1m6Amut3,P18neat1m6Amut2,P18neat1m6Amut1	3	3	68.2667	641.333	1	70.43	68.34	66.03	668	631	625	1	1	1
54541	NM_019058.3,URS000037F700	gene	group	mRNA	P18neat1WT-vs-P18neat1m6Amut	P18neat1WT	P18neat1m6Amut	Up	1.45e-194	3.25e-192	2.35653	P18neat1WT:P18neat1WT1,P18neat1WT2,P18neat1WT3	P18neat1WT:P18neat1WT1,P18neat1WT2,P18neat1WT3	3	3	45.75	1265.67	1	46.43	44.09	46.73	1239	1271	1287	1	1	1	P18neat1m6Amut:P18neat1m6Amut3,P18neat1m6Amut2,P18neat1m6Amut1	P18neat1m6Amut:P18neat1m6Amut3,P18neat1m6Amut2,P18neat1m6Amut1	3	3	282.65	2457.33	1	250.76	294.72	302.47	2197	2463	2712	1	1	1
729732	BGIR9606_325461,NR_047662.2,URS00008B2453,URS00008B287B,URS00008BBBBA,URS00008C015F,URS00008C2325,URS00008C2D78,URS00009BDCAC,URS0000A7E4CE,URS0000A8BA19,URS0000A911FC,URS0000D59A9E,URS0000D5E0E1	gene	group	lncRNA	P18neat1WT-vs-P18neat1m6Amut	P18neat1WT	P18neat1m6Amut	Up	1.44e-194	3.25e-192	4.22689	P18neat1WT:P18neat1WT1,P18neat1WT2,P18neat1WT3	P18neat1WT:P18neat1WT1,P18neat1WT2,P18neat1WT3	3	3	1.07667	82.9467	1	1.13	0.85	1.25	83.87	66.31	98.66	1	1	1	P18neat1m6Amut:P18neat1m6Amut3,P18neat1m6Amut2,P18neat1m6Amut1	P18neat1m6Amut:P18neat1m6Amut3,P18neat1m6Amut2,P18neat1m6Amut1	3	3	37.0667	585.473	1	37.06	37.3	36.84	605.73	576.65	574.04	1	1	1
219654	BGIR9606_335198,BGIR9606_338141,BGIR9606_338142,NM_153367.3,URS0000269C66,URS00008B5A2E,URS00008B6C79,URS00008B90C5,URS00008BE254,URS00009C4896,XM_011539452.3	gene	group	mRNA	P18neat1WT-vs-P18neat1m6Amut	P18neat1WT	P18neat1m6Amut	Dw	2.83e-194	6.33e-192	-2.34231	P18neat1WT:P18neat1WT1,P18neat1WT2,P18neat1WT3	P18neat1WT:P18neat1WT1,P18neat1WT2,P18neat1WT3	3	3	71.5533	4017	1	73.04	73.46	68.16	3978	4253	3820	1	1	1	P18neat1m6Amut:P18neat1m6Amut3,P18neat1m6Amut2,P18neat1m6Amut1	P18neat1m6Amut:P18neat1m6Amut3,P18neat1m6Amut2,P18neat1m6Amut1	3	3	19.7333	300	1	20.06	18.78	20.36	320	275	305	1	1	1
3291	NM_000196.3,URS000044D488,URS00008B4438,URS00008B89E1	gene	group	mRNA	P18neat1WT-vs-P18neat1m6Amut	P18neat1WT	P18neat1m6Amut	Up	4.75e-194	1.06e-191	4.1036	P18neat1WT:P18neat1WT1,P18neat1WT2,P18neat1WT3	P18neat1WT:P18neat1WT1,P18neat1WT2,P18neat1WT3	3	3	2.47333	75.3467	1	2.33	2.65	2.44	70.28	86.24	69.52	1	1	1	P18neat1m6Amut:P18neat1m6Amut3,P18neat1m6Amut2,P18neat1m6Amut1	P18neat1m6Amut:P18neat1m6Amut3,P18neat1m6Amut2,P18neat1m6Amut1	3	3	50.5767	487.843	1	50.93	51.27	49.53	489.3	483	491.23	1	1	1
23272	NM_001112736.1,NM_015224.3,URS0000D5BF0E,XM_005264999.2,XM_006713077.3,XM_006713078.2,XM_011533552.3,XM_017006030.2,XM_017006031.2	gene	group	mRNA	P18neat1WT-vs-P18neat1m6Amut	P18neat1WT	P18neat1m6Amut	Dw	8.26e-194	1.83e-191	-2.79131	P18neat1WT:P18neat1WT1,P18neat1WT2,P18neat1WT3	P18neat1WT:P18neat1WT1,P18neat1WT2,P18neat1WT3	3	3	33.4	3170.51	1	33.38	34.72	32.1	3072.9	3382.57	3056.07	1	1	1	P18neat1m6Amut:P18neat1m6Amut3,P18neat1m6Amut2,P18neat1m6Amut1	P18neat1m6Amut:P18neat1m6Amut3,P18neat1m6Amut2,P18neat1m6Amut1	3	3	5.80333	173.333	1	6.21	5.57	5.63	197	160	163	1	1	1
1946	BGIR9606_302823,NM_001962.2,URS00008B9FCE,URS00008C014E,XM_006714565.3,XM_011543250.3,XM_011543251.2,XM_017009205.1	gene	group	mRNA	P18neat1WT-vs-P18neat1m6Amut	P18neat1WT	P18neat1m6Amut	Up	8.75e-194	1.93e-191	2.1421	P18neat1WT:P18neat1WT1,P18neat1WT2,P18neat1WT3	P18neat1WT:P18neat1WT1,P18neat1WT2,P18neat1WT3	3	3	9.66	714	1	10.21	9.42	9.35	697	747	698	1	1	1	P18neat1m6Amut:P18neat1m6Amut3,P18neat1m6Amut2,P18neat1m6Amut1	P18neat1m6Amut:P18neat1m6Amut3,P18neat1m6Amut2,P18neat1m6Amut1	3	3	53.7733	1193.12	1	53.16	55.84	52.32	1193.36	1198	1188	1	1	1
10723	BGIR9606_304603,BGIR9606_304604,BGIR9606_304605,BGIR9606_304607,NM_006598.2,URS0000D5942A,URS0000D5B260,XM_005248231.3,XM_011513939.3,XM_011513940.2,XM_011513941.2,XM_017008958.1,XM_017008959.1,XR_925579.2,XR_925580.2,XR_925582.2	gene	group	mRNA	P18neat1WT-vs-P18neat1m6Amut	P18neat1WT	P18neat1m6Amut	Up	1.64e-192	3.58e-190	2.15948	P18neat1WT:P18neat1WT1,P18neat1WT2,P18neat1WT3	P18neat1WT:P18neat1WT1,P18neat1WT2,P18neat1WT3	3	3	12.94	1047.64	1	13.77	13.28	11.77	1082.03	1126.44	934.46	1	1	1	P18neat1m6Amut:P18neat1m6Amut3,P18neat1m6Amut2,P18neat1m6Amut1	P18neat1m6Amut:P18neat1m6Amut3,P18neat1m6Amut2,P18neat1m6Amut1	3	3	65.99	1771.46	1	65.49	67.56	64.92	1772.81	1751.57	1790	1	1	1
444	NM_001164750.1,NM_001164751.1,NM_001164752.1,NM_001164753.1,NM_001164754.1,NM_001164755.1,NM_001164756.1,NM_004318.3,NM_020164.4,NM_032466.3,NM_032467.3,NM_032468.4,URS000071C18E,URS00008B4A84,URS00009B6B15,URS00009BB2EB,URS00009C03EA,XM_005251235.2,XM_005251236.2,XM_005251239.2,XM_005251240.1,XM_005251242.3,XM_005251243.2,XM_005251244.1,XM_005251246.3,XM_005251247.2,XM_017013419.1,XM_017013420.1…	gene	group	mRNA	P18neat1WT-vs-P18neat1m6Amut	P18neat1WT	P18neat1m6Amut	Up	2.72e-192	5.92e-190	1.41373	P18neat1WT:P18neat1WT1,P18neat1WT2,P18neat1WT3	P18neat1WT:P18neat1WT1,P18neat1WT2,P18neat1WT3	3	3	221.933	8729.3	1	229.01	215.59	221.2	8622.95	8860.99	8703.97	1	1	1	P18neat1m6Amut:P18neat1m6Amut3,P18neat1m6Amut2,P18neat1m6Amut1	P18neat1m6Amut:P18neat1m6Amut3,P18neat1m6Amut2,P18neat1m6Amut1	3	3	767.527	8811.33	1	768.52	765.34	768.72	9012	8678	8743.98	1	1	1
10498	NM_199141.1,URS0000D5BE5C,XM_005259708.4,XM_011527638.2	gene	group	mRNA	P18neat1WT-vs-P18neat1m6Amut	P18neat1WT	P18neat1m6Amut	Dw	1.51e-191	3.27e-189	-2.36245	P18neat1WT:P18neat1WT1,P18neat1WT2,P18neat1WT3	P18neat1WT:P18neat1WT1,P18neat1WT2,P18neat1WT3	3	3	71.56	3558.87	1	70.63	72.44	71.61	3409.9	3741.03	3525.68	1	1	1	P18neat1m6Amut:P18neat1m6Amut3,P18neat1m6Amut2,P18neat1m6Amut1	P18neat1m6Amut:P18neat1m6Amut3,P18neat1m6Amut2,P18neat1m6Amut1	3	3	17.1167	262.077	1	18.49	17.13	15.73	278.16	249	259.07	1	1	1
10509	NM_001324029.1,NM_001324030.1,NM_001324031.1,NM_001324032.1,NM_001324033.1,NM_001324034.1,NM_020210.3,NM_198925.2,URS00008BF577	gene	group	mRNA	P18neat1WT-vs-P18neat1m6Amut	P18neat1WT	P18neat1m6Amut	Dw	6.05e-191	1.31e-188	-2.89488	P18neat1WT:P18neat1WT1,P18neat1WT2,P18neat1WT3	P18neat1WT:P18neat1WT1,P18neat1WT2,P18neat1WT3	3	3	57.0267	3401	1	55.18	55.4	60.5	3172	3440	3591	1	1	1	P18neat1m6Amut:P18neat1m6Amut3,P18neat1m6Amut2,P18neat1m6Amut1	P18neat1m6Amut:P18neat1m6Amut3,P18neat1m6Amut2,P18neat1m6Amut1	3	3	9.26333	173.333	1	9.06	8.81	9.92	167	162	191	1	1	1
4650	NM_001130065.1,NM_004145.3,URS00000A6724,URS00002A84D0,URS0000441750,URS0000494BE8,URS00005D47F8,URS00008B8188,URS00009AF8AA,URS0000D585C7,URS0000D5DDB7	gene	group	mRNA	P18neat1WT-vs-P18neat1m6Amut	P18neat1WT	P18neat1m6Amut	Dw	2.64e-190	5.68e-188	-1.94387	P18neat1WT:P18neat1WT1,P18neat1WT2,P18neat1WT3	P18neat1WT:P18neat1WT1,P18neat1WT2,P18neat1WT3	3	3	47.37	5515.64	1	48.14	48.46	45.51	5495.34	5781.18	5270.4	1	1	1	P18neat1m6Amut:P18neat1m6Amut3,P18neat1m6Amut2,P18neat1m6Amut1	P18neat1m6Amut:P18neat1m6Amut3,P18neat1m6Amut2,P18neat1m6Amut1	3	3	16.6767	543.34	1	17.43	16.46	16.14	564	514.26	551.76	1	1	1
3151	NM_005517.3,URS00009B3953,URS00009B7540	gene	group	mRNA	P18neat1WT-vs-P18neat1m6Amut	P18neat1WT	P18neat1m6Amut	Dw	4.75e-190	1.02e-187	-1.85636	P18neat1WT:P18neat1WT1,P18neat1WT2,P18neat1WT3	P18neat1WT:P18neat1WT1,P18neat1WT2,P18neat1WT3	3	3	246.013	6336.79	1	255.6	236.82	245.62	6209.64	6500.02	6300.72	1	1	1	P18neat1m6Amut:P18neat1m6Amut3,P18neat1m6Amut2,P18neat1m6Amut1	P18neat1m6Amut:P18neat1m6Amut3,P18neat1m6Amut2,P18neat1m6Amut1	3	3	81.3367	663.387	1	89.15	79.33	75.53	697.16	638.1	654.9	1	1	1
3688	NM_002211.3,NM_033668.2,NM_133376.2,URS00008B2A4E,URS00008B416D,URS00008BEF1F	gene	group	mRNA	P18neat1WT-vs-P18neat1m6Amut	P18neat1WT	P18neat1m6Amut	Dw	9.27e-190	1.97e-187	-1.72292	P18neat1WT:P18neat1WT1,P18neat1WT2,P18neat1WT3	P18neat1WT:P18neat1WT1,P18neat1WT2,P18neat1WT3	3	3	241.23	14099.9	1	230.39	244.27	249.03	13145.2	14654.8	14499.6	1	1	1	P18neat1m6Amut:P18neat1m6Amut3,P18neat1m6Amut2,P18neat1m6Amut1	P18neat1m6Amut:P18neat1m6Amut3,P18neat1m6Amut2,P18neat1m6Amut1	3	3	88.15	1618.39	1	92.17	87.02	85.26	1722.85	1521.58	1610.73	1	1	1
55959	NM_001161841.1,NM_018837.3,NM_198596.2,URS000040E33D,URS00008B96BB,URS00008BC340,URS00008C2222,URS0000D5BD28,XM_005260458.3,XM_006723827.2,XM_006723828.2,XM_006723829.3,XM_006723830.2,XM_011528913.1,XM_011528914.2,XM_011528915.2,XM_011528916.2,XM_017027955.2	gene	group	mRNA	P18neat1WT-vs-P18neat1m6Amut	P18neat1WT	P18neat1m6Amut	Dw	1.73e-189	3.67e-187	-7.2063	P18neat1WT:P18neat1WT1,P18neat1WT2,P18neat1WT3	P18neat1WT:P18neat1WT1,P18neat1WT2,P18neat1WT3	3	3	78.18	4809.62	1	77.6	78.73	78.21	4620.38	4969.62	4838.86	1	1	1	P18neat1m6Amut:P18neat1m6Amut3,P18neat1m6Amut2,P18neat1m6Amut1	P18neat1m6Amut:P18neat1m6Amut3,P18neat1m6Amut2,P18neat1m6Amut1	3	3	0.546667	12.77	1	0.5	0.75	0.39	11.4	16.55	10.36	1	1	1
646762	BGIR9606_319497,NR_024278.1,URS00008B2773,URS00008B859E,URS00008B8D43,URS00008C29F2	gene	group	lncRNA	P18neat1WT-vs-P18neat1m6Amut	P18neat1WT	P18neat1m6Amut	Dw	4.53e-189	9.53e-187	-3.25113	P18neat1WT:P18neat1WT1,P18neat1WT2,P18neat1WT3	P18neat1WT:P18neat1WT1,P18neat1WT2,P18neat1WT3	3	3	36.2367	2764.77	1	36.81	37.3	34.6	2844.41	2875.46	2574.44	1	1	1	P18neat1m6Amut:P18neat1m6Amut3,P18neat1m6Amut2,P18neat1m6Amut1	P18neat1m6Amut:P18neat1m6Amut3,P18neat1m6Amut2,P18neat1m6Amut1	3	3	4.60333	110.4	1	4.19	5.46	4.16	103.12	110.53	117.55	1	1	1
2023	NM_001201483.3,NM_001353346.2,NM_001428.4,URS000007220D,URS0000D57210	gene	group	mRNA	P18neat1WT-vs-P18neat1m6Amut	P18neat1WT	P18neat1m6Amut	Dw	4.64e-189	9.73e-187	-1.69322	P18neat1WT:P18neat1WT1,P18neat1WT2,P18neat1WT3	P18neat1WT:P18neat1WT1,P18neat1WT2,P18neat1WT3	3	3	1338.67	38150.3	1	1416.38	1358.42	1241.22	38986	40335	35130	1	1	1	P18neat1m6Amut:P18neat1m6Amut3,P18neat1m6Amut2,P18neat1m6Amut1	P18neat1m6Amut:P18neat1m6Amut3,P18neat1m6Amut2,P18neat1m6Amut1	3	3	487.633	4470.33	1	473.81	478.82	510.27	4361	4240	4810	1	1	1
9123	NM_001042422.2,NM_001042423.2,NM_001206950.1,NM_001206951.1,NM_001206952.1,NM_004207.3,URS00008B9282,URS00008B9D61,URS00008C3795,URS0000D5DA4E,XM_024451023.1	gene	group	mRNA	P18neat1WT-vs-P18neat1m6Amut	P18neat1WT	P18neat1m6Amut	Dw	5.71e-189	1.19e-186	-3.27867	P18neat1WT:P18neat1WT1,P18neat1WT2,P18neat1WT3	P18neat1WT:P18neat1WT1,P18neat1WT2,P18neat1WT3	3	3	118.133	3942.97	1	132.6	117.96	103.84	4292.48	4094.36	3442.08	1	1	1	P18neat1m6Amut:P18neat1m6Amut3,P18neat1m6Amut2,P18neat1m6Amut1	P18neat1m6Amut:P18neat1m6Amut3,P18neat1m6Amut2,P18neat1m6Amut1	3	3	14.8733	154.6	1	15.07	14.66	14.89	154.83	148.33	160.64	1	1	1
4128	NM_000240.3,NM_001270458.1	gene	group	mRNA	P18neat1WT-vs-P18neat1m6Amut	P18neat1WT	P18neat1m6Amut	Up	1.36e-188	2.82e-186	7.93841	P18neat1WT:P18neat1WT1,P18neat1WT2,P18neat1WT3	P18neat1WT:P18neat1WT1,P18neat1WT2,P18neat1WT3	3	3	0.116667	10.3333	1	0.14	0.12	0.09	12	11	8	1	1	1	P18neat1m6Amut:P18neat1m6Amut3,P18neat1m6Amut2,P18neat1m6Amut1	P18neat1m6Amut:P18neat1m6Amut3,P18neat1m6Amut2,P18neat1m6Amut1	3	3	35.2433	959.667	1	34.5	35.96	35.27	948	942	989	1	1	1
4301	NM_001040000.2,NM_001207008.1,NM_001291964.1,URS00008B1FD3,URS00008B8C7C,XM_005266996.3,XM_005266997.2,XM_006715491.2,XM_006715494.3,XM_017010878.1,XM_017010879.1,XM_017010880.1,XM_017010881.1,XM_017010882.1,XM_017010883.1,XM_017010884.1,XM_017010885.1,XM_017010886.1,XM_017010887.1,XM_024446446.1,XR_001743427.1	gene	group	mRNA	P18neat1WT-vs-P18neat1m6Amut	P18neat1WT	P18neat1m6Amut	Up	2.16e-187	4.46e-185	3.54425	P18neat1WT:P18neat1WT1,P18neat1WT2,P18neat1WT3	P18neat1WT:P18neat1WT1,P18neat1WT2,P18neat1WT3	3	3	1.19667	125	1	1.42	1.12	1.05	127	124	124	1	1	1	P18neat1m6Amut:P18neat1m6Amut3,P18neat1m6Amut2,P18neat1m6Amut1	P18neat1m6Amut:P18neat1m6Amut3,P18neat1m6Amut2,P18neat1m6Amut1	3	3	15.55	552.747	1	17.59	14.12	14.94	589.2	515.04	554	1	1	1
23195	NM_014611.2,URS00008B8307,URS00008BA287,XM_005248700.3,XM_006715405.3,XM_011535635.2,XM_011535636.3,XM_024446382.1	gene	group	mRNA	P18neat1WT-vs-P18neat1m6Amut	P18neat1WT	P18neat1m6Amut	Dw	2.28e-186	4.69e-184	-2.72382	P18neat1WT:P18neat1WT1,P18neat1WT2,P18neat1WT3	P18neat1WT:P18neat1WT1,P18neat1WT2,P18neat1WT3	3	3	18.6567	4814.92	1	21.06	19.11	15.8	5082.4	5119.22	4243.13	1	1	1	P18neat1m6Amut:P18neat1m6Amut3,P18neat1m6Amut2,P18neat1m6Amut1	P18neat1m6Amut:P18neat1m6Amut3,P18neat1m6Amut2,P18neat1m6Amut1	3	3	3.86667	276.583	1	2.98	4.4	4.22	266	275.86	287.89	1	1	1
901	NM_004354.2,URS00009C4DD0,XM_011532398.1,XM_011532399.2	gene	group	mRNA	P18neat1WT-vs-P18neat1m6Amut	P18neat1WT	P18neat1m6Amut	Up	2.97e-186	6.07e-184	3.17425	P18neat1WT:P18neat1WT1,P18neat1WT2,P18neat1WT3	P18neat1WT:P18neat1WT1,P18neat1WT2,P18neat1WT3	3	3	4.23	186.207	1	4.59	4.02	4.08	192.7	180	185.92	1	1	1	P18neat1m6Amut:P18neat1m6Amut3,P18neat1m6Amut2,P18neat1m6Amut1	P18neat1m6Amut:P18neat1m6Amut3,P18neat1m6Amut2,P18neat1m6Amut1	3	3	43.6767	635.623	1	41.34	47.77	41.92	626	648.94	631.93	1	1	1
79684	NM_001308027.1,NM_001312919.1,NM_001312920.1,NM_001312921.1,NM_001352400.1,NM_001352401.1,NM_024631.3,URS00008B563C,URS00008B9DAF,URS0000A82735,XM_005271674.4,XM_006718905.2,XM_006718906.3,XM_011542981.3,XM_011542982.3,XM_017018296.2,XM_017018297.1,XM_017018298.2,XR_002957196.1	gene	group	mRNA	P18neat1WT-vs-P18neat1m6Amut	P18neat1WT	P18neat1m6Amut	Dw	1.07e-185	2.18e-183	-2.45919	P18neat1WT:P18neat1WT1,P18neat1WT2,P18neat1WT3	P18neat1WT:P18neat1WT1,P18neat1WT2,P18neat1WT3	3	3	37.2067	4194.22	1	36.2	35.46	39.96	4053.06	4253.57	4276.04	1	1	1	P18neat1m6Amut:P18neat1m6Amut3,P18neat1m6Amut2,P18neat1m6Amut1	P18neat1m6Amut:P18neat1m6Amut3,P18neat1m6Amut2,P18neat1m6Amut1	3	3	10.9667	289.71	1	9.83	11.38	11.69	257.67	298.61	312.85	1	1	1
64423	NM_001031714.3,NM_022489.3,NM_032714.2,URS0000283763,URS00009C014E,URS00009C2675,XM_005268004.4,XM_005268005.4,XM_017021595.1,XR_001750518.1	gene	group	mRNA	P18neat1WT-vs-P18neat1m6Amut	P18neat1WT	P18neat1m6Amut	Dw	9.14e-185	1.85e-182	-2.19855	P18neat1WT:P18neat1WT1,P18neat1WT2,P18neat1WT3	P18neat1WT:P18neat1WT1,P18neat1WT2,P18neat1WT3	3	3	76.9833	4018.67	1	80.24	77.89	72.82	3943	4279	3834	1	1	1	P18neat1m6Amut:P18neat1m6Amut3,P18neat1m6Amut2,P18neat1m6Amut1	P18neat1m6Amut:P18neat1m6Amut3,P18neat1m6Amut2,P18neat1m6Amut1	3	3	20.7333	331.333	1	20.61	20.58	21.01	343	331	320	1	1	1
116151	BGIR9606_382596,NM_080821.2,URS00008BAE6C	gene	group	mRNA	P18neat1WT-vs-P18neat1m6Amut	P18neat1WT	P18neat1m6Amut	Up	2.89e-184	5.82e-182	2.93409	P18neat1WT:P18neat1WT1,P18neat1WT2,P18neat1WT3	P18neat1WT:P18neat1WT1,P18neat1WT2,P18neat1WT3	3	3	5.62333	254.457	1	6.82	4.77	5.28	265.01	242	256.36	1	1	1	P18neat1m6Amut:P18neat1m6Amut3,P18neat1m6Amut2,P18neat1m6Amut1	P18neat1m6Amut:P18neat1m6Amut3,P18neat1m6Amut2,P18neat1m6Amut1	3	3	48.06	737.333	1	46.35	48.35	49.48	717	713	782	1	1	1
51599	NM_001260489.1,NM_001260490.1,NM_015925.6,NM_205834.3,NM_205835.3,URS0000149345,URS0000159824,XM_005258980.2,XM_005258982.2,XM_011527026.2	gene	group	mRNA	P18neat1WT-vs-P18neat1m6Amut	P18neat1WT	P18neat1m6Amut	Up	3.83e-184	7.69e-182	6.24347	P18neat1WT:P18neat1WT1,P18neat1WT2,P18neat1WT3	P18neat1WT:P18neat1WT1,P18neat1WT2,P18neat1WT3	3	3	0.853333	19	1	0.7	0.89	0.97	13	21	23	1	1	1	P18neat1m6Amut:P18neat1m6Amut3,P18neat1m6Amut2,P18neat1m6Amut1	P18neat1m6Amut:P18neat1m6Amut3,P18neat1m6Amut2,P18neat1m6Amut1	3	3	51.6233	544.667	1	51.24	53.5	50.13	541	546	547	1	1	1
22836	BGIR9606_302664,NM_014899.3,URS00008B6EB6,XM_011543279.2,XM_017009236.1,XM_017009237.1	gene	group	mRNA	P18neat1WT-vs-P18neat1m6Amut	P18neat1WT	P18neat1m6Amut	Dw	9.17e-183	1.83e-180	-4.85111	P18neat1WT:P18neat1WT1,P18neat1WT2,P18neat1WT3	P18neat1WT:P18neat1WT1,P18neat1WT2,P18neat1WT3	3	3	36.07	2614.4	1	38.85	36.28	33.08	2783.16	2648.26	2411.77	1	1	1	P18neat1m6Amut:P18neat1m6Amut3,P18neat1m6Amut2,P18neat1m6Amut1	P18neat1m6Amut:P18neat1m6Amut3,P18neat1m6Amut2,P18neat1m6Amut1	3	3	1.51333	34.3333	1	1.29	1.78	1.47	31	38	34	1	1	1
2059	BGIR9606_346266,NM_004447.5,URS000027BE63,URS00009B9798,URS00009BDE68,URS0000D5CEEE,XM_011520605.3,XM_024448878.1,XM_024448879.1,XM_024448880.1,XM_024448881.1,XM_024448882.1	gene	group	mRNA	P18neat1WT-vs-P18neat1m6Amut	P18neat1WT	P18neat1m6Amut	Dw	1.95e-182	3.87e-180	-4.15567	P18neat1WT:P18neat1WT1,P18neat1WT2,P18neat1WT3	P18neat1WT:P18neat1WT1,P18neat1WT2,P18neat1WT3	3	3	47.4733	2900.34	1	43.48	45.49	53.45	2572.01	2894	3235.02	1	1	1	P18neat1m6Amut:P18neat1m6Amut3,P18neat1m6Amut2,P18neat1m6Amut1	P18neat1m6Amut:P18neat1m6Amut3,P18neat1m6Amut2,P18neat1m6Amut1	3	3	3.53333	61.6667	1	4.8	2.98	2.82	71	57	57	1	1	1
118429	BGIR9606_298350,BGIR9606_298353,NM_001145794.1,NM_001286780.1,NM_001286781.1,NM_058172.5,URS00009AEB93,URS00009C15FC,URS00009C1644,URS0000D5C293,XM_011531587.3	gene	group	mRNA	P18neat1WT-vs-P18neat1m6Amut	P18neat1WT	P18neat1m6Amut	Dw	3.23e-181	6.4e-179	-5.21562	P18neat1WT:P18neat1WT1,P18neat1WT2,P18neat1WT3	P18neat1WT:P18neat1WT1,P18neat1WT2,P18neat1WT3	3	3	50.7967	2485.33	1	49.67	53.73	48.99	2446	2590	2420	1	1	1	P18neat1m6Amut:P18neat1m6Amut3,P18neat1m6Amut2,P18neat1m6Amut1	P18neat1m6Amut:P18neat1m6Amut3,P18neat1m6Amut2,P18neat1m6Amut1	3	3	1.83333	25.3333	1	1.33	2.14	2.03	22	26	28	1	1	1
688	NM_001286818.1,NM_001730.4	gene	group	mRNA	P18neat1WT-vs-P18neat1m6Amut	P18neat1WT	P18neat1m6Amut	Dw	5e-181	9.86e-179	-4.961	P18neat1WT:P18neat1WT1,P18neat1WT2,P18neat1WT3	P18neat1WT:P18neat1WT1,P18neat1WT2,P18neat1WT3	3	3	54.09	3041.67	1	49.6	50.94	61.73	2688	2975	3462	1	1	1	P18neat1m6Amut:P18neat1m6Amut3,P18neat1m6Amut2,P18neat1m6Amut1	P18neat1m6Amut:P18neat1m6Amut3,P18neat1m6Amut2,P18neat1m6Amut1	3	3	2.09	37	1	1.73	2.59	1.95	31	45	35	1	1	1
3956	NM_002305.3,URS0000D58E84	gene	group	mRNA	P18neat1WT-vs-P18neat1m6Amut	P18neat1WT	P18neat1m6Amut	Dw	1.28e-180	2.51e-178	-7.64644	P18neat1WT:P18neat1WT1,P18neat1WT2,P18neat1WT3	P18neat1WT:P18neat1WT1,P18neat1WT2,P18neat1WT3	3	3	701.203	5826.19	1	621.69	715.54	766.38	4934	6226.98	6317.58	1	1	1	P18neat1m6Amut:P18neat1m6Amut3,P18neat1m6Amut2,P18neat1m6Amut1	P18neat1m6Amut:P18neat1m6Amut3,P18neat1m6Amut2,P18neat1m6Amut1	3	3	3.86667	11.06	1	6.04	2.46	3.1	18	6	9.18	1	1	1
3655	BGIR9606_277772,BGIR9606_277776,BGIR9606_277780,BGIR9606_277781,BGIR9606_282911,NM_000210.3,NM_001079818.2,NM_001316306.1,URS0000435C0D,URS00008B2B93,URS00009BFBA8,XM_006712510.1,XM_006712511.1,XM_017004005.1,XM_017004006.1,XM_017004007.1,XM_017004008.1	gene	group	mRNA	P18neat1WT-vs-P18neat1m6Amut	P18neat1WT	P18neat1m6Amut	Dw	2.54e-180	4.96e-178	-2.22182	P18neat1WT:P18neat1WT1,P18neat1WT2,P18neat1WT3	P18neat1WT:P18neat1WT1,P18neat1WT2,P18neat1WT3	3	3	71.32	6380.78	1	75.35	69.58	69.03	6553.19	6374.5	6214.64	1	1	1	P18neat1m6Amut:P18neat1m6Amut3,P18neat1m6Amut2,P18neat1m6Amut1	P18neat1m6Amut:P18neat1m6Amut3,P18neat1m6Amut2,P18neat1m6Amut1	3	3	19.2967	518.903	1	18.97	20.8	18.12	542.94	532.05	481.72	1	1	1
25825	NM_012105.4,NM_138991.2,NM_138992.2,URS00008B30BE,URS00008B84DD,URS00008BED12,URS00009B2590,URS00009BFAD5,URS0000D5CBF8,XM_017028314.1	gene	group	mRNA	P18neat1WT-vs-P18neat1m6Amut	P18neat1WT	P18neat1m6Amut	Dw	9.55e-180	1.86e-177	-3.26952	P18neat1WT:P18neat1WT1,P18neat1WT2,P18neat1WT3	P18neat1WT:P18neat1WT1,P18neat1WT2,P18neat1WT3	3	3	50.5733	2529.43	1	49.5	50.07	52.15	2475.97	2599.47	2512.85	1	1	1	P18neat1m6Amut:P18neat1m6Amut3,P18neat1m6Amut2,P18neat1m6Amut1	P18neat1m6Amut:P18neat1m6Amut3,P18neat1m6Amut2,P18neat1m6Amut1	3	3	7.07	99.3933	1	6.15	7.33	7.73	81.18	107	110	1	1	1
1075	NM_001114173.2,NM_001814.5,NM_148170.4,URS0000D5875E	gene	group	mRNA	P18neat1WT-vs-P18neat1m6Amut	P18neat1WT	P18neat1m6Amut	Dw	1.44e-179	2.78e-177	-2.39737	P18neat1WT:P18neat1WT1,P18neat1WT2,P18neat1WT3	P18neat1WT:P18neat1WT1,P18neat1WT2,P18neat1WT3	3	3	135.157	4708.57	1	129.48	133.22	142.77	4323.94	4829.73	4972.03	1	1	1	P18neat1m6Amut:P18neat1m6Amut3,P18neat1m6Amut2,P18neat1m6Amut1	P18neat1m6Amut:P18neat1m6Amut3,P18neat1m6Amut2,P18neat1m6Amut1	3	3	40.5233	339.287	1	43.36	37.68	40.53	356.54	304.92	356.4	1	1	1
9518	NM_004864.3,URS00008B5938,URS00009B464C,XM_024451789.1	gene	group	mRNA	P18neat1WT-vs-P18neat1m6Amut	P18neat1WT	P18neat1m6Amut	Up	1.56e-178	3.01e-176	2.82175	P18neat1WT:P18neat1WT1,P18neat1WT2,P18neat1WT3	P18neat1WT:P18neat1WT1,P18neat1WT2,P18neat1WT3	3	3	59.4367	1299.67	1	53.89	53.76	70.66	1139	1226	1534	1	1	1	P18neat1m6Amut:P18neat1m6Amut3,P18neat1m6Amut2,P18neat1m6Amut1	P18neat1m6Amut:P18neat1m6Amut3,P18neat1m6Amut2,P18neat1m6Amut1	3	3	508.3	3483.67	1	475.89	547.44	501.57	3289	3616	3546	1	1	1
100874392	BGIR9606_392302,BGIR9606_392303,BGIR9606_392306,BGIR9606_392307,BGIR9606_392308,BGIR9606_392309,BGIR9606_392310,BGIR9606_392311,BGIR9606_392312,BGIR9606_392313,BGIR9606_392314,BGIR9606_392315,BGIR9606_392316,BGIR9606_392317,BGIR9606_392318,BGIR9606_392319,BGIR9606_392320,BGIR9606_392321,BGIR9606_392322,BGIR9606_392323,BGIR9606_392324,BGIR9606_392326,BGIR9606_392333,BGIR9606_392334,NR_046228.1,URS…	gene	group	mRNA	P18neat1WT-vs-P18neat1m6Amut	P18neat1WT	P18neat1m6Amut	Up	2.69e-178	5.17e-176	1.94849	P18neat1WT:P18neat1WT1,P18neat1WT2,P18neat1WT3	P18neat1WT:P18neat1WT1,P18neat1WT2,P18neat1WT3	3	3	51.1367	931.693	1	47.17	53.33	52.91	871.9	1013.66	909.52	1	1	1	P18neat1m6Amut:P18neat1m6Amut3,P18neat1m6Amut2,P18neat1m6Amut1	P18neat1m6Amut:P18neat1m6Amut3,P18neat1m6Amut2,P18neat1m6Amut1	3	3	252.577	1360.17	1	256.38	246.51	254.84	1406.83	1299.55	1374.13	1	1	1
54502	BGIR9606_293997,BGIR9606_297719,BGIR9606_297720,NM_001098634.1,NM_019027.3,URS0000482015,URS00008B7D7C,URS00008BF54E,URS00009AD352,URS00009B0E19,XM_005248103.4,XM_005248107.3,XM_005248108.4,XM_005248109.4,XM_011513707.2,XM_011513708.2,XM_017008304.2,XM_017008306.2,XM_017008307.1,XM_017008308.1,XM_017008309.2,XM_017008310.2,XM_024454098.1	gene	group	mRNA	P18neat1WT-vs-P18neat1m6Amut	P18neat1WT	P18neat1m6Amut	Up	3.72e-177	7.11e-175	3.42674	P18neat1WT:P18neat1WT1,P18neat1WT2,P18neat1WT3	P18neat1WT:P18neat1WT1,P18neat1WT2,P18neat1WT3	3	3	2.13	137.47	1	2.31	1.92	2.16	145.41	134	133	1	1	1	P18neat1m6Amut:P18neat1m6Amut3,P18neat1m6Amut2,P18neat1m6Amut1	P18neat1m6Amut:P18neat1m6Amut3,P18neat1m6Amut2,P18neat1m6Amut1	3	3	26.5933	559.333	1	26.26	28.18	25.34	554	580	544	1	1	1
2180	BGIR9606_296636,BGIR9606_300660,NM_001286708.1,NM_001286710.1,NM_001286711.1,NM_001286712.1,NM_001995.3,URS00007C1CF0,URS00008B61C6,XM_005262828.1,XM_005262829.1,XM_005262831.1,XM_011531742.1,XM_017007887.1,XM_017007888.2,XM_017007889.1	gene	group	mRNA	P18neat1WT-vs-P18neat1m6Amut	P18neat1WT	P18neat1m6Amut	Up	3.89e-176	7.4e-174	2.1853	P18neat1WT:P18neat1WT1,P18neat1WT2,P18neat1WT3	P18neat1WT:P18neat1WT1,P18neat1WT2,P18neat1WT3	3	3	10.1767	611.667	1	10.3	10.2	10.03	605	630	600	1	1	1	P18neat1m6Amut:P18neat1m6Amut3,P18neat1m6Amut2,P18neat1m6Amut1	P18neat1m6Amut:P18neat1m6Amut3,P18neat1m6Amut2,P18neat1m6Amut1	3	3	55.8567	1053.33	1	54.83	59.07	53.67	1039	1069	1052	1	1	1
56994	BGIR9606_347965,BGIR9606_347970,BGIR9606_347971,BGIR9606_347972,BGIR9606_347974,BGIR9606_351209,NM_020244.2,URS00008BB0E9,URS00008BDDA1,URS00009B616C,URS00009BBB41,XM_011538574.1,XM_011538575.1,XR_001748816.1,XR_001748817.1,XR_001748818.1,XR_002957362.1,XR_245946.2	gene	group	mRNA	P18neat1WT-vs-P18neat1m6Amut	P18neat1WT	P18neat1m6Amut	Up	4.76e-176	9.02e-174	2.25908	P18neat1WT:P18neat1WT1,P18neat1WT2,P18neat1WT3	P18neat1WT:P18neat1WT1,P18neat1WT2,P18neat1WT3	3	3	21.99	667.46	1	22.59	21.07	22.31	669.8	656.05	676.53	1	1	1	P18neat1m6Amut:P18neat1m6Amut3,P18neat1m6Amut2,P18neat1m6Amut1	P18neat1m6Amut:P18neat1m6Amut3,P18neat1m6Amut2,P18neat1m6Amut1	3	3	125.083	1211.59	1	119.39	124.91	130.95	1167.41	1162.43	1304.92	1	1	1
4781	BGIR9606_328231,BGIR9606_328233,BGIR9606_328235,BGIR9606_328237,BGIR9606_328239,BGIR9606_328240,BGIR9606_328241,BGIR9606_328243,BGIR9606_328244,BGIR9606_328245,BGIR9606_328246,BGIR9606_328248,BGIR9606_328249,BGIR9606_328250,BGIR9606_331113,BGIR9606_331114,BGIR9606_331115,BGIR9606_331116,BGIR9606_331117,BGIR9606_331118,BGIR9606_331119,BGIR9606_331120,BGIR9606_331121,BGIR9606_331122,BGIR9606_331123…	gene	group	mRNA	P18neat1WT-vs-P18neat1m6Amut	P18neat1WT	P18neat1m6Amut	Dw	1.6e-174	3.02e-172	-2.57268	P18neat1WT:P18neat1WT1,P18neat1WT2,P18neat1WT3	P18neat1WT:P18neat1WT1,P18neat1WT2,P18neat1WT3	3	3	21.87	3032	1	21.7	21.59	22.32	2890	3111	3095	1	1	1	P18neat1m6Amut:P18neat1m6Amut3,P18neat1m6Amut2,P18neat1m6Amut1	P18neat1m6Amut:P18neat1m6Amut3,P18neat1m6Amut2,P18neat1m6Amut1	3	3	4.47333	193	1	4.34	4.88	4.2	190	201	188	1	1	1
7114	NM_021109.3	gene	group	mRNA	P18neat1WT-vs-P18neat1m6Amut	P18neat1WT	P18neat1m6Amut	Dw	3.82e-174	7.17e-172	-9.62508	P18neat1WT:P18neat1WT1,P18neat1WT2,P18neat1WT3	P18neat1WT:P18neat1WT1,P18neat1WT2,P18neat1WT3	3	3	1422.52	13219.6	1	1252.09	1439.71	1575.76	11110.4	13996.4	14552	1	1	1	P18neat1m6Amut:P18neat1m6Amut3,P18neat1m6Amut2,P18neat1m6Amut1	P18neat1m6Amut:P18neat1m6Amut3,P18neat1m6Amut2,P18neat1m6Amut1	3	3	2.17667	6.33333	1	3.77	1.43	1.33	11	4	4	1	1	1
57020	NM_001300743.1,NM_020314.5,URS000076E409,XM_005255435.4,XM_006721065.4,XM_011545897.3,XM_024450355.1,XR_001751954.2,XR_001751955.2	gene	group	mRNA	P18neat1WT-vs-P18neat1m6Amut	P18neat1WT	P18neat1m6Amut	Up	4.67e-174	8.73e-172	3.92468	P18neat1WT:P18neat1WT1,P18neat1WT2,P18neat1WT3	P18neat1WT:P18neat1WT1,P18neat1WT2,P18neat1WT3	3	3	1.73667	87.6667	1	1.96	1.25	2	97	73	93	1	1	1	P18neat1m6Amut:P18neat1m6Amut3,P18neat1m6Amut2,P18neat1m6Amut1	P18neat1m6Amut:P18neat1m6Amut3,P18neat1m6Amut2,P18neat1m6Amut1	3	3	26.2267	505.333	1	26.29	26.36	26.03	515	487	514	1	1	1
4691	NM_005381.2	gene	group	mRNA	P18neat1WT-vs-P18neat1m6Amut	P18neat1WT	P18neat1m6Amut	Dw	7.19e-174	1.34e-171	-1.60658	P18neat1WT:P18neat1WT1,P18neat1WT2,P18neat1WT3	P18neat1WT:P18neat1WT1,P18neat1WT2,P18neat1WT3	3	3	217.583	9489.33	1	222.03	225.7	205.02	9343	10235	8890	1	1	1	P18neat1m6Amut:P18neat1m6Amut3,P18neat1m6Amut2,P18neat1m6Amut1	P18neat1m6Amut:P18neat1m6Amut3,P18neat1m6Amut2,P18neat1m6Amut1	3	3	86.0667	1179.67	1	85.78	84.51	87.91	1185	1113	1241	1	1	1
3099	NM_000189.4,URS00008BF2E7,URS0000D5E03F,XM_005264280.2,XM_011532807.2,XM_017003945.2	gene	group	mRNA	P18neat1WT-vs-P18neat1m6Amut	P18neat1WT	P18neat1m6Amut	Dw	1.43e-173	2.65e-171	-2.36078	P18neat1WT:P18neat1WT1,P18neat1WT2,P18neat1WT3	P18neat1WT:P18neat1WT1,P18neat1WT2,P18neat1WT3	3	3	54.1367	4918	1	58.75	52.73	50.93	5165	4984	4605	1	1	1	P18neat1m6Amut:P18neat1m6Amut3,P18neat1m6Amut2,P18neat1m6Amut1	P18neat1m6Amut:P18neat1m6Amut3,P18neat1m6Amut2,P18neat1m6Amut1	3	3	12.5867	363	1	13.22	12.51	12.03	387	348	354	1	1	1
1029	BGIR9606_331260,NM_000077.4,NM_001195132.1,NM_058195.3,NM_058197.4,URS0000303AE2,URS00007BAEBD,URS00008B5C8B,URS00008BF9AD,XM_005251343.1,XM_011517675.2,XM_011517676.2,XM_011517679.1,XR_929159.2	gene	group	mRNA	P18neat1WT-vs-P18neat1m6Amut	P18neat1WT	P18neat1m6Amut	Dw	2.43e-173	4.49e-171	-4.68405	P18neat1WT:P18neat1WT1,P18neat1WT2,P18neat1WT3	P18neat1WT:P18neat1WT1,P18neat1WT2,P18neat1WT3	3	3	158.677	2738.87	1	140.43	155.65	179.95	2340.23	2796.27	3080.12	1	1	1	P18neat1m6Amut:P18neat1m6Amut3,P18neat1m6Amut2,P18neat1m6Amut1	P18neat1m6Amut:P18neat1m6Amut3,P18neat1m6Amut2,P18neat1m6Amut1	3	3	7.26333	40.64	1	6.97	8.09	6.73	41.92	42	38	1	1	1
2810	NM_006142.4	gene	group	mRNA	P18neat1WT-vs-P18neat1m6Amut	P18neat1WT	P18neat1m6Amut	Dw	3.3e-173	6.07e-171	-5.80699	P18neat1WT:P18neat1WT1,P18neat1WT2,P18neat1WT3	P18neat1WT:P18neat1WT1,P18neat1WT2,P18neat1WT3	3	3	133.707	2760	1	131.62	136.12	133.38	2614	2928	2738	1	1	1	P18neat1m6Amut:P18neat1m6Amut3,P18neat1m6Amut2,P18neat1m6Amut1	P18neat1m6Amut:P18neat1m6Amut3,P18neat1m6Amut2,P18neat1m6Amut1	3	3	2.86333	18.6667	1	4.14	1.61	2.84	27	10	19	1	1	1
79776	BGIR9606_323958,BGIR9606_323959,BGIR9606_326496,NM_024721.4,URS00008BCF33,URS00008C3294,XM_011517592.3,XM_011517593.2,XM_011517594.2,XM_011517595.2,XM_011517596.2,XM_011517597.2,XM_017013845.1	gene	group	mRNA	P18neat1WT-vs-P18neat1m6Amut	P18neat1WT	P18neat1m6Amut	Dw	5.75e-173	1.05e-170	-2.69237	P18neat1WT:P18neat1WT1,P18neat1WT2,P18neat1WT3	P18neat1WT:P18neat1WT1,P18neat1WT2,P18neat1WT3	3	3	15.9667	2975	1	14.45	16.46	16.99	2757	3083	3085	1	1	1	P18neat1m6Amut:P18neat1m6Amut3,P18neat1m6Amut2,P18neat1m6Amut1	P18neat1m6Amut:P18neat1m6Amut3,P18neat1m6Amut2,P18neat1m6Amut1	3	3	2.96667	174.333	1	3.55	2.64	2.71	166	168	189	1	1	1
4645	BGIR9606_373627,NM_001080467.2,URS000059BAAA,URS00008C013C,URS00008C05D0	gene	group	mRNA	P18neat1WT-vs-P18neat1m6Amut	P18neat1WT	P18neat1m6Amut	Up	1.06e-172	1.94e-170	4.17822	P18neat1WT:P18neat1WT1,P18neat1WT2,P18neat1WT3	P18neat1WT:P18neat1WT1,P18neat1WT2,P18neat1WT3	3	3	0.49	63.15	1	0.49	0.43	0.55	60.58	65.05	63.82	1	1	1	P18neat1m6Amut:P18neat1m6Amut3,P18neat1m6Amut2,P18neat1m6Amut1	P18neat1m6Amut:P18neat1m6Amut3,P18neat1m6Amut2,P18neat1m6Amut1	3	3	9.50333	429.53	1	9.37	10.72	8.42	432.15	437.26	419.18	1	1	1
214	NM_001243280.1,NM_001243281.1,NM_001243283.1,NM_001627.3,URS00008B9A42,URS00009AD177	gene	group	mRNA	P18neat1WT-vs-P18neat1m6Amut	P18neat1WT	P18neat1m6Amut	Dw	2.79e-172	5.06e-170	-2.49146	P18neat1WT:P18neat1WT1,P18neat1WT2,P18neat1WT3	P18neat1WT:P18neat1WT1,P18neat1WT2,P18neat1WT3	3	3	52.98	3609.67	1	50.47	52.65	55.82	3362	3706	3761	1	1	1	P18neat1m6Amut:P18neat1m6Amut3,P18neat1m6Amut2,P18neat1m6Amut1	P18neat1m6Amut:P18neat1m6Amut3,P18neat1m6Amut2,P18neat1m6Amut1	3	3	11.9533	243	1	11.17	13.39	11.3	244	255	230	1	1	1
57619	BGIR9606_298253,BGIR9606_298258,BGIR9606_298259,BGIR9606_298260,BGIR9606_298261,BGIR9606_298262,BGIR9606_298263,BGIR9606_298264,BGIR9606_298266,BGIR9606_298267,BGIR9606_298268,BGIR9606_298269,BGIR9606_298270,BGIR9606_298271,BGIR9606_298272,BGIR9606_298274,NM_020859.3,URS0000061BBF,URS00008B5210,URS00008B528A,URS00008B5C8C,URS00008B6DDC,URS00008B6EF7,URS00009AFC35,URS00009B7D36,XM_005263163.4,XM_0…	gene	group	mRNA	P18neat1WT-vs-P18neat1m6Amut	P18neat1WT	P18neat1m6Amut	Up	3.72e-171	6.72e-169	2.14014	P18neat1WT:P18neat1WT1,P18neat1WT2,P18neat1WT3	P18neat1WT:P18neat1WT1,P18neat1WT2,P18neat1WT3	3	3	8.71667	860.013	1	8.68	8.73	8.74	864.6	876.12	839.32	1	1	1	P18neat1m6Amut:P18neat1m6Amut3,P18neat1m6Amut2,P18neat1m6Amut1	P18neat1m6Amut:P18neat1m6Amut3,P18neat1m6Amut2,P18neat1m6Amut1	3	3	50.32	1437.37	1	45.25	51.16	54.55	1380.72	1345.01	1586.38	1	1	1
2318	NM_001127487.1,NM_001458.4	gene	group	mRNA	P18neat1WT-vs-P18neat1m6Amut	P18neat1WT	P18neat1m6Amut	Dw	9.49e-171	1.71e-168	-8.36847	P18neat1WT:P18neat1WT1,P18neat1WT2,P18neat1WT3	P18neat1WT:P18neat1WT1,P18neat1WT2,P18neat1WT3	3	3	46.89	6986	1	47.68	48.46	44.53	6869	7496	6593	1	1	1	P18neat1m6Amut:P18neat1m6Amut3,P18neat1m6Amut2,P18neat1m6Amut1	P18neat1m6Amut:P18neat1m6Amut3,P18neat1m6Amut2,P18neat1m6Amut1	3	3	0.173333	8	1	0.11	0.24	0.17	5	11	8	1	1	1
388228	NM_001024401.2,URS00008BBF74,URS0000A7B681,URS0000D5778F,URS0000D5A41C,URS0000D5DF19,XM_005255315.4	gene	group	mRNA	P18neat1WT-vs-P18neat1m6Amut	P18neat1WT	P18neat1m6Amut	Up	1.25e-170	2.24e-168	5.13251	P18neat1WT:P18neat1WT1,P18neat1WT2,P18neat1WT3	P18neat1WT:P18neat1WT1,P18neat1WT2,P18neat1WT3	3	3	0.57	32.3267	1	0.5	0.53	0.68	25.18	34.44	37.36	1	1	1	P18neat1m6Amut:P18neat1m6Amut3,P18neat1m6Amut2,P18neat1m6Amut1	P18neat1m6Amut:P18neat1m6Amut3,P18neat1m6Amut2,P18neat1m6Amut1	3	3	20.41	424.98	1	20.47	19.98	20.78	429.03	429.4	416.51	1	1	1
4869	NM_001037738.2,NM_001355006.1,NM_001355007.1,NM_001355009.1,NM_001355010.1,NM_002520.6,NM_199185.3,NR_149149.1,URS00009BA760,URS00009C4994	gene	group	mRNA	P18neat1WT-vs-P18neat1m6Amut	P18neat1WT	P18neat1m6Amut	Dw	1.4e-170	2.49e-168	-1.32065	P18neat1WT:P18neat1WT1,P18neat1WT2,P18neat1WT3	P18neat1WT:P18neat1WT1,P18neat1WT2,P18neat1WT3	3	3	1081.77	23828.7	1	1099.15	1064.93	1081.24	23352.8	24437.2	23696	1	1	1	P18neat1m6Amut:P18neat1m6Amut3,P18neat1m6Amut2,P18neat1m6Amut1	P18neat1m6Amut:P18neat1m6Amut3,P18neat1m6Amut2,P18neat1m6Amut1	3	3	519.677	3615.5	1	538.25	518.3	502.48	3764.98	3475.97	3605.56	1	1	1
3068	NM_001126050.1,NM_001126051.1,NM_001319186.1,NM_001319187.1,NM_001319188.1,NM_004494.2,NR_135008.1,URS00009C5365,XM_011509453.2,XM_011509454.2,XM_011509455.2,XR_001737133.1	gene	group	mRNA	P18neat1WT-vs-P18neat1m6Amut	P18neat1WT	P18neat1m6Amut	Dw	2.24e-170	3.98e-168	-1.53068	P18neat1WT:P18neat1WT1,P18neat1WT2,P18neat1WT3	P18neat1WT:P18neat1WT1,P18neat1WT2,P18neat1WT3	3	3	315.773	10601.7	1	312.5	316.39	318.43	10139	11020	10646	1	1	1	P18neat1m6Amut:P18neat1m6Amut3,P18neat1m6Amut2,P18neat1m6Amut1	P18neat1m6Amut:P18neat1m6Amut3,P18neat1m6Amut2,P18neat1m6Amut1	3	3	130.273	1390	1	123.62	132.36	134.84	1328	1355	1487	1	1	1
27124	NM_001002837.2,NM_001284285.1,NM_001284286.1,NM_001284287.1,NM_001284288.1,NM_001284289.1,XM_011530143.1,XM_017028772.1	gene	group	mRNA	P18neat1WT-vs-P18neat1m6Amut	P18neat1WT	P18neat1m6Amut	Up	4.15e-170	7.35e-168	5.64021	P18neat1WT:P18neat1WT1,P18neat1WT2,P18neat1WT3	P18neat1WT:P18neat1WT1,P18neat1WT2,P18neat1WT3	3	3	0.433333	23.6667	1	0.49	0.38	0.43	26	21	24	1	1	1	P18neat1m6Amut:P18neat1m6Amut3,P18neat1m6Amut2,P18neat1m6Amut1	P18neat1m6Amut:P18neat1m6Amut3,P18neat1m6Amut2,P18neat1m6Amut1	3	3	26.4467	447.333	1	25.21	26.75	27.38	428	434	480	1	1	1
107985246	BGIR9606_273727,URS0000523142,URS00008BE04A,URS00009B2E15,URS00009BFC97,URS00009C6067,URS0000D5884D,URS0000D5AF59,URS0000D5C171,XM_017003087.1,XR_002958450.1	gene	group	mRNA	P18neat1WT-vs-P18neat1m6Amut	P18neat1WT	P18neat1m6Amut	Up	1.33e-169	2.35e-167	4.43679	P18neat1WT:P18neat1WT1,P18neat1WT2,P18neat1WT3	P18neat1WT:P18neat1WT1,P18neat1WT2,P18neat1WT3	3	3	1.04333	54.0233	1	0.82	1.04	1.27	41.65	54.21	66.21	1	1	1	P18neat1m6Amut:P18neat1m6Amut3,P18neat1m6Amut2,P18neat1m6Amut1	P18neat1m6Amut:P18neat1m6Amut3,P18neat1m6Amut2,P18neat1m6Amut1	3	3	30.3267	440.31	1	31.11	31.52	28.35	444.48	432.15	444.3	1	1	1
4747	NM_006158.4,URS0000D57BBC	gene	group	mRNA	P18neat1WT-vs-P18neat1m6Amut	P18neat1WT	P18neat1m6Amut	Dw	5.04e-169	8.85e-167	-5.07695	P18neat1WT:P18neat1WT1,P18neat1WT2,P18neat1WT3	P18neat1WT:P18neat1WT1,P18neat1WT2,P18neat1WT3	3	3	45.5433	2729	1	51.98	44.23	40.42	3032	2762	2393	1	1	1	P18neat1m6Amut:P18neat1m6Amut3,P18neat1m6Amut2,P18neat1m6Amut1	P18neat1m6Amut:P18neat1m6Amut3,P18neat1m6Amut2,P18neat1m6Amut1	3	3	1.73333	30.6667	1	2.16	1.65	1.39	36	28	28	1	1	1
9515	NM_001308330.1,NM_001348343.1,NM_001348344.1,NM_001348345.1,NM_014980.2,NR_145516.1,NR_145517.1,URS00008B6228,URS00008B9C14,URS00008BC095,URS00008BD2EE,URS00008BDDE1,URS00008BF623,XM_006713825.3,XM_011513331.2,XM_011513332.2,XM_011513333.3,XM_017007534.1,XM_017007535.2,XM_024453832.1,XR_001740373.1,XR_924217.2	gene	group	mRNA	P18neat1WT-vs-P18neat1m6Amut	P18neat1WT	P18neat1m6Amut	Up	1.21e-168	2.11e-166	3.77352	P18neat1WT:P18neat1WT1,P18neat1WT2,P18neat1WT3	P18neat1WT:P18neat1WT1,P18neat1WT2,P18neat1WT3	3	3	0.973333	106.813	1	1	1.02	0.9	122.23	116.14	82.07	1	1	1	P18neat1m6Amut:P18neat1m6Amut3,P18neat1m6Amut2,P18neat1m6Amut1	P18neat1m6Amut:P18neat1m6Amut3,P18neat1m6Amut2,P18neat1m6Amut1	3	3	30	552.48	1	28.85	33.19	27.96	561.33	558.16	537.95	1	1	1
728689	NM_001099661.2,NM_001317856.1,NM_001317857.1,XM_017023620.2,XM_017023621.1	gene	group	mRNA	P18neat1WT-vs-P18neat1m6Amut	P18neat1WT	P18neat1m6Amut	Dw	2.99e-168	5.22e-166	-2.62966	P18neat1WT:P18neat1WT1,P18neat1WT2,P18neat1WT3	P18neat1WT:P18neat1WT1,P18neat1WT2,P18neat1WT3	3	3	112.897	3771.92	1	119.47	111.48	107.74	3862.36	3880.13	3573.26	1	1	1	P18neat1m6Amut:P18neat1m6Amut3,P18neat1m6Amut2,P18neat1m6Amut1	P18neat1m6Amut:P18neat1m6Amut3,P18neat1m6Amut2,P18neat1m6Amut1	3	3	21.9633	231.76	1	25.5	20.59	19.8	268.81	206.99	219.48	1	1	1
84790	NM_001303114.1,NM_001303115.1,NM_001303116.1,NM_001303117.1,NM_032704.4,URS0000620121,URS000077421C,URS00008C394F,URS0000D5728C,URS0000D59A9B	gene	group	mRNA	P18neat1WT-vs-P18neat1m6Amut	P18neat1WT	P18neat1m6Amut	Dw	5.73e-167	9.94e-165	-1.64554	P18neat1WT:P18neat1WT1,P18neat1WT2,P18neat1WT3	P18neat1WT:P18neat1WT1,P18neat1WT2,P18neat1WT3	3	3	545.793	14394.1	1	538.2	560.39	538.79	13646.2	15390	14146.1	1	1	1	P18neat1m6Amut:P18neat1m6Amut3,P18neat1m6Amut2,P18neat1m6Amut1	P18neat1m6Amut:P18neat1m6Amut3,P18neat1m6Amut2,P18neat1m6Amut1	3	3	202.193	1741.79	1	218.35	195.86	192.37	1905.09	1622.42	1697.85	1	1	1
25840	NM_014033.3	gene	group	mRNA	P18neat1WT-vs-P18neat1m6Amut	P18neat1WT	P18neat1m6Amut	Up	1.66e-166	2.88e-164	7.13209	P18neat1WT:P18neat1WT1,P18neat1WT2,P18neat1WT3	P18neat1WT:P18neat1WT1,P18neat1WT2,P18neat1WT3	3	3	0.226667	12.3267	1	0.19	0.25	0.24	10	14	12.98	1	1	1	P18neat1m6Amut:P18neat1m6Amut3,P18neat1m6Amut2,P18neat1m6Amut1	P18neat1m6Amut:P18neat1m6Amut3,P18neat1m6Amut2,P18neat1m6Amut1	3	3	37.1133	636.667	1	36.01	39.96	35.37	624	660	626	1	1	1
2113	NM_001143820.1,NM_001162422.1,NM_001330451.1,NM_005238.3,URS00009BC208,XM_011542650.1,XM_017017314.1,XM_017017315.2,XM_017017317.1	gene	group	mRNA	P18neat1WT-vs-P18neat1m6Amut	P18neat1WT	P18neat1m6Amut	Dw	3.78e-166	6.51e-164	-4.34563	P18neat1WT:P18neat1WT1,P18neat1WT2,P18neat1WT3	P18neat1WT:P18neat1WT1,P18neat1WT2,P18neat1WT3	3	3	24.4	2074.33	1	23.85	23.97	25.38	1960	2121	2142	1	1	1	P18neat1m6Amut:P18neat1m6Amut3,P18neat1m6Amut2,P18neat1m6Amut1	P18neat1m6Amut:P18neat1m6Amut3,P18neat1m6Amut2,P18neat1m6Amut1	3	3	1.45333	38.6667	1	1.61	1.21	1.54	43	31	42	1	1	1
7417	NM_001184783.2,NM_001184823.1,NM_001324087.1,NM_001324088.1,NM_001324089.1,NM_001324090.1,NM_003375.4	gene	group	mRNA	P18neat1WT-vs-P18neat1m6Amut	P18neat1WT	P18neat1m6Amut	Dw	1.21e-164	2.07e-162	-1.87417	P18neat1WT:P18neat1WT1,P18neat1WT2,P18neat1WT3	P18neat1WT:P18neat1WT1,P18neat1WT2,P18neat1WT3	3	3	243.433	6054.82	1	234.54	248.36	247.4	5558.32	6467.87	6138.27	1	1	1	P18neat1m6Amut:P18neat1m6Amut3,P18neat1m6Amut2,P18neat1m6Amut1	P18neat1m6Amut:P18neat1m6Amut3,P18neat1m6Amut2,P18neat1m6Amut1	3	3	82.65	625.133	1	84.68	85.98	77.29	648.65	627.63	599.12	1	1	1
55379	BGIR9606_371930,NM_018509.3,URS00009AEE23	gene	group	mRNA	P18neat1WT-vs-P18neat1m6Amut	P18neat1WT	P18neat1m6Amut	Dw	3.59e-164	6.13e-162	-1.83841	P18neat1WT:P18neat1WT1,P18neat1WT2,P18neat1WT3	P18neat1WT:P18neat1WT1,P18neat1WT2,P18neat1WT3	3	3	121.97	5695.14	1	127.08	121.89	116.94	5733.46	5924.94	5427.03	1	1	1	P18neat1m6Amut:P18neat1m6Amut3,P18neat1m6Amut2,P18neat1m6Amut1	P18neat1m6Amut:P18neat1m6Amut3,P18neat1m6Amut2,P18neat1m6Amut1	3	3	41.24	603.93	1	38.93	41.64	43.15	577.97	589.41	644.41	1	1	1
83999	BGIR9606_384935,NM_001039570.2,NM_032045.4,URS00004AC2A5,URS00008B4003,URS00008B647E,URS00008BB85A,XM_011530429.2,XM_011530430.2,XM_011530431.2,XM_011530432.2,XM_017028989.1	gene	group	mRNA	P18neat1WT-vs-P18neat1m6Amut	P18neat1WT	P18neat1m6Amut	Up	1.6e-163	2.72e-161	4.29762	P18neat1WT:P18neat1WT1,P18neat1WT2,P18neat1WT3	P18neat1WT:P18neat1WT1,P18neat1WT2,P18neat1WT3	3	3	0.596667	58.2667	1	0.63	0.53	0.63	56.72	54.09	63.99	1	1	1	P18neat1m6Amut:P18neat1m6Amut3,P18neat1m6Amut2,P18neat1m6Amut1	P18neat1m6Amut:P18neat1m6Amut3,P18neat1m6Amut2,P18neat1m6Amut1	3	3	13.74	430.533	1	14.65	12.55	14.02	468.48	388.28	434.84	1	1	1
4008	NM_001306080.1,NM_001330583.1,NM_005358.5,NM_015842.2,URS00008B9205,URS00009BA57E,URS00009C5061,XM_011535095.2,XM_017020574.2,XM_017020581.1,XM_017020584.1,XM_017020589.1,XM_017020591.1,XM_017020592.1,XM_017020593.2,XM_017020594.1,XM_017020598.1,XM_017020599.2,XM_017020601.1,XM_017020602.1,XM_017020603.1,XM_017020604.1,XM_024449354.1,XM_024449355.1,XM_024449356.1,XM_024449357.1,XM_024449358.1,XM_…	gene	group	mRNA	P18neat1WT-vs-P18neat1m6Amut	P18neat1WT	P18neat1m6Amut	Dw	3.38e-163	5.73e-161	-4.75918	P18neat1WT:P18neat1WT1,P18neat1WT2,P18neat1WT3	P18neat1WT:P18neat1WT1,P18neat1WT2,P18neat1WT3	3	3	39.36	2744.04	1	32.8	41.07	44.21	2249.79	2855	3127.32	1	1	1	P18neat1m6Amut:P18neat1m6Amut3,P18neat1m6Amut2,P18neat1m6Amut1	P18neat1m6Amut:P18neat1m6Amut3,P18neat1m6Amut2,P18neat1m6Amut1	3	3	2.06	38.4567	1	1.97	2.29	1.92	37	40.37	38	1	1	1
57662	NM_001080429.2,NM_020902.1,XM_005272491.3,XM_011528154.2,XM_017027036.1,XR_001753728.1	gene	group	mRNA	P18neat1WT-vs-P18neat1m6Amut	P18neat1WT	P18neat1m6Amut	Up	5.62e-163	9.49e-161	4.01188	P18neat1WT:P18neat1WT1,P18neat1WT2,P18neat1WT3	P18neat1WT:P18neat1WT1,P18neat1WT2,P18neat1WT3	3	3	1.07333	71.3333	1	1.09	1.15	0.98	70	79	65	1	1	1	P18neat1m6Amut:P18neat1m6Amut3,P18neat1m6Amut2,P18neat1m6Amut1	P18neat1m6Amut:P18neat1m6Amut3,P18neat1m6Amut2,P18neat1m6Amut1	3	3	20.9267	435.333	1	22.43	21.17	19.18	470	424	412	1	1	1
25976	BGIR9606_287597,NM_001184717.1,NM_001184718.1,NM_015508.4	gene	group	mRNA	P18neat1WT-vs-P18neat1m6Amut	P18neat1WT	P18neat1m6Amut	Dw	1.11e-161	1.86e-159	-3.54797	P18neat1WT:P18neat1WT1,P18neat1WT2,P18neat1WT3	P18neat1WT:P18neat1WT1,P18neat1WT2,P18neat1WT3	3	3	47.9633	3018	1	41.72	48.25	53.92	2533.3	3171.57	3349.13	1	1	1	P18neat1m6Amut:P18neat1m6Amut3,P18neat1m6Amut2,P18neat1m6Amut1	P18neat1m6Amut:P18neat1m6Amut3,P18neat1m6Amut2,P18neat1m6Amut1	3	3	4.98667	98.15	1	5.28	4.49	5.19	107.66	86	100.79	1	1	1
8499	BGIR9606_347631,BGIR9606_347633,BGIR9606_347634,BGIR9606_347635,BGIR9606_347636,BGIR9606_347639,BGIR9606_347641,BGIR9606_347642,NM_001220473.2,NM_001220474.2,NM_001220475.2,NM_001220476.2,NM_001220477.2,NM_001220478.2,NM_001220479.2,NM_001220480.2,NM_001282536.1,NM_003625.4,URS000057F65A,URS00007614D5,URS00008BBBFC,URS00008BF308,XM_011538906.2,XM_011538907.2,XM_017020079.1,XM_017020080.1,XM_01702…	gene	group	mRNA	P18neat1WT-vs-P18neat1m6Amut	P18neat1WT	P18neat1m6Amut	Up	1.53e-161	2.57e-159	7.30712	P18neat1WT:P18neat1WT1,P18neat1WT2,P18neat1WT3	P18neat1WT:P18neat1WT1,P18neat1WT2,P18neat1WT3	3	3	0.19	11	1	0.17	0.21	0.19	9	12	12	1	1	1	P18neat1m6Amut:P18neat1m6Amut3,P18neat1m6Amut2,P18neat1m6Amut1	P18neat1m6Amut:P18neat1m6Amut3,P18neat1m6Amut2,P18neat1m6Amut1	3	3	52.3967	659.33	1	50.45	56.98	49.76	621	690	666.99	1	1	1
3716	NM_001320923.1,NM_001321852.1,NM_001321853.1,NM_001321854.1,NM_001321855.1,NM_001321856.1,NM_001321857.1,NM_002227.3,URS000040DDA1,URS00008B84D0,URS00008BC763,URS00008BCF6C,URS00008BED9D,URS00008C02E1,URS0000D59EB1,URS0000D5D47D	gene	group	mRNA	P18neat1WT-vs-P18neat1m6Amut	P18neat1WT	P18neat1m6Amut	Dw	9.9e-161	1.65e-158	-2.98176	P18neat1WT:P18neat1WT1,P18neat1WT2,P18neat1WT3	P18neat1WT:P18neat1WT1,P18neat1WT2,P18neat1WT3	3	3	30.4233	2404.4	1	29.97	30.13	31.17	2272.99	2427.92	2512.28	1	1	1	P18neat1m6Amut:P18neat1m6Amut3,P18neat1m6Amut2,P18neat1m6Amut1	P18neat1m6Amut:P18neat1m6Amut3,P18neat1m6Amut2,P18neat1m6Amut1	3	3	5.72333	115.333	1	4.36	5.59	7.22	114	109	123	1	1	1
10611	NM_001011513.3,NM_001011515.2,NM_001011516.2,NM_001256425.1,NM_001256426.1,NM_001256427.1,NM_001256428.1,NM_001256429.1,NM_006457.4,NR_046186.1,URS00008B6985,URS00009B3CF6,URS00009B72E6,XM_005262693.5,XM_005262695.5,XM_005262696.4,XM_005262698.4,XM_006714066.4,XM_006714068.3,XM_006714069.4,XM_006714070.3,XM_011531543.3,XM_017007657.2,XM_017007658.1,XM_024453877.1	gene	group	mRNA	P18neat1WT-vs-P18neat1m6Amut	P18neat1WT	P18neat1m6Amut	Dw	1.59e-160	2.64e-158	-2.40249	P18neat1WT:P18neat1WT1,P18neat1WT2,P18neat1WT3	P18neat1WT:P18neat1WT1,P18neat1WT2,P18neat1WT3	3	3	55.54	4439	1	51.39	54.84	60.39	4102.13	4442.72	4772.16	1	1	1	P18neat1m6Amut:P18neat1m6Amut3,P18neat1m6Amut2,P18neat1m6Amut1	P18neat1m6Amut:P18neat1m6Amut3,P18neat1m6Amut2,P18neat1m6Amut1	3	3	11.3767	318.077	1	11.17	13.2	9.76	320.02	329.21	305	1	1	1
8720	NM_003791.3,URS000076978F,URS00008B99DA,URS00008BC3C0,URS00009BAF5F,URS0000D586BD,URS0000D5D185,XM_017023816.2,XM_017023817.2,XM_024450477.1	gene	group	mRNA	P18neat1WT-vs-P18neat1m6Amut	P18neat1WT	P18neat1m6Amut	Dw	4.09e-160	6.76e-158	-2.18691	P18neat1WT:P18neat1WT1,P18neat1WT2,P18neat1WT3	P18neat1WT:P18neat1WT1,P18neat1WT2,P18neat1WT3	3	3	49.32	3435	1	47.8	49.52	50.64	3219	3603	3483	1	1	1	P18neat1m6Amut:P18neat1m6Amut3,P18neat1m6Amut2,P18neat1m6Amut1	P18neat1m6Amut:P18neat1m6Amut3,P18neat1m6Amut2,P18neat1m6Amut1	3	3	14.74	285.667	1	13.6	15.62	15	272	278	307	1	1	1
23089	BGIR9606_317084,NM_001040152.1,NM_001172437.2,NM_001172438.2,NM_001184961.1,NM_001184962.1,NM_015068.3	gene	group	mRNA	P18neat1WT-vs-P18neat1m6Amut	P18neat1WT	P18neat1m6Amut	Dw	4.33e-160	7.14e-158	-1.68971	P18neat1WT:P18neat1WT1,P18neat1WT2,P18neat1WT3	P18neat1WT:P18neat1WT1,P18neat1WT2,P18neat1WT3	3	3	92.0167	9821.67	1	95.58	93.82	86.65	9855	10401	9209	1	1	1	P18neat1m6Amut:P18neat1m6Amut3,P18neat1m6Amut2,P18neat1m6Amut1	P18neat1m6Amut:P18neat1m6Amut3,P18neat1m6Amut2,P18neat1m6Amut1	3	3	34.3667	1153	1	36.56	33.62	32.92	1239	1081	1139	1	1	1
1384	NM_000755.4,NM_001257363.2,NM_001346546.1,NM_001346547.1,NM_001346548.1,NM_001346549.1,NM_004003.3,URS00005663BE,URS00008C13D0,XM_005251708.4,XM_017014275.1,XM_024447414.1	gene	group	mRNA	P18neat1WT-vs-P18neat1m6Amut	P18neat1WT	P18neat1m6Amut	Up	7.38e-160	1.21e-157	2.52291	P18neat1WT:P18neat1WT1,P18neat1WT2,P18neat1WT3	P18neat1WT:P18neat1WT1,P18neat1WT2,P18neat1WT3	3	3	9.25	389	1	8.69	9.1	9.96	354	393	420	1	1	1	P18neat1m6Amut:P18neat1m6Amut3,P18neat1m6Amut2,P18neat1m6Amut1	P18neat1m6Amut:P18neat1m6Amut3,P18neat1m6Amut2,P18neat1m6Amut1	3	3	62.1033	847.333	1	63.06	59.21	64.04	877	783	882	1	1	1
7148	NM_019105.6,NM_032470.3	gene	group	mRNA	P18neat1WT-vs-P18neat1m6Amut	P18neat1WT	P18neat1m6Amut	Dw	1.78e-159	2.91e-157	-8.51906	P18neat1WT:P18neat1WT1,P18neat1WT2,P18neat1WT3	P18neat1WT:P18neat1WT1,P18neat1WT2,P18neat1WT3	3	3	66.8267	13290.5	1	59.16	67.92	73.4	11176.2	14071.2	14623.9	1	1	1	P18neat1m6Amut:P18neat1m6Amut3,P18neat1m6Amut2,P18neat1m6Amut1	P18neat1m6Amut:P18neat1m6Amut3,P18neat1m6Amut2,P18neat1m6Amut1	3	3	0.206667	13.8267	1	0.14	0.34	0.14	9.48	22	10	1	1	1
51429	BGIR9606_311422,BGIR9606_311423,BGIR9606_314773,NM_016224.4,URS00001BAA12,URS00001E0F18,URS00003FAA06,URS00008B290F,URS00008B421E,URS00008B6035,URS00008BCD1F,URS00008BD75E,URS00009B6E00,URS0000D5A785,XM_005267015.2,XM_011535886.3	gene	group	mRNA	P18neat1WT-vs-P18neat1m6Amut	P18neat1WT	P18neat1m6Amut	Dw	3.52e-159	5.74e-157	-3.18534	P18neat1WT:P18neat1WT1,P18neat1WT2,P18neat1WT3	P18neat1WT:P18neat1WT1,P18neat1WT2,P18neat1WT3	3	3	43.38	2273.67	1	40.83	43.71	45.6	2107	2337	2377	1	1	1	P18neat1m6Amut:P18neat1m6Amut3,P18neat1m6Amut2,P18neat1m6Amut1	P18neat1m6Amut:P18neat1m6Amut3,P18neat1m6Amut2,P18neat1m6Amut1	3	3	5.90333	94.6667	1	5.29	5.9	6.52	85	97	102	1	1	1
4154	NM_001314057.1,NM_021038.4,NM_207292.2,NM_207293.1,NM_207294.1,NM_207295.1,NM_207296.1,NM_207297.1,URS00008B5326,URS00008B5D9B,URS00009B3DAE,URS00009B605E,URS00009BD231,URS00009C4066,XM_005247457.5,XM_005247458.5,XM_005247460.4,XM_005247461.5,XM_005247462.5,XM_005247463.5,XM_005247464.5,XM_005247465.5,XM_005247466.5,XM_005247467.5,XM_005247468.5,XM_005247471.5,XM_005247474.3,XM_005247475.3,XM_005…	gene	group	mRNA	P18neat1WT-vs-P18neat1m6Amut	P18neat1WT	P18neat1m6Amut	Dw	4.54e-159	7.37e-157	-1.71813	P18neat1WT:P18neat1WT1,P18neat1WT2,P18neat1WT3	P18neat1WT:P18neat1WT1,P18neat1WT2,P18neat1WT3	3	3	92.48	5995.88	1	88.21	92.22	97.01	5713.8	6160.49	6113.36	1	1	1	P18neat1m6Amut:P18neat1m6Amut3,P18neat1m6Amut2,P18neat1m6Amut1	P18neat1m6Amut:P18neat1m6Amut3,P18neat1m6Amut2,P18neat1m6Amut1	3	3	32.84	690.787	1	33.08	32.02	33.42	667.35	680.49	724.52	1	1	1
11322	BGIR9606_369942,BGIR9606_372591,BGIR9606_372604,NM_001127198.2,NM_001321185.1,NM_007267.7,URS00008B7004,URS00008BE0CC,URS00009B5DDC,XM_005256995.1,XM_011524255.1,XM_011524256.1,XM_011524257.3,XM_011524258.1,XM_017024107.1,XM_017024108.1,XM_024450555.1,XM_024450556.1,XM_024450557.1,XR_001752420.1,XR_243632.1	gene	group	mRNA	P18neat1WT-vs-P18neat1m6Amut	P18neat1WT	P18neat1m6Amut	Up	5.74e-159	9.29e-157	3.59397	P18neat1WT:P18neat1WT1,P18neat1WT2,P18neat1WT3	P18neat1WT:P18neat1WT1,P18neat1WT2,P18neat1WT3	3	3	2.81	100.033	1	2.41	2.96	3.06	85	106.1	109	1	1	1	P18neat1m6Amut:P18neat1m6Amut3,P18neat1m6Amut2,P18neat1m6Amut1	P18neat1m6Amut:P18neat1m6Amut3,P18neat1m6Amut2,P18neat1m6Amut1	3	3	36.19	457.673	1	35.7	36.07	36.8	438.59	455.77	478.66	1	1	1
11057	NM_007011.7,NM_152924.4,URS00008B4363,URS00008B7582,URS00008B8F1A,URS00008B9F66,URS00008BADE9,URS00008BBA37,URS00008BF659,URS00009AE65F,XM_005254832.2,XM_005254833.2,XM_011521165.2,XM_024449829.1,XM_024449830.1,XM_024449831.1,XM_024449832.1,XM_024449834.1	gene	group	mRNA	P18neat1WT-vs-P18neat1m6Amut	P18neat1WT	P18neat1m6Amut	Up	4.21e-158	6.78e-156	1.91535	P18neat1WT:P18neat1WT1,P18neat1WT2,P18neat1WT3	P18neat1WT:P18neat1WT1,P18neat1WT2,P18neat1WT3	3	3	27.3233	2610.28	1	25.01	26.82	30.14	2345.45	2671.48	2813.9	1	1	1	P18neat1m6Amut:P18neat1m6Amut3,P18neat1m6Amut2,P18neat1m6Amut1	P18neat1m6Amut:P18neat1m6Amut3,P18neat1m6Amut2,P18neat1m6Amut1	3	3	115.287	3728.74	1	121.71	116.93	107.22	3974.24	3543	3668.97	1	1	1
3667	NM_005544.2,URS0000D58227	gene	group	mRNA	P18neat1WT-vs-P18neat1m6Amut	P18neat1WT	P18neat1m6Amut	Dw	4.9e-158	7.87e-156	-4.38906	P18neat1WT:P18neat1WT1,P18neat1WT2,P18neat1WT3	P18neat1WT:P18neat1WT1,P18neat1WT2,P18neat1WT3	3	3	26.94	2013.33	1	24.39	27.37	29.06	1806.74	2157.8	2075.46	1	1	1	P18neat1m6Amut:P18neat1m6Amut3,P18neat1m6Amut2,P18neat1m6Amut1	P18neat1m6Amut:P18neat1m6Amut3,P18neat1m6Amut2,P18neat1m6Amut1	3	3	1.56333	36.3333	1	1.51	1.88	1.3	33	40	36	1	1	1
5097	BGIR9606_303692,NM_001278613.1,NM_001278615.1,NM_002587.4,NM_032420.3,URS00008B2B40,URS00008B4934,URS00008B7762,URS00008B9F5A,URS0000D58F27,URS0000D59F21,URS0000D5CCF4,URS0000D5DDE9,XM_005268452.3,XM_005268454.5,XM_005268455.3,XM_017009517.2,XM_017009518.1	gene	group	mRNA	P18neat1WT-vs-P18neat1m6Amut	P18neat1WT	P18neat1m6Amut	Up	6.96e-158	1.11e-155	3.77514	P18neat1WT:P18neat1WT1,P18neat1WT2,P18neat1WT3	P18neat1WT:P18neat1WT1,P18neat1WT2,P18neat1WT3	3	3	1.55	82.6067	1	1.7	1.55	1.4	89.68	81.14	77	1	1	1	P18neat1m6Amut:P18neat1m6Amut3,P18neat1m6Amut2,P18neat1m6Amut1	P18neat1m6Amut:P18neat1m6Amut3,P18neat1m6Amut2,P18neat1m6Amut1	3	3	20.88	427	1	22.19	21.26	19.19	443	422	416	1	1	1
122953	NM_001135047.1,NM_001135048.1,NM_001135049.1,NM_130469.3,XM_005267332.4,XM_017020971.1,XM_017020972.1,XM_017020973.1,XM_017020974.1,XM_017020975.2,XM_017020976.1	gene	group	mRNA	P18neat1WT-vs-P18neat1m6Amut	P18neat1WT	P18neat1m6Amut	Up	1.49e-157	2.37e-155	5.2545	P18neat1WT:P18neat1WT1,P18neat1WT2,P18neat1WT3	P18neat1WT:P18neat1WT1,P18neat1WT2,P18neat1WT3	3	3	0.903333	28.6667	1	1.12	0.7	0.89	32	23	31	1	1	1	P18neat1m6Amut:P18neat1m6Amut3,P18neat1m6Amut2,P18neat1m6Amut1	P18neat1m6Amut:P18neat1m6Amut3,P18neat1m6Amut2,P18neat1m6Amut1	3	3	32.7	414.923	1	32.14	34.98	30.98	380.77	437	427	1	1	1
BGIG9606_52719	URS00007BD233	gene	group	lncRNA	P18neat1WT-vs-P18neat1m6Amut	P18neat1WT	P18neat1m6Amut	Dw	2.92e-156	4.64e-154	-5.68779	P18neat1WT:P18neat1WT1,P18neat1WT2,P18neat1WT3	P18neat1WT:P18neat1WT1,P18neat1WT2,P18neat1WT3	3	3	25.72	2588.28	1	23.03	26.16	27.97	2237.2	2731.55	2796.09	1	1	1	P18neat1m6Amut:P18neat1m6Amut3,P18neat1m6Amut2,P18neat1m6Amut1	P18neat1m6Amut:P18neat1m6Amut3,P18neat1m6Amut2,P18neat1m6Amut1	3	3	0.603333	19.16	1	0.6	0.59	0.62	19.21	18.07	20.2	1	1	1
4923	BGIR9606_382706,NM_002531.2,URS00004C6683,URS00008BC3D4,XM_011528827.2	gene	group	mRNA	P18neat1WT-vs-P18neat1m6Amut	P18neat1WT	P18neat1m6Amut	Dw	6.36e-156	1.01e-153	-6.08795	P18neat1WT:P18neat1WT1,P18neat1WT2,P18neat1WT3	P18neat1WT:P18neat1WT1,P18neat1WT2,P18neat1WT3	3	3	48.77	3050.84	1	56.94	47.84	41.53	3397.68	3159.06	2595.79	1	1	1	P18neat1m6Amut:P18neat1m6Amut3,P18neat1m6Amut2,P18neat1m6Amut1	P18neat1m6Amut:P18neat1m6Amut3,P18neat1m6Amut2,P18neat1m6Amut1	3	3	0.776667	17.46	1	0.7	1.01	0.62	21.4	15.64	15.34	1	1	1
101929289	URS0000D58FB0,URS0000D5A498,URS0000D5A8FF,URS0000D5AC25,URS0000D5CCF5,URS0000D5E18F,XR_246494.4	gene	group	lncRNA	P18neat1WT-vs-P18neat1m6Amut	P18neat1WT	P18neat1m6Amut	Dw	7.38e-156	1.16e-153	-3.28423	P18neat1WT:P18neat1WT1,P18neat1WT2,P18neat1WT3	P18neat1WT:P18neat1WT1,P18neat1WT2,P18neat1WT3	3	3	5.48	1989.01	1	5.38	5.42	5.64	1969.62	2032.76	1964.64	1	1	1	P18neat1m6Amut:P18neat1m6Amut3,P18neat1m6Amut2,P18neat1m6Amut1	P18neat1m6Amut:P18neat1m6Amut3,P18neat1m6Amut2,P18neat1m6Amut1	3	3	0.85	77.6033	1	1.08	0.66	0.81	83.12	75.21	74.48	1	1	1
BGIG9606_44852	URS0000D57254,URS0000D5B920,URS0000D5CC27,URS0000D5E044	gene	group	lncRNA	P18neat1WT-vs-P18neat1m6Amut	P18neat1WT	P18neat1m6Amut	Up	1.26e-155	1.98e-153	2.95671	P18neat1WT:P18neat1WT1,P18neat1WT2,P18neat1WT3	P18neat1WT:P18neat1WT1,P18neat1WT2,P18neat1WT3	3	3	1.72667	189.007	1	1.85	1.92	1.41	196.74	200.37	169.91	1	1	1	P18neat1m6Amut:P18neat1m6Amut3,P18neat1m6Amut2,P18neat1m6Amut1	P18neat1m6Amut:P18neat1m6Amut3,P18neat1m6Amut2,P18neat1m6Amut1	3	3	16.0033	554.347	1	17.14	15.44	15.43	574.78	530.59	557.67	1	1	1
23216	BGIR9606_293911,NM_001253912.1,NM_001253913.1,NM_001253914.1,NM_001253915.1,NM_015173.3,URS00008BA3B5,URS00008BEA82,URS00008BFD62,URS00009B24D9,URS0000D5BB19,XM_005262646.3,XM_005262647.3,XM_005262649.3,XM_006714001.3,XM_011513659.2,XM_011513660.3,XM_011513662.3,XM_011513663.3,XM_011513664.3,XM_011513665.3,XM_011513666.3,XM_011513668.2,XM_011513670.3,XM_017007918.2,XM_017007919.2,XM_017007920.2,X…	gene	group	mRNA	P18neat1WT-vs-P18neat1m6Amut	P18neat1WT	P18neat1m6Amut	Up	5.2e-155	8.14e-153	1.95703	P18neat1WT:P18neat1WT1,P18neat1WT2,P18neat1WT3	P18neat1WT:P18neat1WT1,P18neat1WT2,P18neat1WT3	3	3	9.78	729	1	9.61	9.53	10.2	674	774	739	1	1	1	P18neat1m6Amut:P18neat1m6Amut3,P18neat1m6Amut2,P18neat1m6Amut1	P18neat1m6Amut:P18neat1m6Amut3,P18neat1m6Amut2,P18neat1m6Amut1	3	3	43.5267	1071.33	1	41.53	43.6	45.45	1075	1044	1095	1	1	1
5217	NM_002628.4,NM_053024.3	gene	group	mRNA	P18neat1WT-vs-P18neat1m6Amut	P18neat1WT	P18neat1m6Amut	Dw	5.92e-155	9.23e-153	-1.92748	P18neat1WT:P18neat1WT1,P18neat1WT2,P18neat1WT3	P18neat1WT:P18neat1WT1,P18neat1WT2,P18neat1WT3	3	3	138.16	4236.33	1	143.16	135.6	135.72	4259	4339	4111	1	1	1	P18neat1m6Amut:P18neat1m6Amut3,P18neat1m6Amut2,P18neat1m6Amut1	P18neat1m6Amut:P18neat1m6Amut3,P18neat1m6Amut2,P18neat1m6Amut1	3	3	42.62	422	1	43.17	43.08	41.61	435	411	420	1	1	1
11228	BGIR9606_346437,NM_001164746.1,NM_001164747.1,NM_001164748.1,NM_007211.4,URS00008B2764,URS00008B6F52,URS00008B777E,URS00008BED13,URS00008BFD74,XM_006719027.2,XM_006719028.1,XM_017018746.2,XM_024448818.1,XM_024448819.1,XM_024448820.1,XM_024448821.1,XM_024448822.1	gene	group	mRNA	P18neat1WT-vs-P18neat1m6Amut	P18neat1WT	P18neat1m6Amut	Dw	7.25e-155	1.13e-152	-4.00161	P18neat1WT:P18neat1WT1,P18neat1WT2,P18neat1WT3	P18neat1WT:P18neat1WT1,P18neat1WT2,P18neat1WT3	3	3	28.5233	1847.66	1	28.97	27.31	29.29	1786	1921	1835.99	1	1	1	P18neat1m6Amut:P18neat1m6Amut3,P18neat1m6Amut2,P18neat1m6Amut1	P18neat1m6Amut:P18neat1m6Amut3,P18neat1m6Amut2,P18neat1m6Amut1	3	3	2.56	43.6667	1	2.15	3.04	2.49	37	50	44	1	1	1
80725	NM_025248.2,XM_017025169.1,XM_017025170.1,XM_017025171.1,XM_017025172.1,XM_017025173.1,XM_017025174.1	gene	group	mRNA	P18neat1WT-vs-P18neat1m6Amut	P18neat1WT	P18neat1m6Amut	Up	1.06e-154	1.63e-152	4.35584	P18neat1WT:P18neat1WT1,P18neat1WT2,P18neat1WT3	P18neat1WT:P18neat1WT1,P18neat1WT2,P18neat1WT3	3	3	0.513333	49.2333	1	0.48	0.59	0.47	45	57.69	45.01	1	1	1	P18neat1m6Amut:P18neat1m6Amut3,P18neat1m6Amut2,P18neat1m6Amut1	P18neat1m6Amut:P18neat1m6Amut3,P18neat1m6Amut2,P18neat1m6Amut1	3	3	11.9067	379.333	1	11.99	12.53	11.2	389	382	367	1	1	1
8473	NM_181672.2,NM_181673.2,URS00008B4DA3,XM_017029908.1,XM_024452467.1	gene	group	mRNA	P18neat1WT-vs-P18neat1m6Amut	P18neat1WT	P18neat1m6Amut	Dw	1.76e-154	2.71e-152	-1.22902	P18neat1WT:P18neat1WT1,P18neat1WT2,P18neat1WT3	P18neat1WT:P18neat1WT1,P18neat1WT2,P18neat1WT3	3	3	107.987	12575.7	1	108.35	108.31	107.3	12147	13211	12369	1	1	1	P18neat1m6Amut:P18neat1m6Amut3,P18neat1m6Amut2,P18neat1m6Amut1	P18neat1m6Amut:P18neat1m6Amut3,P18neat1m6Amut2,P18neat1m6Amut1	3	3	56.5167	2031.33	1	57.66	57.17	54.72	2081	1970	2043	1	1	1
105369250	BGIR9606_293464,BGIR9606_297122,URS00008B40D4,URS00008B5347,URS00008BA545,URS00009C5CAA,URS0000D581F9,URS0000D588A9,URS0000D5A1D6,URS0000D5A93A,XR_001741577.2,XR_001741578.2,XR_001741579.2,XR_001741580.2,XR_001741581.2,XR_001741582.2,XR_001741583.2,XR_001741584.2,XR_001741585.2,XR_001741586.2,XR_001741587.2,XR_002959781.1,XR_002959782.1	gene	group	lncRNA	P18neat1WT-vs-P18neat1m6Amut	P18neat1WT	P18neat1m6Amut	Up	2.34e-154	3.6e-152	4.59126	P18neat1WT:P18neat1WT1,P18neat1WT2,P18neat1WT3	P18neat1WT:P18neat1WT1,P18neat1WT2,P18neat1WT3	3	3	0.61	41.81	1	0.71	0.57	0.55	45.27	42.35	37.81	1	1	1	P18neat1m6Amut:P18neat1m6Amut3,P18neat1m6Amut2,P18neat1m6Amut1	P18neat1m6Amut:P18neat1m6Amut3,P18neat1m6Amut2,P18neat1m6Amut1	3	3	16.7467	377.893	1	17.07	15.97	17.2	402.09	362.69	368.9	1	1	1
55040	NM_017957.2,URS00008B2FBD,URS00008B4C62,URS00008BF814,URS00008C00E4	gene	group	mRNA	P18neat1WT-vs-P18neat1m6Amut	P18neat1WT	P18neat1m6Amut	Up	4.67e-154	7.15e-152	6.34957	P18neat1WT:P18neat1WT1,P18neat1WT2,P18neat1WT3	P18neat1WT:P18neat1WT1,P18neat1WT2,P18neat1WT3	3	3	0.433333	15.5767	1	0.46	0.38	0.46	15	15.73	16	1	1	1	P18neat1m6Amut:P18neat1m6Amut3,P18neat1m6Amut2,P18neat1m6Amut1	P18neat1m6Amut:P18neat1m6Amut3,P18neat1m6Amut2,P18neat1m6Amut1	3	3	26.7633	474.323	1	27.67	27.42	25.2	518.71	433.78	470.48	1	1	1
55814	NM_018429.2,XM_011543511.3,XM_011543512.2,XM_017009630.1,XM_017009631.1,XM_017009632.1,XM_017009633.1,XM_017009634.1	gene	group	mRNA	P18neat1WT-vs-P18neat1m6Amut	P18neat1WT	P18neat1m6Amut	Up	6.53e-154	9.97e-152	1.73466	P18neat1WT:P18neat1WT1,P18neat1WT2,P18neat1WT3	P18neat1WT:P18neat1WT1,P18neat1WT2,P18neat1WT3	3	3	10.8333	1735.24	1	11.13	10.83	10.54	1758.98	1790.62	1656.13	1	1	1	P18neat1m6Amut:P18neat1m6Amut3,P18neat1m6Amut2,P18neat1m6Amut1	P18neat1m6Amut:P18neat1m6Amut3,P18neat1m6Amut2,P18neat1m6Amut1	3	3	43.6067	2187.14	1	45.54	43.75	41.53	2314.09	2124.58	2122.75	1	1	1
7739	NM_001178106.1,NM_001178107.1,NM_001178108.1,NM_001178109.1,NM_001178110.1,NM_001178113.1,NM_001178115.1,NM_007150.3,URS00008B9CE8,URS00008BFEF8,XM_005274730.2,XM_005274731.2,XM_005274735.2,XM_005274737.2,XM_005274738.2,XM_005274740.2,XM_005274741.2,XM_005274742.2,XM_005274744.2,XM_005274745.2,XM_005274746.3,XM_011531194.1,XM_011531195.1,XM_017029821.1,XM_017029822.2,XM_017029823.1,XM_017029824.1…	gene	group	mRNA	P18neat1WT-vs-P18neat1m6Amut	P18neat1WT	P18neat1m6Amut	Dw	2.79e-153	4.25e-151	-5.05409	P18neat1WT:P18neat1WT1,P18neat1WT2,P18neat1WT3	P18neat1WT:P18neat1WT1,P18neat1WT2,P18neat1WT3	3	3	30.9867	2133.67	1	30.12	29.87	32.97	1997	2154	2250	1	1	1	P18neat1m6Amut:P18neat1m6Amut3,P18neat1m6Amut2,P18neat1m6Amut1	P18neat1m6Amut:P18neat1m6Amut3,P18neat1m6Amut2,P18neat1m6Amut1	3	3	1.12	24.3333	1	0.68	1.45	1.23	16	29	28	1	1	1
2316	NM_001110556.1,NM_001456.3,URS00009B3BB7,URS00009BB800,URS0000D5EF1F	gene	group	mRNA	P18neat1WT-vs-P18neat1m6Amut	P18neat1WT	P18neat1m6Amut	Dw	9.34e-153	1.42e-150	-1.57236	P18neat1WT:P18neat1WT1,P18neat1WT2,P18neat1WT3	P18neat1WT:P18neat1WT1,P18neat1WT2,P18neat1WT3	3	3	339.957	47124	1	316.96	343.96	358.95	42432	49495	49445	1	1	1	P18neat1m6Amut:P18neat1m6Amut3,P18neat1m6Amut2,P18neat1m6Amut1	P18neat1m6Amut:P18neat1m6Amut3,P18neat1m6Amut2,P18neat1m6Amut1	3	3	143.39	5999	1	155.22	137.02	137.93	6340	5654	6003	1	1	1
91543	NM_080657.4,URS00008B4E44,XM_011510415.2	gene	group	mRNA	P18neat1WT-vs-P18neat1m6Amut	P18neat1WT	P18neat1m6Amut	Up	1.54e-152	2.32e-150	3.68918	P18neat1WT:P18neat1WT1,P18neat1WT2,P18neat1WT3	P18neat1WT:P18neat1WT1,P18neat1WT2,P18neat1WT3	3	3	1.96667	111.333	1	1.69	1.92	2.29	92	113	129	1	1	1	P18neat1m6Amut:P18neat1m6Amut3,P18neat1m6Amut2,P18neat1m6Amut1	P18neat1m6Amut:P18neat1m6Amut3,P18neat1m6Amut2,P18neat1m6Amut1	3	3	30.5567	543.333	1	33.07	31.67	26.93	594	542	494	1	1	1
84002	NM_032047.4,XM_005247823.5,XM_005247824.3,XM_005247825.3,XM_011513225.2,XM_011513226.2,XM_011513227.2,XM_011513228.2,XM_011513229.2,XM_017007309.1	gene	group	mRNA	P18neat1WT-vs-P18neat1m6Amut	P18neat1WT	P18neat1m6Amut	Dw	2.45e-152	3.69e-150	-5.52505	P18neat1WT:P18neat1WT1,P18neat1WT2,P18neat1WT3	P18neat1WT:P18neat1WT1,P18neat1WT2,P18neat1WT3	3	3	32.79	2267.07	1	34.22	32.03	32.12	2298.36	2295.39	2207.46	1	1	1	P18neat1m6Amut:P18neat1m6Amut3,P18neat1m6Amut2,P18neat1m6Amut1	P18neat1m6Amut:P18neat1m6Amut3,P18neat1m6Amut2,P18neat1m6Amut1	3	3	0.733333	19.0767	1	0.67	0.6	0.93	17.69	14.54	25	1	1	1
159195	NM_001320437.1,NM_001320441.1,NM_001350995.1,NM_152586.3,NR_135249.1,NR_135250.1,NR_146997.1,NR_146998.1,URS00008B7615,URS00008B9541,URS00008BDC6F,URS00008BE240,URS00008BF23B,URS00008BFF10,URS00008C0681,URS00009C206F,URS0000D5CD36,URS0000D5DAAC,XM_005269582.2,XM_011539368.2,XM_017015774.1,XM_017015775.1,XM_017015777.1,XM_017015782.2,XM_017015783.1,XM_017015784.1,XM_024447832.1,XM_024447833.1,XM_0…	gene	group	mRNA	P18neat1WT-vs-P18neat1m6Amut	P18neat1WT	P18neat1m6Amut	Up	1.61e-151	2.41e-149	1.50957	P18neat1WT:P18neat1WT1,P18neat1WT2,P18neat1WT3	P18neat1WT:P18neat1WT1,P18neat1WT2,P18neat1WT3	3	3	26.19	2544.29	1	25.1	27.57	25.9	2398.66	2637.71	2596.51	1	1	1	P18neat1m6Amut:P18neat1m6Amut3,P18neat1m6Amut2,P18neat1m6Amut1	P18neat1m6Amut:P18neat1m6Amut3,P18neat1m6Amut2,P18neat1m6Amut1	3	3	87.68	2742.43	1	82.6	95.49	84.95	2675.86	2778.53	2772.89	1	1	1
2632	BGIR9606_290525,NM_000158.3,URS00008B33FD,URS00008B79BB,URS00009B80E0,URS0000D595B0,URS0000D5A29D	gene	group	mRNA	P18neat1WT-vs-P18neat1m6Amut	P18neat1WT	P18neat1m6Amut	Dw	1.95e-151	2.92e-149	-3.3439	P18neat1WT:P18neat1WT1,P18neat1WT2,P18neat1WT3	P18neat1WT:P18neat1WT1,P18neat1WT2,P18neat1WT3	3	3	42.93	2027.74	1	45.2	42.36	41.23	2061.96	2090.75	1930.5	1	1	1	P18neat1m6Amut:P18neat1m6Amut3,P18neat1m6Amut2,P18neat1m6Amut1	P18neat1m6Amut:P18neat1m6Amut3,P18neat1m6Amut2,P18neat1m6Amut1	3	3	6.73	76.0033	1	6.28	7.49	6.42	66	73.48	88.53	1	1	1
57669	NM_001184937.1,NM_001184938.3,NM_001184939.2,NM_001330307.1,NM_001330310.1,NM_020909.3,NR_135920.2,NR_138472.1,URS00003025D0,URS00008BE740,URS00009C2D7E,XM_006712651.1,XM_006712653.1,XM_017004567.1	gene	group	mRNA	P18neat1WT-vs-P18neat1m6Amut	P18neat1WT	P18neat1m6Amut	Up	7.58e-151	1.13e-148	5.63909	P18neat1WT:P18neat1WT1,P18neat1WT2,P18neat1WT3	P18neat1WT:P18neat1WT1,P18neat1WT2,P18neat1WT3	3	3	0.306667	21.44	1	0.35	0.33	0.24	21	24.35	18.97	1	1	1	P18neat1m6Amut:P18neat1m6Amut3,P18neat1m6Amut2,P18neat1m6Amut1	P18neat1m6Amut:P18neat1m6Amut3,P18neat1m6Amut2,P18neat1m6Amut1	3	3	20.8333	396.61	1	22.75	21.32	18.43	424.51	383.33	381.99	1	1	1
132	BGIR9606_335097,BGIR9606_335134,BGIR9606_335136,NM_001123.3,NM_001202449.1,NM_001202450.1,NM_006721.3,URS00008B3AEB,URS00008B428E,URS00008B4370,URS00008BD687,URS00008BEDF3,URS00008BF194,URS00008C259F,URS00008C36AF,URS00009ADBD2,XM_017015698.1,XM_017015699.1,XM_017015700.1,XM_017015701.1,XM_017015702.1,XM_017015703.2,XM_017015704.1,XM_017015705.1,XM_017015706.1	gene	group	mRNA	P18neat1WT-vs-P18neat1m6Amut	P18neat1WT	P18neat1m6Amut	Dw	1.89e-150	2.81e-148	-2.14717	P18neat1WT:P18neat1WT1,P18neat1WT2,P18neat1WT3	P18neat1WT:P18neat1WT1,P18neat1WT2,P18neat1WT3	3	3	110.18	3074.1	1	108.28	112.31	109.95	2871.87	3265.29	3085.13	1	1	1	P18neat1m6Amut:P18neat1m6Amut3,P18neat1m6Amut2,P18neat1m6Amut1	P18neat1m6Amut:P18neat1m6Amut3,P18neat1m6Amut2,P18neat1m6Amut1	3	3	28.4733	262.997	1	27.96	26.63	30.83	267.26	250.73	271	1	1	1
3480	BGIR9606_363758,BGIR9606_363759,NM_000875.4,NM_001291858.1,URS0000283EC4,URS000076A29F,URS00008B3FF2,XM_011521516.2,XM_011521517.2,XM_017022136.1,XM_017022137.1,XM_017022138.1,XM_017022139.1,XM_024449913.1	gene	group	mRNA	P18neat1WT-vs-P18neat1m6Amut	P18neat1WT	P18neat1m6Amut	Up	3.61e-150	5.35e-148	4.59607	P18neat1WT:P18neat1WT1,P18neat1WT2,P18neat1WT3	P18neat1WT:P18neat1WT1,P18neat1WT2,P18neat1WT3	3	3	0.35	45.6667	1	0.47	0.26	0.32	60	40	37	1	1	1	P18neat1m6Amut:P18neat1m6Amut3,P18neat1m6Amut2,P18neat1m6Amut1	P18neat1m6Amut:P18neat1m6Amut3,P18neat1m6Amut2,P18neat1m6Amut1	3	3	10.52	419.64	1	10.35	9.36	11.85	405	391.79	462.13	1	1	1
54625	NM_017554.2,XM_011512928.3,XM_011512929.2,XR_002959544.1	gene	group	mRNA	P18neat1WT-vs-P18neat1m6Amut	P18neat1WT	P18neat1m6Amut	Dw	4.22e-150	6.22e-148	-2.61444	P18neat1WT:P18neat1WT1,P18neat1WT2,P18neat1WT3	P18neat1WT:P18neat1WT1,P18neat1WT2,P18neat1WT3	3	3	29.5967	3552.57	1	31.84	28.73	28.22	3790.73	3542.16	3324.82	1	1	1	P18neat1m6Amut:P18neat1m6Amut3,P18neat1m6Amut2,P18neat1m6Amut1	P18neat1m6Amut:P18neat1m6Amut3,P18neat1m6Amut2,P18neat1m6Amut1	3	3	6.07667	220.01	1	6.46	6.11	5.66	242	209	209.03	1	1	1
580	NM_000465.3,NM_001282543.1,NM_001282545.1,NM_001282548.1,NM_001282549.1,NR_104212.1,NR_104215.1,NR_104216.1,URS0000AE5DE9,XM_017004613.1,XM_017004614.1,XR_002959322.1	gene	group	mRNA	P18neat1WT-vs-P18neat1m6Amut	P18neat1WT	P18neat1m6Amut	Up	6.18e-150	9.08e-148	2.24451	P18neat1WT:P18neat1WT1,P18neat1WT2,P18neat1WT3	P18neat1WT:P18neat1WT1,P18neat1WT2,P18neat1WT3	3	3	9.69	500.07	1	9.3	10.23	9.54	479.87	550.48	469.86	1	1	1	P18neat1m6Amut:P18neat1m6Amut3,P18neat1m6Amut2,P18neat1m6Amut1	P18neat1m6Amut:P18neat1m6Amut3,P18neat1m6Amut2,P18neat1m6Amut1	3	3	60.6567	895.083	1	61.17	63.44	57.36	926.22	899.62	859.41	1	1	1
144455	NM_203394.2,XM_011537966.2,XM_011537969.2	gene	group	mRNA	P18neat1WT-vs-P18neat1m6Amut	P18neat1WT	P18neat1m6Amut	Dw	8.48e-150	1.24e-147	-2.77568	P18neat1WT:P18neat1WT1,P18neat1WT2,P18neat1WT3	P18neat1WT:P18neat1WT1,P18neat1WT2,P18neat1WT3	3	3	25.7	2338.33	1	24.88	25.25	26.97	2193	2389	2433	1	1	1	P18neat1m6Amut:P18neat1m6Amut3,P18neat1m6Amut2,P18neat1m6Amut1	P18neat1m6Amut:P18neat1m6Amut3,P18neat1m6Amut2,P18neat1m6Amut1	3	3	4.5	129.333	1	4.42	4.84	4.24	129	131	128	1	1	1
28231	BGIR9606_381369,NM_016354.3,URS00007C865C,URS00009BF10C,XM_005260203.3,XM_011528792.3,XM_017027826.1,XM_017027827.2,XR_001754249.2,XR_001754250.2,XR_001754251.2,XR_001754252.1,XR_001754253.2,XR_001754254.2,XR_001754255.2,XR_001754256.2,XR_001754257.2,XR_001754258.2,XR_002958473.1,XR_002958474.1,XR_244115.4,XR_244116.4,XR_936524.2	gene	group	mRNA	P18neat1WT-vs-P18neat1m6Amut	P18neat1WT	P18neat1m6Amut	Dw	1.12e-149	1.63e-147	-2.24232	P18neat1WT:P18neat1WT1,P18neat1WT2,P18neat1WT3	P18neat1WT:P18neat1WT1,P18neat1WT2,P18neat1WT3	3	3	96.7133	4802.86	1	105.24	96.09	88.81	5051.6	5002.86	4354.13	1	1	1	P18neat1m6Amut:P18neat1m6Amut3,P18neat1m6Amut2,P18neat1m6Amut1	P18neat1m6Amut:P18neat1m6Amut3,P18neat1m6Amut2,P18neat1m6Amut1	3	3	22.65	385.247	1	23.24	21.88	22.83	412.7	356.69	386.35	1	1	1
6768	NM_021978.3	gene	group	mRNA	P18neat1WT-vs-P18neat1m6Amut	P18neat1WT	P18neat1m6Amut	Up	1.49e-149	2.16e-147	8.29585	P18neat1WT:P18neat1WT1,P18neat1WT2,P18neat1WT3	P18neat1WT:P18neat1WT1,P18neat1WT2,P18neat1WT3	3	3	0.136667	7.33333	1	0.19	0.09	0.13	10	5	7	1	1	1	P18neat1m6Amut:P18neat1m6Amut3,P18neat1m6Amut2,P18neat1m6Amut1	P18neat1m6Amut:P18neat1m6Amut3,P18neat1m6Amut2,P18neat1m6Amut1	3	3	52.24	872.667	1	52.38	53.52	50.82	883	860	875	1	1	1
6772	BGIR9606_283296,NM_007315.3,NM_139266.2,XM_006712718.1,XM_017004783.2,XR_001738914.2,XR_001738915.2	gene	group	mRNA	P18neat1WT-vs-P18neat1m6Amut	P18neat1WT	P18neat1m6Amut	Dw	1.96e-149	2.84e-147	-2.22008	P18neat1WT:P18neat1WT1,P18neat1WT2,P18neat1WT3	P18neat1WT:P18neat1WT1,P18neat1WT2,P18neat1WT3	3	3	76.96	4377.33	1	78.83	74.18	77.87	4529	4280	4323	1	1	1	P18neat1m6Amut:P18neat1m6Amut3,P18neat1m6Amut2,P18neat1m6Amut1	P18neat1m6Amut:P18neat1m6Amut3,P18neat1m6Amut2,P18neat1m6Amut1	3	3	20.1833	356.333	1	21.23	20.62	18.7	372	357	340	1	1	1
26227	NM_006623.3,URS0000D59F6B,XM_011541226.2,XM_011541227.2,XM_011541228.2,XM_011541231.2,XM_024446338.1	gene	group	mRNA	P18neat1WT-vs-P18neat1m6Amut	P18neat1WT	P18neat1m6Amut	Up	1.23e-148	1.78e-146	1.44237	P18neat1WT:P18neat1WT1,P18neat1WT2,P18neat1WT3	P18neat1WT:P18neat1WT1,P18neat1WT2,P18neat1WT3	3	3	79.83	2926.1	1	78.44	79.67	81.38	2765.12	3017.52	2995.66	1	1	1	P18neat1m6Amut:P18neat1m6Amut3,P18neat1m6Amut2,P18neat1m6Amut1	P18neat1m6Amut:P18neat1m6Amut3,P18neat1m6Amut2,P18neat1m6Amut1	3	3	250.313	3012.02	1	242.36	254.04	254.54	2928.16	2959.32	3148.58	1	1	1
5468	NM_001330615.1,NM_001354666.1,NM_001354667.1,NM_001354668.1,NM_001354669.1,NM_001354670.1,NM_005037.5,NM_015869.4,NM_138711.3,NM_138712.3,URS00008B6ADD,URS00008B97CF,URS00008B9B9A,URS00009B047F,URS00009C2841,URS00009C2A12,XM_011533842.2,XM_011533843.2,XM_011533844.1,XM_024453604.1,XM_024453605.1,XM_024453606.1	gene	group	mRNA	P18neat1WT-vs-P18neat1m6Amut	P18neat1WT	P18neat1m6Amut	Dw	2.25e-148	3.25e-146	-6.71696	P18neat1WT:P18neat1WT1,P18neat1WT2,P18neat1WT3	P18neat1WT:P18neat1WT1,P18neat1WT2,P18neat1WT3	3	3	92.23	3148.86	1	87.57	91.58	97.54	2905.87	3291.03	3249.67	1	1	1	P18neat1m6Amut:P18neat1m6Amut3,P18neat1m6Amut2,P18neat1m6Amut1	P18neat1m6Amut:P18neat1m6Amut3,P18neat1m6Amut2,P18neat1m6Amut1	3	3	0.756667	11.3333	1	0.51	0.81	0.95	9	9	16	1	1	1
4609	NM_001354870.1,NM_002467.5,URS0000D5A672,URS0000D5B2AD,URS0000D5E1FC	gene	group	mRNA	P18neat1WT-vs-P18neat1m6Amut	P18neat1WT	P18neat1m6Amut	Dw	7.09e-148	1.02e-145	-1.70713	P18neat1WT:P18neat1WT1,P18neat1WT2,P18neat1WT3	P18neat1WT:P18neat1WT1,P18neat1WT2,P18neat1WT3	3	3	201.097	12893.4	1	193.97	197.41	211.91	12168.5	13193.7	13318	1	1	1	P18neat1m6Amut:P18neat1m6Amut3,P18neat1m6Amut2,P18neat1m6Amut1	P18neat1m6Amut:P18neat1m6Amut3,P18neat1m6Amut2,P18neat1m6Amut1	3	3	74.57	1497	1	81.1	69.67	72.94	1622	1340	1529	1	1	1
3678	BGIR9606_347029,NM_002205.4,URS0000D57D0F,URS0000D5B90C,XM_024448970.1	gene	group	mRNA	P18neat1WT-vs-P18neat1m6Amut	P18neat1WT	P18neat1m6Amut	Dw	9.23e-148	1.32e-145	-2.08772	P18neat1WT:P18neat1WT1,P18neat1WT2,P18neat1WT3	P18neat1WT:P18neat1WT1,P18neat1WT2,P18neat1WT3	3	3	84.48	5420.25	1	78.13	87.28	88.03	4737	5817	5706.75	1	1	1	P18neat1m6Amut:P18neat1m6Amut3,P18neat1m6Amut2,P18neat1m6Amut1	P18neat1m6Amut:P18neat1m6Amut3,P18neat1m6Amut2,P18neat1m6Amut1	3	3	24.8233	482.333	1	24.64	25.15	24.68	483	468	496	1	1	1
219771	BGIR9606_337313,NM_001282852.1,NM_001282853.1,NM_001282854.1,NM_145012.5,NM_181698.3	gene	group	mRNA	P18neat1WT-vs-P18neat1m6Amut	P18neat1WT	P18neat1m6Amut	Dw	1.61e-147	2.3e-145	-2.19796	P18neat1WT:P18neat1WT1,P18neat1WT2,P18neat1WT3	P18neat1WT:P18neat1WT1,P18neat1WT2,P18neat1WT3	3	3	37.6133	2860.08	1	37.84	37.76	37.24	2782	2981.23	2817	1	1	1	P18neat1m6Amut:P18neat1m6Amut3,P18neat1m6Amut2,P18neat1m6Amut1	P18neat1m6Amut:P18neat1m6Amut3,P18neat1m6Amut2,P18neat1m6Amut1	3	3	9.87333	236	1	9.45	10.6	9.57	228	244	236	1	1	1
10581	NM_006435.2	gene	group	mRNA	P18neat1WT-vs-P18neat1m6Amut	P18neat1WT	P18neat1m6Amut	Dw	5.58e-147	7.93e-145	-3.01905	P18neat1WT:P18neat1WT1,P18neat1WT2,P18neat1WT3	P18neat1WT:P18neat1WT1,P18neat1WT2,P18neat1WT3	3	3	189.307	2071.23	1	182.7	189.81	195.41	1914.48	2172.22	2126.99	1	1	1	P18neat1m6Amut:P18neat1m6Amut3,P18neat1m6Amut2,P18neat1m6Amut1	P18neat1m6Amut:P18neat1m6Amut3,P18neat1m6Amut2,P18neat1m6Amut1	3	3	28.3633	96.96	1	28.78	30.87	25.44	99.1	101.59	90.19	1	1	1
2512	NM_000146.3,URS00000DF7BE,URS00001355A4,URS00008BFFF5,XM_024451447.1	gene	group	mRNA	P18neat1WT-vs-P18neat1m6Amut	P18neat1WT	P18neat1m6Amut	Dw	6.77e-147	9.59e-145	-2.05571	P18neat1WT:P18neat1WT1,P18neat1WT2,P18neat1WT3	P18neat1WT:P18neat1WT1,P18neat1WT2,P18neat1WT3	3	3	932.367	12397	1	838.5	931.6	1027	10698	12925	13568	1	1	1	P18neat1m6Amut:P18neat1m6Amut3,P18neat1m6Amut2,P18neat1m6Amut1	P18neat1m6Amut:P18neat1m6Amut3,P18neat1m6Amut2,P18neat1m6Amut1	3	3	269.573	1129.33	1	269.67	261.82	277.23	1138	1050	1200	1	1	1
2781	NM_002073.3,XM_017028786.2,XR_937843.3	gene	group	mRNA	P18neat1WT-vs-P18neat1m6Amut	P18neat1WT	P18neat1m6Amut	Up	1.42e-146	2e-144	3.77152	P18neat1WT:P18neat1WT1,P18neat1WT2,P18neat1WT3	P18neat1WT:P18neat1WT1,P18neat1WT2,P18neat1WT3	3	3	1.16333	84	1	1.24	1.19	1.06	91	88	73	1	1	1	P18neat1m6Amut:P18neat1m6Amut3,P18neat1m6Amut2,P18neat1m6Amut1	P18neat1m6Amut:P18neat1m6Amut3,P18neat1m6Amut2,P18neat1m6Amut1	3	3	17.3467	434	1	17.19	19.45	15.4	448	453	401	1	1	1
399979	NM_001301089.1,NM_001347918.1,NM_001347919.1,NM_001347920.1,NM_001347921.1,NM_001347922.1,NM_001347923.1,NM_001347924.1,NM_001347925.1,NM_001347926.1,NM_001347927.1,NM_014758.2,NR_144939.1,URS00008C030C,XM_011542820.2,XM_011542821.3,XM_011542824.2,XM_011542825.2,XM_011542826.2,XM_024448521.1,XR_001747870.1,XR_001747872.1,XR_001747873.1	gene	group	mRNA	P18neat1WT-vs-P18neat1m6Amut	P18neat1WT	P18neat1m6Amut	Up	2.5e-146	3.52e-144	1.94536	P18neat1WT:P18neat1WT1,P18neat1WT2,P18neat1WT3	P18neat1WT:P18neat1WT1,P18neat1WT2,P18neat1WT3	3	3	6.78	718.483	1	6.82	6.76	6.76	708.67	747.46	699.32	1	1	1	P18neat1m6Amut:P18neat1m6Amut3,P18neat1m6Amut2,P18neat1m6Amut1	P18neat1m6Amut:P18neat1m6Amut3,P18neat1m6Amut2,P18neat1m6Amut1	3	3	28.7867	1047.5	1	30.97	28.78	26.61	1099	999.5	1044	1	1	1
2590	BGIR9606_268704,BGIR9606_268705,BGIR9606_268707,BGIR9606_274439,NM_001291866.1,NM_004481.4,NR_120373.1,URS000042DBFC,URS00005D4D29,URS00008B28BF,URS00008B5F88,URS00008BB890,URS00008BC286,URS00008C07B5,URS00009ADA30,URS00009BCCA3,URS0000D5B48D,XM_017000963.2,XM_017000964.2,XM_017000965.1,XM_017000966.1	gene	group	mRNA	P18neat1WT-vs-P18neat1m6Amut	P18neat1WT	P18neat1m6Amut	Dw	3.1e-146	4.35e-144	-1.83418	P18neat1WT:P18neat1WT1,P18neat1WT2,P18neat1WT3	P18neat1WT:P18neat1WT1,P18neat1WT2,P18neat1WT3	3	3	72.2867	4512.33	1	69.53	73.89	73.44	4193	4778	4566	1	1	1	P18neat1m6Amut:P18neat1m6Amut3,P18neat1m6Amut2,P18neat1m6Amut1	P18neat1m6Amut:P18neat1m6Amut3,P18neat1m6Amut2,P18neat1m6Amut1	3	3	27.1433	479	1	28.13	26.33	26.97	508	456	473	1	1	1
7227	NM_001282902.2,NM_001282903.2,NM_001330599.1,NM_014112.4,URS000013949B,URS00008B6827,URS0000D5903E,URS0000D5B13D,URS0000D5C217,URS0000D5D756,XM_006716625.1,XM_011517264.2,XM_011517266.3,XM_011517267.1,XM_011517268.2	gene	group	mRNA	P18neat1WT-vs-P18neat1m6Amut	P18neat1WT	P18neat1m6Amut	Dw	3.42e-145	4.78e-143	-2.0859	P18neat1WT:P18neat1WT1,P18neat1WT2,P18neat1WT3	P18neat1WT:P18neat1WT1,P18neat1WT2,P18neat1WT3	3	3	23.17	3420.85	1	23.41	22.98	23.12	3457.62	3514	3290.93	1	1	1	P18neat1m6Amut:P18neat1m6Amut3,P18neat1m6Amut2,P18neat1m6Amut1	P18neat1m6Amut:P18neat1m6Amut3,P18neat1m6Amut2,P18neat1m6Amut1	3	3	6.52	305.86	1	5.91	6.22	7.43	292	298.85	326.73	1	1	1
125950	NM_133452.2,URS000077BCFA,URS00008C40E0,URS00009C4073,XM_011527671.1	gene	group	mRNA	P18neat1WT-vs-P18neat1m6Amut	P18neat1WT	P18neat1m6Amut	Dw	1.71e-144	2.38e-142	-2.07569	P18neat1WT:P18neat1WT1,P18neat1WT2,P18neat1WT3	P18neat1WT:P18neat1WT1,P18neat1WT2,P18neat1WT3	3	3	73.71	4139.04	1	77.5	75.36	68.27	4216.09	4371.36	3829.67	1	1	1	P18neat1m6Amut:P18neat1m6Amut3,P18neat1m6Amut2,P18neat1m6Amut1	P18neat1m6Amut:P18neat1m6Amut3,P18neat1m6Amut2,P18neat1m6Amut1	3	3	21.93	372.55	1	22.87	20.39	22.53	392.41	335.43	389.81	1	1	1
728927	NM_001170905.2,NM_001294255.1,URS00008B3EA7,URS00008B65EB,URS00008B9112,URS00008BC560	gene	group	mRNA	P18neat1WT-vs-P18neat1m6Amut	P18neat1WT	P18neat1m6Amut	Up	8.66e-144	1.2e-141	3.95896	P18neat1WT:P18neat1WT1,P18neat1WT2,P18neat1WT3	P18neat1WT:P18neat1WT1,P18neat1WT2,P18neat1WT3	3	3	0.686667	64.3333	1	0.69	0.8	0.57	66	76	51	1	1	1	P18neat1m6Amut:P18neat1m6Amut3,P18neat1m6Amut2,P18neat1m6Amut1	P18neat1m6Amut:P18neat1m6Amut3,P18neat1m6Amut2,P18neat1m6Amut1	3	3	13.0833	378.517	1	13.94	13.21	12.1	385.17	372.28	378.1	1	1	1
1192	NM_001287593.1,NM_001287594.1,NM_001288.4	gene	group	mRNA	P18neat1WT-vs-P18neat1m6Amut	P18neat1WT	P18neat1m6Amut	Dw	1.73e-143	2.39e-141	-1.72662	P18neat1WT:P18neat1WT1,P18neat1WT2,P18neat1WT3	P18neat1WT:P18neat1WT1,P18neat1WT2,P18neat1WT3	3	3	284.897	5558.12	1	270.31	294.01	290.37	5067.77	5975.78	5630.81	1	1	1	P18neat1m6Amut:P18neat1m6Amut3,P18neat1m6Amut2,P18neat1m6Amut1	P18neat1m6Amut:P18neat1m6Amut3,P18neat1m6Amut2,P18neat1m6Amut1	3	3	104.027	636.283	1	107.23	103.54	101.31	661.94	606.96	639.95	1	1	1
112268014	BGIR9606_322590,BGIR9606_322602,URS0000D571BF,URS0000D58421,URS0000D587A4,URS0000D5D47F,XR_002956659.1	gene	group	lncRNA	P18neat1WT-vs-P18neat1m6Amut	P18neat1WT	P18neat1m6Amut	Up	7.97e-143	1.1e-140	3.54163	P18neat1WT:P18neat1WT1,P18neat1WT2,P18neat1WT3	P18neat1WT:P18neat1WT1,P18neat1WT2,P18neat1WT3	3	3	1.35667	111.957	1	1.62	1.43	1.02	129.21	119.81	86.85	1	1	1	P18neat1m6Amut:P18neat1m6Amut3,P18neat1m6Amut2,P18neat1m6Amut1	P18neat1m6Amut:P18neat1m6Amut3,P18neat1m6Amut2,P18neat1m6Amut1	3	3	24.8	491.677	1	24.62	25.02	24.76	473.19	487.94	513.9	1	1	1
1778	NM_001376.4,URS00008B3D20	gene	group	mRNA	P18neat1WT-vs-P18neat1m6Amut	P18neat1WT	P18neat1m6Amut	Dw	4.07e-142	5.6e-140	-0.992731	P18neat1WT:P18neat1WT1,P18neat1WT2,P18neat1WT3	P18neat1WT:P18neat1WT1,P18neat1WT2,P18neat1WT3	3	3	133.83	31020.7	1	135.26	133.78	132.45	30192.9	32443.8	30425.5	1	1	1	P18neat1m6Amut:P18neat1m6Amut3,P18neat1m6Amut2,P18neat1m6Amut1	P18neat1m6Amut:P18neat1m6Amut3,P18neat1m6Amut2,P18neat1m6Amut1	3	3	80.7833	5904.97	1	81.16	81.53	79.66	5960.95	5702.99	6050.97	1	1	1
54509	NM_019034.2	gene	group	mRNA	P18neat1WT-vs-P18neat1m6Amut	P18neat1WT	P18neat1m6Amut	Dw	8.55e-142	1.17e-139	-2.26961	P18neat1WT:P18neat1WT1,P18neat1WT2,P18neat1WT3	P18neat1WT:P18neat1WT1,P18neat1WT2,P18neat1WT3	3	3	76.7867	2993.8	1	72.7	77.93	79.73	2732.97	3158.86	3089.57	1	1	1	P18neat1m6Amut:P18neat1m6Amut3,P18neat1m6Amut2,P18neat1m6Amut1	P18neat1m6Amut:P18neat1m6Amut3,P18neat1m6Amut2,P18neat1m6Amut1	3	3	19.2433	235.65	1	18.6	19.08	20.05	229.54	224.5	252.91	1	1	1
10019	NM_001291424.1,NM_005475.2,URS00008C3A52,URS0000D59124,XM_005253818.4,XM_005253819.4,XM_006719180.4,XM_011537719.2,XM_011537720.3,XM_011537721.3,XM_024448790.1,XR_001748535.1,XR_001748536.1,XR_002957278.1	gene	group	mRNA	P18neat1WT-vs-P18neat1m6Amut	P18neat1WT	P18neat1m6Amut	Dw	1.19e-141	1.62e-139	-2.33192	P18neat1WT:P18neat1WT1,P18neat1WT2,P18neat1WT3	P18neat1WT:P18neat1WT1,P18neat1WT2,P18neat1WT3	3	3	36	2979.33	1	38	35.58	34.42	3079	3014	2845	1	1	1	P18neat1m6Amut:P18neat1m6Amut3,P18neat1m6Amut2,P18neat1m6Amut1	P18neat1m6Amut:P18neat1m6Amut3,P18neat1m6Amut2,P18neat1m6Amut1	3	3	8.69	224.337	1	8.83	8.47	8.77	234	217	222.01	1	1	1
387509	NM_207370.3,URS00009BAF80,XM_011541434.3,XM_017001250.1,XM_017001251.2	gene	group	mRNA	P18neat1WT-vs-P18neat1m6Amut	P18neat1WT	P18neat1m6Amut	Dw	1.42e-141	1.94e-139	-3.73983	P18neat1WT:P18neat1WT1,P18neat1WT2,P18neat1WT3	P18neat1WT:P18neat1WT1,P18neat1WT2,P18neat1WT3	3	3	37.0567	2046.33	1	35.3	35.74	40.13	1874	2045	2220	1	1	1	P18neat1m6Amut:P18neat1m6Amut3,P18neat1m6Amut2,P18neat1m6Amut1	P18neat1m6Amut:P18neat1m6Amut3,P18neat1m6Amut2,P18neat1m6Amut1	3	3	3.38333	58	1	2.69	4.29	3.17	51	70	53	1	1	1
64759	NM_022748.11,URS00008B5A42,XM_011515476.2,XM_011515477.2,XM_011515478.2,XM_011515479.2,XM_011515480.3,XM_011515481.2,XM_011515483.2,XM_011515484.3,XM_017012537.1,XM_017012538.1,XM_024446876.1	gene	group	mRNA	P18neat1WT-vs-P18neat1m6Amut	P18neat1WT	P18neat1m6Amut	Dw	1.57e-141	2.13e-139	-4.0188	P18neat1WT:P18neat1WT1,P18neat1WT2,P18neat1WT3	P18neat1WT:P18neat1WT1,P18neat1WT2,P18neat1WT3	3	3	16.4767	1928.33	1	18.07	16.63	14.73	1984	2073	1728	1	1	1	P18neat1m6Amut:P18neat1m6Amut3,P18neat1m6Amut2,P18neat1m6Amut1	P18neat1m6Amut:P18neat1m6Amut3,P18neat1m6Amut2,P18neat1m6Amut1	3	3	1.26667	45	1	1.34	1.4	1.06	52	50	33	1	1	1
9715	NM_001031690.2,NM_001278297.1,NM_014690.4,XM_005250073.4,XM_006716186.3	gene	group	mRNA	P18neat1WT-vs-P18neat1m6Amut	P18neat1WT	P18neat1m6Amut	Dw	1.71e-141	2.32e-139	-5.91564	P18neat1WT:P18neat1WT1,P18neat1WT2,P18neat1WT3	P18neat1WT:P18neat1WT1,P18neat1WT2,P18neat1WT3	3	3	32.8533	2283.67	1	32.8	32.58	33.18	2211	2350	2290	1	1	1	P18neat1m6Amut:P18neat1m6Amut3,P18neat1m6Amut2,P18neat1m6Amut1	P18neat1m6Amut:P18neat1m6Amut3,P18neat1m6Amut2,P18neat1m6Amut1	3	3	0.666667	14.3333	1	0.74	0.58	0.68	16	12	15	1	1	1
23164	NM_015134.3,NM_201274.3,URS000023CB54,URS0000352737,URS00008B667C,URS00008B764C,URS00008B8314,URS00008B9176,URS00008BAB70,URS00009BB044,XM_005256563.4,XM_005256564.4,XM_011523761.2,XM_011523762.2,XM_011523763.2,XM_011523764.2,XM_011523765.2,XM_011523766.2,XM_011523767.2,XM_017024393.1	gene	group	mRNA	P18neat1WT-vs-P18neat1m6Amut	P18neat1WT	P18neat1m6Amut	Dw	4.24e-141	5.72e-139	-1.47029	P18neat1WT:P18neat1WT1,P18neat1WT2,P18neat1WT3	P18neat1WT:P18neat1WT1,P18neat1WT2,P18neat1WT3	3	3	67.07	10015.6	1	68.33	66.78	66.1	9986.2	10277.1	9783.57	1	1	1	P18neat1m6Amut:P18neat1m6Amut3,P18neat1m6Amut2,P18neat1m6Amut1	P18neat1m6Amut:P18neat1m6Amut3,P18neat1m6Amut2,P18neat1m6Amut1	3	3	29.1167	1370.21	1	30.25	28.36	28.74	1458.63	1280	1372	1	1	1
220323	NM_178507.3,URS00008B2CF7,URS00008B8D1A	gene	group	mRNA	P18neat1WT-vs-P18neat1m6Amut	P18neat1WT	P18neat1m6Amut	Dw	5.9e-141	7.95e-139	-2.90111	P18neat1WT:P18neat1WT1,P18neat1WT2,P18neat1WT3	P18neat1WT:P18neat1WT1,P18neat1WT2,P18neat1WT3	3	3	80.52	2752.33	1	74.85	77.91	88.8	2470	2753	3034	1	1	1	P18neat1m6Amut:P18neat1m6Amut3,P18neat1m6Amut2,P18neat1m6Amut1	P18neat1m6Amut:P18neat1m6Amut3,P18neat1m6Amut2,P18neat1m6Amut1	3	3	13.7233	139.667	1	14.84	12.3	14.03	148	128	143	1	1	1
80830	NM_030641.3,URS00008B5680,URS0000D5D003,XM_011530392.3	gene	group	mRNA	P18neat1WT-vs-P18neat1m6Amut	P18neat1WT	P18neat1m6Amut	Dw	6.39e-141	8.58e-139	-2.72093	P18neat1WT:P18neat1WT1,P18neat1WT2,P18neat1WT3	P18neat1WT:P18neat1WT1,P18neat1WT2,P18neat1WT3	3	3	13.8133	2245.11	1	14.06	13.37	14.01	2226.93	2253.09	2255.32	1	1	1	P18neat1m6Amut:P18neat1m6Amut3,P18neat1m6Amut2,P18neat1m6Amut1	P18neat1m6Amut:P18neat1m6Amut3,P18neat1m6Amut2,P18neat1m6Amut1	3	3	2.57667	129.48	1	2.4	3.04	2.29	125.99	139.45	123	1	1	1
9203	NM_001171162.1,NM_001171163.1,NM_005096.3,NM_201599.2,URS00009AE263,URS00009B2AA6,XM_005262309.4,XM_005262310.3,XM_011531062.3	gene	group	mRNA	P18neat1WT-vs-P18neat1m6Amut	P18neat1WT	P18neat1m6Amut	Dw	7.07e-141	9.47e-139	-2.42155	P18neat1WT:P18neat1WT1,P18neat1WT2,P18neat1WT3	P18neat1WT:P18neat1WT1,P18neat1WT2,P18neat1WT3	3	3	27.56	2372	1	28.31	28.14	26.23	2364	2494	2258	1	1	1	P18neat1m6Amut:P18neat1m6Amut3,P18neat1m6Amut2,P18neat1m6Amut1	P18neat1m6Amut:P18neat1m6Amut3,P18neat1m6Amut2,P18neat1m6Amut1	3	3	6.21667	167.667	1	6.15	6.74	5.76	168	164	171	1	1	1
301	NM_000700.2,URS00009BF5A5,XM_011518609.1,XM_017014657.1	gene	group	mRNA	P18neat1WT-vs-P18neat1m6Amut	P18neat1WT	P18neat1m6Amut	Dw	5.86e-140	7.82e-138	-7.61167	P18neat1WT:P18neat1WT1,P18neat1WT2,P18neat1WT3	P18neat1WT:P18neat1WT1,P18neat1WT2,P18neat1WT3	3	3	179.563	4309	1	159.1	184.54	195.05	3677	4601	4649	1	1	1	P18neat1m6Amut:P18neat1m6Amut3,P18neat1m6Amut2,P18neat1m6Amut1	P18neat1m6Amut:P18neat1m6Amut3,P18neat1m6Amut2,P18neat1m6Amut1	3	3	1.11667	8.33333	1	1.31	1.1	0.94	10	8	7	1	1	1
128077	NM_153713.2,URS00009B462C,URS00009BE4A5,XM_017000316.1	gene	group	mRNA	P18neat1WT-vs-P18neat1m6Amut	P18neat1WT	P18neat1m6Amut	Dw	9.12e-140	1.21e-137	-3.73875	P18neat1WT:P18neat1WT1,P18neat1WT2,P18neat1WT3	P18neat1WT:P18neat1WT1,P18neat1WT2,P18neat1WT3	3	3	31.0633	1971.56	1	30.91	28.86	33.42	1905.6	1883.53	2125.55	1	1	1	P18neat1m6Amut:P18neat1m6Amut3,P18neat1m6Amut2,P18neat1m6Amut1	P18neat1m6Amut:P18neat1m6Amut3,P18neat1m6Amut2,P18neat1m6Amut1	3	3	3.13333	56.64	1	3.12	3.45	2.83	58.07	60.99	50.86	1	1	1
8398	BGIR9606_385218,NM_001004426.2,NM_001199562.2,NM_001349864.1,NM_001349865.1,NM_001349866.1,NM_001349867.1,NM_001349868.1,NM_001349869.1,NM_003560.3,URS00007DC3ED,XM_005261764.3,XM_005261765.2,XM_006724332.4,XM_011530422.1,XM_011530424.1,XM_011530425.1,XM_011530426.3,XM_017028983.1,XM_017028986.2,XM_017028987.2,XM_017028988.2,XM_024452280.1,XM_024452281.1,XM_024452282.1,XM_024452283.1,XM_024452284…	gene	group	mRNA	P18neat1WT-vs-P18neat1m6Amut	P18neat1WT	P18neat1m6Amut	Up	2.48e-139	3.29e-137	2.74449	P18neat1WT:P18neat1WT1,P18neat1WT2,P18neat1WT3	P18neat1WT:P18neat1WT1,P18neat1WT2,P18neat1WT3	3	3	3.17	229.537	1	2.82	2.95	3.74	203.33	233.78	251.5	1	1	1	P18neat1m6Amut:P18neat1m6Amut3,P18neat1m6Amut2,P18neat1m6Amut1	P18neat1m6Amut:P18neat1m6Amut3,P18neat1m6Amut2,P18neat1m6Amut1	3	3	32.8633	581.72	1	30.75	33.92	33.92	570.15	560.64	614.37	1	1	1
64778	BGIR9606_287921,NM_001135095.1,NM_022763.3,URS00008B841C,URS00008BDE5F,URS00008BDFF5,URS00008BFEEF,URS00009B1A12,URS00009C5B3E,URS0000D5BB35,XM_017007062.1,XM_017007063.1,XM_017007064.2,XM_024453716.1,XM_024453717.1	gene	group	mRNA	P18neat1WT-vs-P18neat1m6Amut	P18neat1WT	P18neat1m6Amut	Dw	2.7e-139	3.58e-137	-1.97326	P18neat1WT:P18neat1WT1,P18neat1WT2,P18neat1WT3	P18neat1WT:P18neat1WT1,P18neat1WT2,P18neat1WT3	3	3	57.1967	3633.8	1	58.02	55.74	57.83	3529.43	3661.57	3710.41	1	1	1	P18neat1m6Amut:P18neat1m6Amut3,P18neat1m6Amut2,P18neat1m6Amut1	P18neat1m6Amut:P18neat1m6Amut3,P18neat1m6Amut2,P18neat1m6Amut1	3	3	17.9033	350.667	1	18.89	18.5	16.32	362	345	345	1	1	1
134957	BGIR9606_311229,BGIR9606_311232,BGIR9606_311233,NM_001127715.2,NM_139244.4,URS00008B219A,URS00008B619C,URS00008B8448,URS00009C23F5,URS0000D5C023,XM_006715339.3,XM_011535453.1,XM_017010267.1,XM_017010268.2,XR_001743163.2,XR_002956261.1,XR_245502.3,XR_245504.2	gene	group	mRNA	P18neat1WT-vs-P18neat1m6Amut	P18neat1WT	P18neat1m6Amut	Dw	5.13e-139	6.76e-137	-3.37048	P18neat1WT:P18neat1WT1,P18neat1WT2,P18neat1WT3	P18neat1WT:P18neat1WT1,P18neat1WT2,P18neat1WT3	3	3	42.8767	2500.63	1	46.4	43.8	38.43	2744	2598.88	2159	1	1	1	P18neat1m6Amut:P18neat1m6Amut3,P18neat1m6Amut2,P18neat1m6Amut1	P18neat1m6Amut:P18neat1m6Amut3,P18neat1m6Amut2,P18neat1m6Amut1	3	3	5.83333	91.6667	1	5.52	6.05	5.93	85	87	103	1	1	1
BGIG9606_36491	BGIR9606_266463,BGIR9606_266464,BGIR9606_266465,BGIR9606_266466,BGIR9606_266467,BGIR9606_266468,BGIR9606_266469,BGIR9606_266470,BGIR9606_266471,BGIR9606_266472,BGIR9606_266473,BGIR9606_266475,BGIR9606_266476,BGIR9606_266477,BGIR9606_266478,URS00008C0FAB	gene	group	mRNA	P18neat1WT-vs-P18neat1m6Amut	P18neat1WT	P18neat1m6Amut	Dw	1.58e-138	2.07e-136	-5.46795	P18neat1WT:P18neat1WT1,P18neat1WT2,P18neat1WT3	P18neat1WT:P18neat1WT1,P18neat1WT2,P18neat1WT3	3	3	116.737	2061.97	1	116.25	110.49	123.47	1979.34	2028.03	2178.53	1	1	1	P18neat1m6Amut:P18neat1m6Amut3,P18neat1m6Amut2,P18neat1m6Amut1	P18neat1m6Amut:P18neat1m6Amut3,P18neat1m6Amut2,P18neat1m6Amut1	3	3	2.95667	18	1	3.4	2.15	3.32	17.18	16.45	20.37	1	1	1
1026	BGIR9606_309381,NM_000389.4,NM_001220777.1,NM_001220778.1,NM_001291549.1,NM_078467.2,URS00008B640A,URS00008B9A52	gene	group	mRNA	P18neat1WT-vs-P18neat1m6Amut	P18neat1WT	P18neat1m6Amut	Up	5.27e-138	6.9e-136	2.65894	P18neat1WT:P18neat1WT1,P18neat1WT2,P18neat1WT3	P18neat1WT:P18neat1WT1,P18neat1WT2,P18neat1WT3	3	3	19.5233	667	1	16.95	18.6	23.02	553	660	788	1	1	1	P18neat1m6Amut:P18neat1m6Amut3,P18neat1m6Amut2,P18neat1m6Amut1	P18neat1m6Amut:P18neat1m6Amut3,P18neat1m6Amut2,P18neat1m6Amut1	3	3	149.64	1597.5	1	154.2	142.04	152.68	1652	1455	1685.5	1	1	1
1848	NM_001946.3,NM_022652.3,URS000077A28C,URS0000D57E7A,URS0000D5CB36,URS0000D5E241	gene	group	mRNA	P18neat1WT-vs-P18neat1m6Amut	P18neat1WT	P18neat1m6Amut	Dw	3.64e-137	4.75e-135	-3.31958	P18neat1WT:P18neat1WT1,P18neat1WT2,P18neat1WT3	P18neat1WT:P18neat1WT1,P18neat1WT2,P18neat1WT3	3	3	31.4267	1878.93	1	31.24	30.91	32.13	1764.81	1913.15	1958.82	1	1	1	P18neat1m6Amut:P18neat1m6Amut3,P18neat1m6Amut2,P18neat1m6Amut1	P18neat1m6Amut:P18neat1m6Amut3,P18neat1m6Amut2,P18neat1m6Amut1	3	3	0.946667	71.8567	1	0.96	0.78	1.1	68.29	60.64	86.64	1	1	1
203068	NM_001293212.1,NM_001293213.1,NM_001293214.1,NM_001293215.1,NM_001293216.1,NM_178014.3,NR_120608.1	gene	group	mRNA	P18neat1WT-vs-P18neat1m6Amut	P18neat1WT	P18neat1m6Amut	Dw	6e-137	7.81e-135	-1.0789	P18neat1WT:P18neat1WT1,P18neat1WT2,P18neat1WT3	P18neat1WT:P18neat1WT1,P18neat1WT2,P18neat1WT3	3	3	612.28	26221.3	1	619.22	616.58	601.04	25593.4	27468.2	25602.2	1	1	1	P18neat1m6Amut:P18neat1m6Amut3,P18neat1m6Amut2,P18neat1m6Amut1	P18neat1m6Amut:P18neat1m6Amut3,P18neat1m6Amut2,P18neat1m6Amut1	3	3	349.317	4703.04	1	352.56	341.8	353.59	4783.7	4422.39	4903.04	1	1	1
4904	NM_004559.4,NR_132737.1	gene	group	mRNA	P18neat1WT-vs-P18neat1m6Amut	P18neat1WT	P18neat1m6Amut	Dw	6.47e-137	8.4e-135	-1.35519	P18neat1WT:P18neat1WT1,P18neat1WT2,P18neat1WT3	P18neat1WT:P18neat1WT1,P18neat1WT2,P18neat1WT3	3	3	371.157	18876	1	358.38	371.07	384.02	17589	19616	19423	1	1	1	P18neat1m6Amut:P18neat1m6Amut3,P18neat1m6Amut2,P18neat1m6Amut1	P18neat1m6Amut:P18neat1m6Amut3,P18neat1m6Amut2,P18neat1m6Amut1	3	3	174.81	2795.67	1	175.78	168.76	179.89	2834	2593	2960	1	1	1
84614	NM_001122770.2,NM_001346115.1,NM_032522.4,URS00008B9A4E,XM_006711578.4,XM_011510062.3,XM_017002556.2,XM_017002557.2,XM_017002558.1,XM_024450302.1	gene	group	mRNA	P18neat1WT-vs-P18neat1m6Amut	P18neat1WT	P18neat1m6Amut	Up	8.63e-137	1.12e-134	2.39912	P18neat1WT:P18neat1WT1,P18neat1WT2,P18neat1WT3	P18neat1WT:P18neat1WT1,P18neat1WT2,P18neat1WT3	3	3	2.29333	371.08	1	1.92	2.56	2.4	338	381	394.24	1	1	1	P18neat1m6Amut:P18neat1m6Amut3,P18neat1m6Amut2,P18neat1m6Amut1	P18neat1m6Amut:P18neat1m6Amut3,P18neat1m6Amut2,P18neat1m6Amut1	3	3	14.9933	740.667	1	15.76	15.42	13.8	764	747	711	1	1	1
64855	BGIR9606_333178,NM_001035534.2,NM_022833.3,URS00008B986B,URS00008BBA63,XM_005252135.2,XM_011518925.1	gene	group	mRNA	P18neat1WT-vs-P18neat1m6Amut	P18neat1WT	P18neat1m6Amut	Dw	1.23e-136	1.58e-134	-1.6672	P18neat1WT:P18neat1WT1,P18neat1WT2,P18neat1WT3	P18neat1WT:P18neat1WT1,P18neat1WT2,P18neat1WT3	3	3	90.28	5654	1	89.03	90.42	91.39	5370	5882	5710	1	1	1	P18neat1m6Amut:P18neat1m6Amut3,P18neat1m6Amut2,P18neat1m6Amut1	P18neat1m6Amut:P18neat1m6Amut3,P18neat1m6Amut2,P18neat1m6Amut1	3	3	34.24	674.333	1	36.5	33.23	32.99	729	624	670	1	1	1
6597	BGIR9606_375660,BGIR9606_375661,NM_001128844.1,NM_001128845.1,NM_001128846.1,NM_001128847.1,NM_001128848.1,NM_001128849.1,NM_003072.3,URS00000EFA3E,URS00008BBC2E,XM_006722845.2,XM_006722846.2,XM_011528198.1,XM_024451658.1,XM_024451659.1,XM_024451660.1,XM_024451661.1,XM_024451662.1,XM_024451663.1,XM_024451664.1,XM_024451665.1,XM_024451666.1,XM_024451667.1	gene	group	mRNA	P18neat1WT-vs-P18neat1m6Amut	P18neat1WT	P18neat1m6Amut	Dw	2.79e-136	3.59e-134	-1.37903	P18neat1WT:P18neat1WT1,P18neat1WT2,P18neat1WT3	P18neat1WT:P18neat1WT1,P18neat1WT2,P18neat1WT3	3	3	97.5233	8056.67	1	96.72	99.49	96.36	7701	8627	7842	1	1	1	P18neat1m6Amut:P18neat1m6Amut3,P18neat1m6Amut2,P18neat1m6Amut1	P18neat1m6Amut:P18neat1m6Amut3,P18neat1m6Amut2,P18neat1m6Amut1	3	3	47.5567	1172.33	1	49.31	47.57	45.79	1236	1117	1164	1	1	1
1911	NM_004426.2,XM_005253334.3,XM_011520599.2,XM_011520600.2,XM_011520603.2,XM_017018955.2,XM_017018956.1,XM_017018957.1,XM_017018958.1	gene	group	mRNA	P18neat1WT-vs-P18neat1m6Amut	P18neat1WT	P18neat1m6Amut	Up	6.52e-136	8.36e-134	6.72461	P18neat1WT:P18neat1WT1,P18neat1WT2,P18neat1WT3	P18neat1WT:P18neat1WT1,P18neat1WT2,P18neat1WT3	3	3	0.146667	12.02	1	0.1	0.21	0.13	7.54	18.74	9.78	1	1	1	P18neat1m6Amut:P18neat1m6Amut3,P18neat1m6Amut2,P18neat1m6Amut1	P18neat1m6Amut:P18neat1m6Amut3,P18neat1m6Amut2,P18neat1m6Amut1	3	3	17.3333	453.76	1	16.84	17.37	17.79	441.88	438.1	481.3	1	1	1
6480	NM_001353916.1,NM_003032.2,NM_173216.2,NM_173217.2,URS00008B4726,URS00008B5275,URS00008B6C49,URS00008BB9C7,URS00008BC77B,URS00008BE471,URS00008BF9CB,URS0000D5B4AD	gene	group	mRNA	P18neat1WT-vs-P18neat1m6Amut	P18neat1WT	P18neat1m6Amut	Dw	1.1e-135	1.4e-133	-4.25323	P18neat1WT:P18neat1WT1,P18neat1WT2,P18neat1WT3	P18neat1WT:P18neat1WT1,P18neat1WT2,P18neat1WT3	3	3	28.45	1661.45	1	27.86	27.81	29.68	1540.66	1718	1725.69	1	1	1	P18neat1m6Amut:P18neat1m6Amut3,P18neat1m6Amut2,P18neat1m6Amut1	P18neat1m6Amut:P18neat1m6Amut3,P18neat1m6Amut2,P18neat1m6Amut1	3	3	2.45667	33.0067	1	3.72	1.53	2.12	36	26	37.02	1	1	1
51232	BGIR9606_275308,BGIR9606_280083,BGIR9606_280085,NM_016441.2,URS00003A04CF,URS00008B4418,URS00008BB755,XM_005264357.5,XM_011532898.3,XM_011532899.3,XM_011532901.3,XM_017004258.2,XM_017004259.1,XM_017004260.2,XM_017004261.1,XM_017004262.1,XM_024452945.1,XM_024452946.1,XM_024452947.1,XM_024452948.1,XR_001738763.2	gene	group	mRNA	P18neat1WT-vs-P18neat1m6Amut	P18neat1WT	P18neat1m6Amut	Dw	1.16e-135	1.48e-133	-2.87087	P18neat1WT:P18neat1WT1,P18neat1WT2,P18neat1WT3	P18neat1WT:P18neat1WT1,P18neat1WT2,P18neat1WT3	3	3	24.64	2309.33	1	22.87	26.39	24.66	2061	2502	2365	1	1	1	P18neat1m6Amut:P18neat1m6Amut3,P18neat1m6Amut2,P18neat1m6Amut1	P18neat1m6Amut:P18neat1m6Amut3,P18neat1m6Amut2,P18neat1m6Amut1	3	3	4.05667	119.333	1	4.2	4.9	3.07	133	122	103	1	1	1
2355	NM_005253.3,URS000057B018,XM_005264231.4,XM_006711976.3,XM_006711977.3	gene	group	mRNA	P18neat1WT-vs-P18neat1m6Amut	P18neat1WT	P18neat1m6Amut	Dw	1.57e-135	2e-133	-2.28825	P18neat1WT:P18neat1WT1,P18neat1WT2,P18neat1WT3	P18neat1WT:P18neat1WT1,P18neat1WT2,P18neat1WT3	3	3	27.4133	2349.3	1	27.04	28.11	27.09	2254.56	2515.47	2277.87	1	1	1	P18neat1m6Amut:P18neat1m6Amut3,P18neat1m6Amut2,P18neat1m6Amut1	P18neat1m6Amut:P18neat1m6Amut3,P18neat1m6Amut2,P18neat1m6Amut1	3	3	6.75	182.52	1	6.59	6.63	7.03	183.57	174	189.99	1	1	1
23603	BGIR9606_351400,NM_001105237.2,NM_001276471.1,NM_014325.3,URS00009B60A0,URS0000D57F44,XM_011538125.1,XM_017019121.2,XM_017019122.2,XM_017019123.2,XM_024448914.1,XM_024448915.1,XM_024448916.1,XM_024448917.1,XR_001748650.1,XR_002957304.1,XR_944514.2	gene	group	mRNA	P18neat1WT-vs-P18neat1m6Amut	P18neat1WT	P18neat1m6Amut	Dw	1.77e-135	2.24e-133	-2.01415	P18neat1WT:P18neat1WT1,P18neat1WT2,P18neat1WT3	P18neat1WT:P18neat1WT1,P18neat1WT2,P18neat1WT3	3	3	60.27	3684.22	1	58.34	59.79	62.68	3459.27	3783.29	3810.11	1	1	1	P18neat1m6Amut:P18neat1m6Amut3,P18neat1m6Amut2,P18neat1m6Amut1	P18neat1m6Amut:P18neat1m6Amut3,P18neat1m6Amut2,P18neat1m6Amut1	3	3	18.4167	345.41	1	19.09	18.61	17.55	363.05	346.1	327.08	1	1	1
BGIG9606_48072	URS00005D6F1A,URS0000771EF4,URS00008B8A63,URS00008BB8A9,URS00008BEC75,URS00009AEB3D,URS00009B879E,URS0000D5A5AC	gene	group	mRNA	P18neat1WT-vs-P18neat1m6Amut	P18neat1WT	P18neat1m6Amut	Dw	1.69e-134	2.14e-132	-5.47137	P18neat1WT:P18neat1WT1,P18neat1WT2,P18neat1WT3	P18neat1WT:P18neat1WT1,P18neat1WT2,P18neat1WT3	3	3	11.1833	1988.82	1	11.94	10.65	10.96	2063.67	1982.71	1920.08	1	1	1	P18neat1m6Amut:P18neat1m6Amut3,P18neat1m6Amut2,P18neat1m6Amut1	P18neat1m6Amut:P18neat1m6Amut3,P18neat1m6Amut2,P18neat1m6Amut1	3	3	0.31	17.6033	1	0.26	0.3	0.37	14.76	16.52	21.53	1	1	1
9792	NM_014755.2,URS00008B68B6,XM_005264669.3,XM_011533205.2	gene	group	mRNA	P18neat1WT-vs-P18neat1m6Amut	P18neat1WT	P18neat1m6Amut	Dw	1.98e-134	2.49e-132	-2.58634	P18neat1WT:P18neat1WT1,P18neat1WT2,P18neat1WT3	P18neat1WT:P18neat1WT1,P18neat1WT2,P18neat1WT3	3	3	30.16	2758.85	1	28.22	29.27	32.99	2491.74	2795.71	2989.1	1	1	1	P18neat1m6Amut:P18neat1m6Amut3,P18neat1m6Amut2,P18neat1m6Amut1	P18neat1m6Amut:P18neat1m6Amut3,P18neat1m6Amut2,P18neat1m6Amut1	3	3	6.03	174.493	1	5.98	6.02	6.09	171.52	171.96	180	1	1	1
10226	NM_001164189.1,NM_001164194.1,NM_005817.4,URS0000440EB6,URS00009BC9C1	gene	group	mRNA	P18neat1WT-vs-P18neat1m6Amut	P18neat1WT	P18neat1m6Amut	Dw	3.18e-134	4e-132	-2.14885	P18neat1WT:P18neat1WT1,P18neat1WT2,P18neat1WT3	P18neat1WT:P18neat1WT1,P18neat1WT2,P18neat1WT3	3	3	95.1333	3562.33	1	88.06	98.97	98.37	3177	3851	3659	1	1	1	P18neat1m6Amut:P18neat1m6Amut3,P18neat1m6Amut2,P18neat1m6Amut1	P18neat1m6Amut:P18neat1m6Amut3,P18neat1m6Amut2,P18neat1m6Amut1	3	3	25.8433	304	1	26.26	24.35	26.92	311	275	326	1	1	1
378938	BGIR9606_340861,BGIR9606_340868,NR_002819.4,NR_144567.1,NR_144568.1,URS0000762AC3,URS00007632D8,URS0000772640,URS00007744CF,URS0000775177,URS0000781278,URS0000788907,URS00008C0A70,URS00008C0F58,URS00008C123C,URS00008C1D6B,URS00008C1DD6,URS00008C2382,URS00008C28C2,URS00008C2A4E,URS00008C359C,URS00008C3741,URS00008C3769,URS00008C3BBF,URS00008C3C0C,URS00008C3D6D,URS00009AD671,URS00009ADA0A,URS00009A…	gene	group	lncRNA	P18neat1WT-vs-P18neat1m6Amut	P18neat1WT	P18neat1m6Amut	Up	3.9e-134	4.89e-132	1.46408	P18neat1WT:P18neat1WT1,P18neat1WT2,P18neat1WT3	P18neat1WT:P18neat1WT1,P18neat1WT2,P18neat1WT3	3	3	1670	118139	1	1505.02	1684.33	1820.66	105597	122755	126065	1	1	1	P18neat1m6Amut:P18neat1m6Amut3,P18neat1m6Amut2,P18neat1m6Amut1	P18neat1m6Amut:P18neat1m6Amut3,P18neat1m6Amut2,P18neat1m6Amut1	3	3	5655.75	123399	1	5621.57	5638	5707.68	120056	121601	128540	1	1	1
9231	NM_004747.3,XM_005270276.4,XM_006718056.3,XM_006718057.3,XM_011540341.3,XM_011540342.1,XM_011540344.2,XM_011540345.1,XM_011540346.2,XM_011540347.2,XM_017016913.1,XM_017016914.1,XM_017016915.1,XM_024448250.1,XR_945874.2	gene	group	mRNA	P18neat1WT-vs-P18neat1m6Amut	P18neat1WT	P18neat1m6Amut	Dw	4.83e-134	6.03e-132	-1.3654	P18neat1WT:P18neat1WT1,P18neat1WT2,P18neat1WT3	P18neat1WT:P18neat1WT1,P18neat1WT2,P18neat1WT3	3	3	59.7167	6554.71	1	58.89	60.6	59.66	6400.28	6949.9	6313.95	1	1	1	P18neat1m6Amut:P18neat1m6Amut3,P18neat1m6Amut2,P18neat1m6Amut1	P18neat1m6Amut:P18neat1m6Amut3,P18neat1m6Amut2,P18neat1m6Amut1	3	3	28.5167	963.547	1	28.07	28.98	28.5	968.42	942.9	979.32	1	1	1
57475	NM_020715.2,XM_011537009.1,XM_011537015.2,XM_017021499.1,XM_017021500.1,XM_017021501.1,XM_017021502.1,XM_017021503.1,XM_017021504.1,XR_001750460.1,XR_001750461.1,XR_002957564.1	gene	group	mRNA	P18neat1WT-vs-P18neat1m6Amut	P18neat1WT	P18neat1m6Amut	Up	6.36e-134	7.92e-132	3.73935	P18neat1WT:P18neat1WT1,P18neat1WT2,P18neat1WT3	P18neat1WT:P18neat1WT1,P18neat1WT2,P18neat1WT3	3	3	0.646667	71.07	1	0.69	0.64	0.61	73.08	74.67	65.46	1	1	1	P18neat1m6Amut:P18neat1m6Amut3,P18neat1m6Amut2,P18neat1m6Amut1	P18neat1m6Amut:P18neat1m6Amut3,P18neat1m6Amut2,P18neat1m6Amut1	3	3	10.4367	358.337	1	10.35	9.95	11.01	358.64	327.95	388.42	1	1	1
25791	BGIR9606_279213,NM_001114090.1,NM_019850.2,URS00008B4BDA,URS00008B731B,XM_011510923.3,XM_011510924.1,XM_011510925.1	gene	group	mRNA	P18neat1WT-vs-P18neat1m6Amut	P18neat1WT	P18neat1m6Amut	Dw	1.36e-133	1.69e-131	-3.32472	P18neat1WT:P18neat1WT1,P18neat1WT2,P18neat1WT3	P18neat1WT:P18neat1WT1,P18neat1WT2,P18neat1WT3	3	3	51.42	2286.04	1	45.49	50.96	57.81	1960	2362.06	2536.06	1	1	1	P18neat1m6Amut:P18neat1m6Amut3,P18neat1m6Amut2,P18neat1m6Amut1	P18neat1m6Amut:P18neat1m6Amut3,P18neat1m6Amut2,P18neat1m6Amut1	3	3	7.91	86.3333	1	7.62	8.75	7.36	84	92	83	1	1	1
3417	NM_001282386.1,NM_001282387.1,NM_005896.3	gene	group	mRNA	P18neat1WT-vs-P18neat1m6Amut	P18neat1WT	P18neat1m6Amut	Up	1.91e-133	2.37e-131	2.19348	P18neat1WT:P18neat1WT1,P18neat1WT2,P18neat1WT3	P18neat1WT:P18neat1WT1,P18neat1WT2,P18neat1WT3	3	3	15.0767	577.333	1	15.06	16.78	13.39	556	668	508	1	1	1	P18neat1m6Amut:P18neat1m6Amut3,P18neat1m6Amut2,P18neat1m6Amut1	P18neat1m6Amut:P18neat1m6Amut3,P18neat1m6Amut2,P18neat1m6Amut1	3	3	82.9133	998.273	1	85.74	82.57	80.43	1041	956	997.82	1	1	1
5239	BGIR9606_331804,NM_021965.3,URS000048EFF0,URS00008B26CC,URS00008BA5F1,URS00008BCF5C,URS00008BDB85,URS00009B2371,XM_011518782.3,XM_011518783.3,XM_024447573.1	gene	group	mRNA	P18neat1WT-vs-P18neat1m6Amut	P18neat1WT	P18neat1m6Amut	Dw	2.47e-133	3.05e-131	-7.65296	P18neat1WT:P18neat1WT1,P18neat1WT2,P18neat1WT3	P18neat1WT:P18neat1WT1,P18neat1WT2,P18neat1WT3	3	3	90.56	4076.14	1	83.13	91.22	97.33	3641.7	4257.45	4329.28	1	1	1	P18neat1m6Amut:P18neat1m6Amut3,P18neat1m6Amut2,P18neat1m6Amut1	P18neat1m6Amut:P18neat1m6Amut3,P18neat1m6Amut2,P18neat1m6Amut1	3	3	0.886667	8	1	1.28	0.56	0.82	11	5.28	7.72	1	1	1
9618	NM_004295.3,URS00005BDC52,URS00005C833C,XM_011525504.3,XM_011525505.2,XM_011525506.3,XM_011525507.2,XM_011525508.2	gene	group	mRNA	P18neat1WT-vs-P18neat1m6Amut	P18neat1WT	P18neat1m6Amut	Up	4.21e-133	5.19e-131	2.32702	P18neat1WT:P18neat1WT1,P18neat1WT2,P18neat1WT3	P18neat1WT:P18neat1WT1,P18neat1WT2,P18neat1WT3	3	3	10.9767	469.667	1	11.03	11.05	10.85	485	490	434	1	1	1	P18neat1m6Amut:P18neat1m6Amut3,P18neat1m6Amut2,P18neat1m6Amut1	P18neat1m6Amut:P18neat1m6Amut3,P18neat1m6Amut2,P18neat1m6Amut1	3	3	63.6767	892.667	1	69.21	61.21	60.61	983	836	859	1	1	1
3482	NM_000876.3,URS00003F5ADE,URS00008BF29C	gene	group	mRNA	P18neat1WT-vs-P18neat1m6Amut	P18neat1WT	P18neat1m6Amut	Dw	6.04e-133	7.43e-131	-1.38398	P18neat1WT:P18neat1WT1,P18neat1WT2,P18neat1WT3	P18neat1WT:P18neat1WT1,P18neat1WT2,P18neat1WT3	3	3	28.07	6151.53	1	27.78	28.34	28.09	5931.36	6413.23	6110	1	1	1	P18neat1m6Amut:P18neat1m6Amut3,P18neat1m6Amut2,P18neat1m6Amut1	P18neat1m6Amut:P18neat1m6Amut3,P18neat1m6Amut2,P18neat1m6Amut1	3	3	13.7467	892.677	1	14.03	13.32	13.89	891.03	866	921	1	1	1
9235	NM_001012631.1,NM_001012632.1,NM_001012633.1,NM_001012634.1,NM_001012635.1,NM_001012636.1,NM_001012718.1,NM_001308078.1,NM_004221.4,URS00008B56C7,URS00008C07B2,URS00009B3F0B	gene	group	mRNA	P18neat1WT-vs-P18neat1m6Amut	P18neat1WT	P18neat1m6Amut	Up	6.11e-133	7.48e-131	3.68482	P18neat1WT:P18neat1WT1,P18neat1WT2,P18neat1WT3	P18neat1WT:P18neat1WT1,P18neat1WT2,P18neat1WT3	3	3	4.71	74	1	4.33	4.48	5.32	67	73	82	1	1	1	P18neat1m6Amut:P18neat1m6Amut3,P18neat1m6Amut2,P18neat1m6Amut1	P18neat1m6Amut:P18neat1m6Amut3,P18neat1m6Amut2,P18neat1m6Amut1	3	3	75.0833	360.667	1	76.37	72.16	76.72	372	333	377	1	1	1
5293	BGIR9606_263784,BGIR9606_263790,NM_001350234.1,NM_001350235.1,NM_005026.4,URS00008B8972,URS00008BE3ED,XM_006710687.2,XM_006710689.2,XM_017001476.1,XM_017001477.1,XM_017001478.1,XM_017001479.1,XM_017001480.1,XM_017001481.1,XM_017001482.2,XM_017001483.2,XM_024447661.1,XM_024447663.1,XM_024447664.1,XR_002956806.1	gene	group	mRNA	P18neat1WT-vs-P18neat1m6Amut	P18neat1WT	P18neat1m6Amut	Up	1.16e-132	1.42e-130	4.98541	P18neat1WT:P18neat1WT1,P18neat1WT2,P18neat1WT3	P18neat1WT:P18neat1WT1,P18neat1WT2,P18neat1WT3	3	3	0.33	27.44	1	0.34	0.38	0.27	28	33.32	21	1	1	1	P18neat1m6Amut:P18neat1m6Amut3,P18neat1m6Amut2,P18neat1m6Amut1	P18neat1m6Amut:P18neat1m6Amut3,P18neat1m6Amut2,P18neat1m6Amut1	3	3	12.4267	327.667	1	12.03	13.36	11.89	312.06	343	327.94	1	1	1
6418	NM_001122821.1,NM_001248000.1,NM_001248001.1,NM_003011.3,URS00008B656E,XM_017015013.1,XM_017015014.1,XM_017015015.1,XM_017015016.2,XM_024447650.1	gene	group	mRNA	P18neat1WT-vs-P18neat1m6Amut	P18neat1WT	P18neat1m6Amut	Dw	1.75e-132	2.14e-130	-1.34065	P18neat1WT:P18neat1WT1,P18neat1WT2,P18neat1WT3	P18neat1WT:P18neat1WT1,P18neat1WT2,P18neat1WT3	3	3	198.64	9198.2	1	204.63	196.52	194.77	9157.25	9445.11	8992.23	1	1	1	P18neat1m6Amut:P18neat1m6Amut3,P18neat1m6Amut2,P18neat1m6Amut1	P18neat1m6Amut:P18neat1m6Amut3,P18neat1m6Amut2,P18neat1m6Amut1	3	3	93.2333	1377	1	93.32	91.36	95.02	1393.91	1294.03	1443.06	1	1	1
9351	BGIR9606_364066,BGIR9606_364067,NM_001130012.2,NM_001252073.1,NM_001252075.1,NM_001252076.1,NM_004785.5,XM_005255702.4,XM_006720981.1,XM_017023894.1,XM_017023895.2,XM_024450492.1	gene	group	mRNA	P18neat1WT-vs-P18neat1m6Amut	P18neat1WT	P18neat1m6Amut	Dw	5.79e-132	7.04e-130	-2.22295	P18neat1WT:P18neat1WT1,P18neat1WT2,P18neat1WT3	P18neat1WT:P18neat1WT1,P18neat1WT2,P18neat1WT3	3	3	77.1367	2559.33	1	77.71	76.21	77.49	2484	2650	2544	1	1	1	P18neat1m6Amut:P18neat1m6Amut3,P18neat1m6Amut2,P18neat1m6Amut1	P18neat1m6Amut:P18neat1m6Amut3,P18neat1m6Amut2,P18neat1m6Amut1	3	3	18.0933	207.667	1	16.84	18.62	18.82	190	208	225	1	1	1
10082	BGIR9606_353474,BGIR9606_355219,NM_005708.4,URS0000776891,URS00008B20BF,URS00008B4C16,URS00008B64DC,URS00008B948F,URS00008B98E8,URS00008BA15C,URS00008BE8D7,URS00008BFF35,URS00008C021B,XM_011521044.2,XM_017020298.1,XM_017020299.2,XM_017020300.1,XM_017020301.1,XM_017020302.1	gene	group	mRNA	P18neat1WT-vs-P18neat1m6Amut	P18neat1WT	P18neat1m6Amut	Dw	9.79e-132	1.18e-129	-2.54433	P18neat1WT:P18neat1WT1,P18neat1WT2,P18neat1WT3	P18neat1WT:P18neat1WT1,P18neat1WT2,P18neat1WT3	3	3	26.5633	2298.72	1	27	26.32	26.37	2293.94	2293.45	2308.77	1	1	1	P18neat1m6Amut:P18neat1m6Amut3,P18neat1m6Amut2,P18neat1m6Amut1	P18neat1m6Amut:P18neat1m6Amut3,P18neat1m6Amut2,P18neat1m6Amut1	3	3	4.61667	149.533	1	4.72	4.72	4.41	136.31	156.22	156.07	1	1	1
861	BGIR9606_384126,NM_001001890.2,NM_001122607.1,NM_001754.4,URS00008B7514,URS00008B9CF0,URS00008BC590,URS00008BCF06,URS00008BF59D,URS00008BF7B6,XM_005261068.3,XM_005261069.4,XM_011529766.2,XM_011529767.2,XM_011529768.2,XM_011529770.2,XM_017028487.1,XR_937576.2	gene	group	mRNA	P18neat1WT-vs-P18neat1m6Amut	P18neat1WT	P18neat1m6Amut	Dw	9.79e-132	1.18e-129	-4.18139	P18neat1WT:P18neat1WT1,P18neat1WT2,P18neat1WT3	P18neat1WT:P18neat1WT1,P18neat1WT2,P18neat1WT3	3	3	22.4133	1548.91	1	22.82	22.69	21.73	1522.16	1610.58	1513.98	1	1	1	P18neat1m6Amut:P18neat1m6Amut3,P18neat1m6Amut2,P18neat1m6Amut1	P18neat1m6Amut:P18neat1m6Amut3,P18neat1m6Amut2,P18neat1m6Amut1	3	3	1.6	32.6633	1	1.96	1.39	1.45	37	26	34.99	1	1	1
7267	NM_001001894.2,NM_001320703.1,NM_001320704.1,NM_001330681.1,NM_001330682.1,NM_001330683.1,NM_001353936.1,NM_001353937.1,NM_001353938.1,NM_003316.4,URS00002A5934,URS00008B77A7,URS00008BA480,XM_005261048.1,XM_005261049.1,XM_005261050.5,XM_005261052.1,XM_005261054.3,XM_005261055.2,XM_005261056.3,XM_011529739.2,XM_011529740.3,XM_017028458.1,XM_017028459.2,XM_017028460.2,XM_017028461.2,XM_017028462.2,…	gene	group	mRNA	P18neat1WT-vs-P18neat1m6Amut	P18neat1WT	P18neat1m6Amut	Dw	1.3e-131	1.56e-129	-1.4436	P18neat1WT:P18neat1WT1,P18neat1WT2,P18neat1WT3	P18neat1WT:P18neat1WT1,P18neat1WT2,P18neat1WT3	3	3	61.9833	7166.24	1	60.15	64.78	61.02	6802.39	7719.27	6977.07	1	1	1	P18neat1m6Amut:P18neat1m6Amut3,P18neat1m6Amut2,P18neat1m6Amut1	P18neat1m6Amut:P18neat1m6Amut3,P18neat1m6Amut2,P18neat1m6Amut1	3	3	30.0667	996.8	1	31	31.47	27.73	1005.24	1018.34	966.82	1	1	1
3097	NM_006734.3,URS00005019A3,URS0000551C4A,URS00008BA7BC,URS0000D5810C,XM_017010805.1,XM_024446416.1,XM_024446417.1,XM_024446418.1,XM_024446419.1	gene	group	mRNA	P18neat1WT-vs-P18neat1m6Amut	P18neat1WT	P18neat1m6Amut	Dw	1.87e-131	2.25e-129	-1.80086	P18neat1WT:P18neat1WT1,P18neat1WT2,P18neat1WT3	P18neat1WT:P18neat1WT1,P18neat1WT2,P18neat1WT3	3	3	29.2267	4254.05	1	30.92	28.66	28.1	4346.82	4395.31	4020.01	1	1	1	P18neat1m6Amut:P18neat1m6Amut3,P18neat1m6Amut2,P18neat1m6Amut1	P18neat1m6Amut:P18neat1m6Amut3,P18neat1m6Amut2,P18neat1m6Amut1	3	3	10.3367	463.247	1	10.17	10.09	10.75	467.79	441.56	480.39	1	1	1
2171	BGIR9606_323993,NM_001444.2,URS00008B442A,URS00008B5077,URS00009AE0FC,URS0000D5A438,URS0000D5B585	gene	group	mRNA	P18neat1WT-vs-P18neat1m6Amut	P18neat1WT	P18neat1m6Amut	Dw	2.02e-131	2.42e-129	-5.77588	P18neat1WT:P18neat1WT1,P18neat1WT2,P18neat1WT3	P18neat1WT:P18neat1WT1,P18neat1WT2,P18neat1WT3	3	3	186.423	2119.98	1	181.98	177.15	200.14	1999.93	2102.01	2258	1	1	1	P18neat1m6Amut:P18neat1m6Amut3,P18neat1m6Amut2,P18neat1m6Amut1	P18neat1m6Amut:P18neat1m6Amut3,P18neat1m6Amut2,P18neat1m6Amut1	3	3	4.42333	15.18	1	6.29	3.64	3.34	21.68	12	11.86	1	1	1
6574	NM_005415.4,URS00008BAAFD,XM_017004770.2,XM_017004771.2,XM_024453052.1	gene	group	mRNA	P18neat1WT-vs-P18neat1m6Amut	P18neat1WT	P18neat1m6Amut	Dw	2.23e-130	2.67e-128	-2.3017	P18neat1WT:P18neat1WT1,P18neat1WT2,P18neat1WT3	P18neat1WT:P18neat1WT1,P18neat1WT2,P18neat1WT3	3	3	55.5933	3007	1	53.22	54.16	59.4	2767	3047	3207	1	1	1	P18neat1m6Amut:P18neat1m6Amut3,P18neat1m6Amut2,P18neat1m6Amut1	P18neat1m6Amut:P18neat1m6Amut3,P18neat1m6Amut2,P18neat1m6Amut1	3	3	13.5133	231	1	13.2	14.35	12.99	228	236	229	1	1	1
28996	NM_001113239.2,NM_022740.4,URS00008BDB71,URS0000D58BDA,XM_006715935.2,XM_011516077.3,XM_011516078.3,XM_011516079.3,XM_011516080.3,XM_011516081.2,XM_017012069.1	gene	group	mRNA	P18neat1WT-vs-P18neat1m6Amut	P18neat1WT	P18neat1m6Amut	Dw	5.85e-130	6.97e-128	-1.15057	P18neat1WT:P18neat1WT1,P18neat1WT2,P18neat1WT3	P18neat1WT:P18neat1WT1,P18neat1WT2,P18neat1WT3	3	3	50.8133	12143.7	1	51.21	51.57	49.66	11866	12759	11806	1	1	1	P18neat1m6Amut:P18neat1m6Amut3,P18neat1m6Amut2,P18neat1m6Amut1	P18neat1m6Amut:P18neat1m6Amut3,P18neat1m6Amut2,P18neat1m6Amut1	3	3	27.2833	2072	1	27.09	27.08	27.68	2077	1969	2170	1	1	1
2022	NM_000118.3,NM_001114753.2,NM_001278138.1,URS00009B130D,URS00009BF05F,URS00009BF175,URS0000D5DC24	gene	group	mRNA	P18neat1WT-vs-P18neat1m6Amut	P18neat1WT	P18neat1m6Amut	Dw	2.24e-129	2.66e-127	-4.54235	P18neat1WT:P18neat1WT1,P18neat1WT2,P18neat1WT3	P18neat1WT:P18neat1WT1,P18neat1WT2,P18neat1WT3	3	3	34.1167	1599.36	1	34.5	33.79	34.06	1572.85	1664.6	1560.63	1	1	1	P18neat1m6Amut:P18neat1m6Amut3,P18neat1m6Amut2,P18neat1m6Amut1	P18neat1m6Amut:P18neat1m6Amut3,P18neat1m6Amut2,P18neat1m6Amut1	3	3	4	26.2333	1	4.76	2.87	4.37	35.58	16.12	27	1	1	1
1642	BGIR9606_343756,NM_001923.4	gene	group	mRNA	P18neat1WT-vs-P18neat1m6Amut	P18neat1WT	P18neat1m6Amut	Dw	3.82e-129	4.52e-127	-1.466	P18neat1WT:P18neat1WT1,P18neat1WT2,P18neat1WT3	P18neat1WT:P18neat1WT1,P18neat1WT2,P18neat1WT3	3	3	97.3333	6387.31	1	95.75	94.77	101.48	6182.02	6545.46	6434.46	1	1	1	P18neat1m6Amut:P18neat1m6Amut3,P18neat1m6Amut2,P18neat1m6Amut1	P18neat1m6Amut:P18neat1m6Amut3,P18neat1m6Amut2,P18neat1m6Amut1	3	3	61.4133	876.85	1	59.65	56.82	67.77	874.96	822.01	933.58	1	1	1
55088	NM_001321829.1,NM_018017.3,NM_153249.1,NR_135815.1,URS00008BC6E8,XM_011539915.3,XM_011539916.3	gene	group	mRNA	P18neat1WT-vs-P18neat1m6Amut	P18neat1WT	P18neat1m6Amut	Up	4.32e-129	5.1e-127	3.00809	P18neat1WT:P18neat1WT1,P18neat1WT2,P18neat1WT3	P18neat1WT:P18neat1WT1,P18neat1WT2,P18neat1WT3	3	3	1.90667	160	1	1.75	2.12	1.85	145	177	158	1	1	1	P18neat1m6Amut:P18neat1m6Amut3,P18neat1m6Amut2,P18neat1m6Amut1	P18neat1m6Amut:P18neat1m6Amut3,P18neat1m6Amut2,P18neat1m6Amut1	3	3	18.07	486.333	1	17.17	20.71	16.33	487	519	453	1	1	1
3708	NM_001099952.2,NM_001168272.1,NM_002222.5,URS00007C3866,URS00007C6460,URS00007CA36C,URS00007CF868,URS00007D445E,URS00007D8C50,URS00007D9302,URS00008C2B46,URS00008C329E,URS00009BE484,XM_005265109.3,XM_005265110.3,XM_006713131.3,XM_011533681.1,XM_011533682.3,XM_011533683.3,XM_011533684.2,XM_011533685.2,XM_011533686.2,XM_011533687.2,XM_011533688.2,XM_011533690.2,XM_011533691.1,XM_011533692.2,XM_0170…	gene	group	mRNA	P18neat1WT-vs-P18neat1m6Amut	P18neat1WT	P18neat1m6Amut	Dw	5.22e-129	6.14e-127	-2.39247	P18neat1WT:P18neat1WT1,P18neat1WT2,P18neat1WT3	P18neat1WT:P18neat1WT1,P18neat1WT2,P18neat1WT3	3	3	29.3967	4101.91	1	33.46	29.02	25.71	4427.91	4218.32	3659.51	1	1	1	P18neat1m6Amut:P18neat1m6Amut3,P18neat1m6Amut2,P18neat1m6Amut1	P18neat1m6Amut:P18neat1m6Amut3,P18neat1m6Amut2,P18neat1m6Amut1	3	3	6.45667	296.89	1	5.82	6.23	7.32	285.06	272.94	332.67	1	1	1
4061	NM_001127213.1,NM_002346.2	gene	group	mRNA	P18neat1WT-vs-P18neat1m6Amut	P18neat1WT	P18neat1m6Amut	Up	5.22e-129	6.14e-127	6.28805	P18neat1WT:P18neat1WT1,P18neat1WT2,P18neat1WT3	P18neat1WT:P18neat1WT1,P18neat1WT2,P18neat1WT3	3	3	0.716667	13	1	0.74	0.42	0.99	13	8	18	1	1	1	P18neat1m6Amut:P18neat1m6Amut3,P18neat1m6Amut2,P18neat1m6Amut1	P18neat1m6Amut:P18neat1m6Amut3,P18neat1m6Amut2,P18neat1m6Amut1	3	3	67.2267	385.333	1	67.15	64.5	70.03	387	355	414	1	1	1
1382	NM_001199723.1,NM_001878.3	gene	group	mRNA	P18neat1WT-vs-P18neat1m6Amut	P18neat1WT	P18neat1m6Amut	Dw	6.49e-129	7.61e-127	-7.30311	P18neat1WT:P18neat1WT1,P18neat1WT2,P18neat1WT3	P18neat1WT:P18neat1WT1,P18neat1WT2,P18neat1WT3	3	3	212.737	3473.33	1	197.65	206.48	234.08	3101	3518	3801	1	1	1	P18neat1m6Amut:P18neat1m6Amut3,P18neat1m6Amut2,P18neat1m6Amut1	P18neat1m6Amut:P18neat1m6Amut3,P18neat1m6Amut2,P18neat1m6Amut1	3	3	1.63667	8.33333	1	1.36	1.44	2.11	7	7	11	1	1	1
4853	BGIR9606_272162,NM_001200001.1,NM_024408.3,URS000017F6B7,URS00008BBE0B	gene	group	mRNA	P18neat1WT-vs-P18neat1m6Amut	P18neat1WT	P18neat1m6Amut	Dw	9.65e-129	1.13e-126	-1.34787	P18neat1WT:P18neat1WT1,P18neat1WT2,P18neat1WT3	P18neat1WT:P18neat1WT1,P18neat1WT2,P18neat1WT3	3	3	35.2667	6240.74	1	34.82	35.93	35.05	5964.06	6574.02	6184.14	1	1	1	P18neat1m6Amut:P18neat1m6Amut3,P18neat1m6Amut2,P18neat1m6Amut1	P18neat1m6Amut:P18neat1m6Amut3,P18neat1m6Amut2,P18neat1m6Amut1	3	3	17.5633	928.71	1	17.5	17.57	17.62	946.26	892.62	947.25	1	1	1
10644	NM_001007225.2,NM_001291869.2,NM_001291872.2,NM_001291873.2,NM_001291874.2,NM_001291875.2,NM_006548.5,NR_138486.1,URS00008B3347,URS00008B7E79,XM_006713477.4,XM_006713478.4,XM_017005557.2,XM_017005558.2,XM_017005559.2,XM_017005560.2,XM_017005561.1,XM_017005562.1,XM_017005563.1,XM_017005564.1,XM_024453316.1,XR_001739984.2	gene	group	mRNA	P18neat1WT-vs-P18neat1m6Amut	P18neat1WT	P18neat1m6Amut	Dw	1.71e-128	1.99e-126	-5.15671	P18neat1WT:P18neat1WT1,P18neat1WT2,P18neat1WT3	P18neat1WT:P18neat1WT1,P18neat1WT2,P18neat1WT3	3	3	38.3167	1916.67	1	34.4	38.8	41.75	1659	2026	2065	1	1	1	P18neat1m6Amut:P18neat1m6Amut3,P18neat1m6Amut2,P18neat1m6Amut1	P18neat1m6Amut:P18neat1m6Amut3,P18neat1m6Amut2,P18neat1m6Amut1	3	3	1.48667	20.3333	1	2.7	1.01	0.75	31	15	15	1	1	1
375790	BGIR9606_269152,BGIR9606_269153,BGIR9606_269154,BGIR9606_269155,NM_001305275.1,NM_198576.3,URS000028A39B,XM_005244749.3,XM_011541429.2,XR_946650.2	gene	group	mRNA	P18neat1WT-vs-P18neat1m6Amut	P18neat1WT	P18neat1m6Amut	Dw	1.97e-128	2.29e-126	-1.62242	P18neat1WT:P18neat1WT1,P18neat1WT2,P18neat1WT3	P18neat1WT:P18neat1WT1,P18neat1WT2,P18neat1WT3	3	3	53.48	5882	1	50.58	54.51	55.35	5331	6250	6065	1	1	1	P18neat1m6Amut:P18neat1m6Amut3,P18neat1m6Amut2,P18neat1m6Amut1	P18neat1m6Amut:P18neat1m6Amut3,P18neat1m6Amut2,P18neat1m6Amut1	3	3	22.41	723	1	22	22.75	22.48	723	701	745	1	1	1
9052	NM_003979.3,URS00008B6E3A,URS00008B90A6,URS00009BFC8F	gene	group	mRNA	P18neat1WT-vs-P18neat1m6Amut	P18neat1WT	P18neat1m6Amut	Dw	3.48e-128	4.04e-126	-7.50282	P18neat1WT:P18neat1WT1,P18neat1WT2,P18neat1WT3	P18neat1WT:P18neat1WT1,P18neat1WT2,P18neat1WT3	3	3	82.95	3670.34	1	79.94	80.01	88.9	3395.14	3700.06	3915.81	1	1	1	P18neat1m6Amut:P18neat1m6Amut3,P18neat1m6Amut2,P18neat1m6Amut1	P18neat1m6Amut:P18neat1m6Amut3,P18neat1m6Amut2,P18neat1m6Amut1	3	3	0.856667	8.05667	1	0.71	1.19	0.67	9.01	9.56	5.6	1	1	1
BGIG9606_42425	URS0000CD47EC,URS0000D56DD2,URS0000D58650,URS0000D5D91B,URS0000D5DC10,URS0000D5E177	gene	group	mRNA	P18neat1WT-vs-P18neat1m6Amut	P18neat1WT	P18neat1m6Amut	Dw	3.89e-128	4.49e-126	-3.93086	P18neat1WT:P18neat1WT1,P18neat1WT2,P18neat1WT3	P18neat1WT:P18neat1WT1,P18neat1WT2,P18neat1WT3	3	3	15.5667	1542.58	1	16.44	15.38	14.88	1572.72	1579.21	1475.82	1	1	1	P18neat1m6Amut:P18neat1m6Amut3,P18neat1m6Amut2,P18neat1m6Amut1	P18neat1m6Amut:P18neat1m6Amut3,P18neat1m6Amut2,P18neat1m6Amut1	3	3	1.17667	38.8367	1	1.12	1.11	1.3	39.33	32.3	44.88	1	1	1
55038	NM_017955.3,NM_145701.2	gene	group	mRNA	P18neat1WT-vs-P18neat1m6Amut	P18neat1WT	P18neat1m6Amut	Dw	4.75e-128	5.47e-126	-2.37281	P18neat1WT:P18neat1WT1,P18neat1WT2,P18neat1WT3	P18neat1WT:P18neat1WT1,P18neat1WT2,P18neat1WT3	3	3	55.31	2170.67	1	55.44	55.24	55.25	2100	2256	2156	1	1	1	P18neat1m6Amut:P18neat1m6Amut3,P18neat1m6Amut2,P18neat1m6Amut1	P18neat1m6Amut:P18neat1m6Amut3,P18neat1m6Amut2,P18neat1m6Amut1	3	3	12.9167	158.667	1	12.3	14.18	12.27	153	167	156	1	1	1
105371453	URS000025605D,URS00003E8DE8,URS0000D5C48B,XR_922175.3	gene	group	lncRNA	P18neat1WT-vs-P18neat1m6Amut	P18neat1WT	P18neat1m6Amut	Dw	4.9e-128	5.63e-126	-2.30449	P18neat1WT:P18neat1WT1,P18neat1WT2,P18neat1WT3	P18neat1WT:P18neat1WT1,P18neat1WT2,P18neat1WT3	3	3	28.3167	3048.01	1	27.45	28.94	28.56	2751.17	3196.15	3196.7	1	1	1	P18neat1m6Amut:P18neat1m6Amut3,P18neat1m6Amut2,P18neat1m6Amut1	P18neat1m6Amut:P18neat1m6Amut3,P18neat1m6Amut2,P18neat1m6Amut1	3	3	5.55333	234.027	1	5.82	4.91	5.93	218.16	219.7	264.22	1	1	1
101927345	URS00008BD811,XM_011544009.2,XR_001754943.2,XR_002958650.1	gene	group	mRNA	P18neat1WT-vs-P18neat1m6Amut	P18neat1WT	P18neat1m6Amut	Up	6.79e-128	7.79e-126	2.29611	P18neat1WT:P18neat1WT1,P18neat1WT2,P18neat1WT3	P18neat1WT:P18neat1WT1,P18neat1WT2,P18neat1WT3	3	3	5.66	337.613	1	5.69	5.62	5.67	332.46	346.94	333.44	1	1	1	P18neat1m6Amut:P18neat1m6Amut3,P18neat1m6Amut2,P18neat1m6Amut1	P18neat1m6Amut:P18neat1m6Amut3,P18neat1m6Amut2,P18neat1m6Amut1	3	3	32.58	627.257	1	29.93	34.65	33.16	602.14	616.43	663.2	1	1	1
7262	NM_003311.3	gene	group	mRNA	P18neat1WT-vs-P18neat1m6Amut	P18neat1WT	P18neat1m6Amut	Dw	8.73e-128	9.99e-126	-3.12646	P18neat1WT:P18neat1WT1,P18neat1WT2,P18neat1WT3	P18neat1WT:P18neat1WT1,P18neat1WT2,P18neat1WT3	3	3	127.99	1796.33	1	138.08	122.16	123.73	1864	1794	1731	1	1	1	P18neat1m6Amut:P18neat1m6Amut3,P18neat1m6Amut2,P18neat1m6Amut1	P18neat1m6Amut:P18neat1m6Amut3,P18neat1m6Amut2,P18neat1m6Amut1	3	3	17.7067	78	1	19.17	17.71	16.24	85	75	74	1	1	1
9590	BGIR9606_314680,NM_005100.3,NM_144497.2,URS00008B947A,XM_005267235.3,XM_017011517.2,XM_017011518.1	gene	group	mRNA	P18neat1WT-vs-P18neat1m6Amut	P18neat1WT	P18neat1m6Amut	Dw	1.65e-127	1.88e-125	-7.74561	P18neat1WT:P18neat1WT1,P18neat1WT2,P18neat1WT3	P18neat1WT:P18neat1WT1,P18neat1WT2,P18neat1WT3	3	3	79.1967	10557.7	1	63.11	74.77	99.71	8160	10376	13137	1	1	1	P18neat1m6Amut:P18neat1m6Amut3,P18neat1m6Amut2,P18neat1m6Amut1	P18neat1m6Amut:P18neat1m6Amut3,P18neat1m6Amut2,P18neat1m6Amut1	3	3	0.453333	18.6667	1	0.56	0.32	0.48	23	13	20	1	1	1
1809	BGIR9606_303774,BGIR9606_303775,NM_001197294.1,NM_001387.2,XM_011537574.2	gene	group	mRNA	P18neat1WT-vs-P18neat1m6Amut	P18neat1WT	P18neat1m6Amut	Dw	2.23e-127	2.54e-125	-2.24861	P18neat1WT:P18neat1WT1,P18neat1WT2,P18neat1WT3	P18neat1WT:P18neat1WT1,P18neat1WT2,P18neat1WT3	3	3	28.0033	2374.55	1	29.01	28.06	26.94	2363.88	2421.93	2337.84	1	1	1	P18neat1m6Amut:P18neat1m6Amut3,P18neat1m6Amut2,P18neat1m6Amut1	P18neat1m6Amut:P18neat1m6Amut3,P18neat1m6Amut2,P18neat1m6Amut1	3	3	7.36667	189.333	1	7	6.72	8.38	194	176	198	1	1	1
5310	BGIR9606_364073,NM_000296.3,NM_001009944.2,URS00003FD2CB,URS0000553CB0,URS00009B4AB4,XM_005255370.3,XM_011522528.3,XM_011522529.2,XM_011522537.2,XM_024450298.1,XM_024450299.1,XM_024450300.1,XM_024450301.1	gene	group	mRNA	P18neat1WT-vs-P18neat1m6Amut	P18neat1WT	P18neat1m6Amut	Up	2.33e-127	2.64e-125	1.30599	P18neat1WT:P18neat1WT1,P18neat1WT2,P18neat1WT3	P18neat1WT:P18neat1WT1,P18neat1WT2,P18neat1WT3	3	3	19.1567	2709.33	1	17.95	20.66	18.86	2541.59	2834.45	2751.95	1	1	1	P18neat1m6Amut:P18neat1m6Amut3,P18neat1m6Amut2,P18neat1m6Amut1	P18neat1m6Amut:P18neat1m6Amut3,P18neat1m6Amut2,P18neat1m6Amut1	3	3	52.0867	2536.33	1	48.31	56.63	51.32	2506.78	2493.59	2608.62	1	1	1
987	NM_001199282.2,NM_006726.4,URS00008B2DF4,URS00008B38B0,URS00008B401B,URS00008B75B6,URS00008B9921,URS00008BDB81,URS00008C23C3,XM_005263372.3,XM_005263373.3,XM_005263374.3,XM_005263375.3,XM_011532434.2,XM_017008872.2,XM_017008873.2,XM_017008874.1	gene	group	mRNA	P18neat1WT-vs-P18neat1m6Amut	P18neat1WT	P18neat1m6Amut	Up	4.8e-127	5.43e-125	1.39069	P18neat1WT:P18neat1WT1,P18neat1WT2,P18neat1WT3	P18neat1WT:P18neat1WT1,P18neat1WT2,P18neat1WT3	3	3	13.5267	2046.44	1	13.23	12.98	14.37	1938.78	2146.14	2054.4	1	1	1	P18neat1m6Amut:P18neat1m6Amut3,P18neat1m6Amut2,P18neat1m6Amut1	P18neat1m6Amut:P18neat1m6Amut3,P18neat1m6Amut2,P18neat1m6Amut1	3	3	42.4367	2032.3	1	43.78	42.71	40.82	2104.66	1920.67	2071.56	1	1	1
91039	NM_139159.4,XM_005259673.2,XM_011528405.1,XM_011528406.1,XM_011528408.1,XM_011528410.1,XM_017027453.1,XM_017027454.1,XM_024451770.1,XR_936213.1	gene	group	mRNA	P18neat1WT-vs-P18neat1m6Amut	P18neat1WT	P18neat1m6Amut	Dw	6.97e-127	7.88e-125	-1.77619	P18neat1WT:P18neat1WT1,P18neat1WT2,P18neat1WT3	P18neat1WT:P18neat1WT1,P18neat1WT2,P18neat1WT3	3	3	46.0467	3233.05	1	45.9	46.79	45.45	3117.94	3419.98	3161.24	1	1	1	P18neat1m6Amut:P18neat1m6Amut3,P18neat1m6Amut2,P18neat1m6Amut1	P18neat1m6Amut:P18neat1m6Amut3,P18neat1m6Amut2,P18neat1m6Amut1	3	3	15.68	357.653	1	15.57	15.67	15.8	359.13	340.22	373.61	1	1	1
23135	NM_001080424.2,NM_001348716.1,URS00008B4736,URS00008B9CA9,URS00008BDD46,URS0000D59B44,URS0000D5C323,URS0000D5D9F0,URS0000D5DDD6,XM_005256549.3,XM_005256550.4,XM_005256551.3,XM_005256552.5,XM_006721483.3,XM_011523750.2,XM_011523752.3	gene	group	mRNA	P18neat1WT-vs-P18neat1m6Amut	P18neat1WT	P18neat1m6Amut	Up	4.23e-126	4.77e-124	1.62607	P18neat1WT:P18neat1WT1,P18neat1WT2,P18neat1WT3	P18neat1WT:P18neat1WT1,P18neat1WT2,P18neat1WT3	3	3	15.2233	1307.73	1	14.96	15.39	15.32	1189.87	1385.58	1347.74	1	1	1	P18neat1m6Amut:P18neat1m6Amut3,P18neat1m6Amut2,P18neat1m6Amut1	P18neat1m6Amut:P18neat1m6Amut3,P18neat1m6Amut2,P18neat1m6Amut1	3	3	59.7967	1528.26	1	61.41	54.58	63.4	1505.87	1468.96	1609.94	1	1	1
55349	NM_018397.4,URS00008BB671,XM_006713250.4,XM_006713251.4,XM_006713252.4,XM_011533938.3,XM_011533939.3,XM_017006797.2,XM_017006798.2,XM_017006799.2,XR_001740199.2,XR_002959545.1	gene	group	mRNA	P18neat1WT-vs-P18neat1m6Amut	P18neat1WT	P18neat1m6Amut	Up	7.31e-126	8.21e-124	3.86732	P18neat1WT:P18neat1WT1,P18neat1WT2,P18neat1WT3	P18neat1WT:P18neat1WT1,P18neat1WT2,P18neat1WT3	3	3	0.7	59.51	1	0.72	0.65	0.73	52.72	62.02	63.79	1	1	1	P18neat1m6Amut:P18neat1m6Amut3,P18neat1m6Amut2,P18neat1m6Amut1	P18neat1m6Amut:P18neat1m6Amut3,P18neat1m6Amut2,P18neat1m6Amut1	3	3	14.3267	326.657	1	13.48	14.71	14.79	306.43	322.94	350.6	1	1	1
7430	BGIR9606_314793,BGIR9606_314795,NM_001111077.1,NM_003379.4,URS00008B49A4,XM_011536110.1	gene	group	mRNA	P18neat1WT-vs-P18neat1m6Amut	P18neat1WT	P18neat1m6Amut	Dw	1.3e-125	1.45e-123	-2.25264	P18neat1WT:P18neat1WT1,P18neat1WT2,P18neat1WT3	P18neat1WT:P18neat1WT1,P18neat1WT2,P18neat1WT3	3	3	51.3967	2551.57	1	49.04	51.24	53.91	2351.83	2646.33	2656.54	1	1	1	P18neat1m6Amut:P18neat1m6Amut3,P18neat1m6Amut2,P18neat1m6Amut1	P18neat1m6Amut:P18neat1m6Amut3,P18neat1m6Amut2,P18neat1m6Amut1	3	3	13.0267	203.187	1	13.12	13.49	12.47	206.84	202.32	200.4	1	1	1
4016	NM_005576.3,XM_011521555.2,XM_017022179.1,XR_931824.2	gene	group	mRNA	P18neat1WT-vs-P18neat1m6Amut	P18neat1WT	P18neat1m6Amut	Dw	1.43e-125	1.6e-123	-4.22748	P18neat1WT:P18neat1WT1,P18neat1WT2,P18neat1WT3	P18neat1WT:P18neat1WT1,P18neat1WT2,P18neat1WT3	3	3	41.5567	1517.43	1	39.32	42.62	42.73	1390.18	1585.17	1576.94	1	1	1	P18neat1m6Amut:P18neat1m6Amut3,P18neat1m6Amut2,P18neat1m6Amut1	P18neat1m6Amut:P18neat1m6Amut3,P18neat1m6Amut2,P18neat1m6Amut1	3	3	3.16333	31.0933	1	3.11	2.64	3.74	32.59	27.29	33.4	1	1	1
1173	NM_001025205.1,NM_001311198.1,NM_004068.3	gene	group	mRNA	P18neat1WT-vs-P18neat1m6Amut	P18neat1WT	P18neat1m6Amut	Dw	1.42e-124	1.59e-122	-1.59481	P18neat1WT:P18neat1WT1,P18neat1WT2,P18neat1WT3	P18neat1WT:P18neat1WT1,P18neat1WT2,P18neat1WT3	3	3	248.72	7660.67	1	245.44	247.62	253.1	7289	7939	7754	1	1	1	P18neat1m6Amut:P18neat1m6Amut3,P18neat1m6Amut2,P18neat1m6Amut1	P18neat1m6Amut:P18neat1m6Amut3,P18neat1m6Amut2,P18neat1m6Amut1	3	3	99.2733	961.333	1	106.27	91.23	100.32	1036	848	1000	1	1	1
5352	NM_000935.2,NM_182943.2,URS0000617A69,URS0000D5872D,URS0000D5BD49,URS0000D5D709,XM_005247535.4,XM_017006625.2,XM_024453599.1,XR_001740176.2	gene	group	mRNA	P18neat1WT-vs-P18neat1m6Amut	P18neat1WT	P18neat1m6Amut	Dw	1.52e-124	1.69e-122	-6.4378	P18neat1WT:P18neat1WT1,P18neat1WT2,P18neat1WT3	P18neat1WT:P18neat1WT1,P18neat1WT2,P18neat1WT3	3	3	41.7733	2662.33	1	49.66	38.89	36.77	3083	2576	2328	1	1	1	P18neat1m6Amut:P18neat1m6Amut3,P18neat1m6Amut2,P18neat1m6Amut1	P18neat1m6Amut:P18neat1m6Amut3,P18neat1m6Amut2,P18neat1m6Amut1	3	3	0.573333	11.6667	1	0.44	0.56	0.72	9	11	15	1	1	1
8751	NM_001261464.1,NM_001261465.1,NM_001261466.1,NM_003815.4,NM_207191.2,NM_207194.2,NM_207195.2,NM_207196.2,NM_207197.2,NR_048577.1,NR_048578.1,NR_048579.1,URS00008BCE42,URS00009AF7FB,URS00009B39EA	gene	group	mRNA	P18neat1WT-vs-P18neat1m6Amut	P18neat1WT	P18neat1m6Amut	Dw	1.78e-124	1.97e-122	-1.51173	P18neat1WT:P18neat1WT1,P18neat1WT2,P18neat1WT3	P18neat1WT:P18neat1WT1,P18neat1WT2,P18neat1WT3	3	3	205.643	9310.67	1	193.7	208.6	214.63	8424	9825	9683	1	1	1	P18neat1m6Amut:P18neat1m6Amut3,P18neat1m6Amut2,P18neat1m6Amut1	P18neat1m6Amut:P18neat1m6Amut3,P18neat1m6Amut2,P18neat1m6Amut1	3	3	87.3167	1236.33	1	86.81	85.24	89.9	1227	1169	1313	1	1	1
4854	NM_000435.2,XM_005259924.4	gene	group	mRNA	P18neat1WT-vs-P18neat1m6Amut	P18neat1WT	P18neat1m6Amut	Up	4.11e-124	4.55e-122	8.54257	P18neat1WT:P18neat1WT1,P18neat1WT2,P18neat1WT3	P18neat1WT:P18neat1WT1,P18neat1WT2,P18neat1WT3	3	3	0.0433333	5.66667	1	0.06	0.05	0.02	8	7	2	1	1	1	P18neat1m6Amut:P18neat1m6Amut3,P18neat1m6Amut2,P18neat1m6Amut1	P18neat1m6Amut:P18neat1m6Amut3,P18neat1m6Amut2,P18neat1m6Amut1	3	3	19.3767	799.667	1	18.89	20.24	19	786	804	809	1	1	1
284047	NR_036647.1,URS00008B7C8B,URS00008B8708,URS00008B9806,URS00008BA1C7,URS00008C006E,URS00009C1FA0,URS00009C310D,URS00009C3CAA	gene	group	mRNA	P18neat1WT-vs-P18neat1m6Amut	P18neat1WT	P18neat1m6Amut	Up	4.55e-124	5.02e-122	3.35504	P18neat1WT:P18neat1WT1,P18neat1WT2,P18neat1WT3	P18neat1WT:P18neat1WT1,P18neat1WT2,P18neat1WT3	3	3	12.2333	95.0367	1	12.52	10.34	13.84	97.9	90.45	96.76	1	1	1	P18neat1m6Amut:P18neat1m6Amut3,P18neat1m6Amut2,P18neat1m6Amut1	P18neat1m6Amut:P18neat1m6Amut3,P18neat1m6Amut2,P18neat1m6Amut1	3	3	19.7367	366.413	1	18.71	18.9	21.6	361.98	376.3	360.96	1	1	1
2908	BGIR9606_303737,BGIR9606_303738,NM_000176.2,NM_001018074.1,NM_001018075.1,NM_001018076.1,NM_001018077.1,NM_001020825.1,NM_001024094.1,NM_001204258.1,NM_001204259.1,NM_001204260.1,NM_001204261.1,NM_001204262.1,NM_001204263.1,NM_001204264.1,NM_001204265.1,URS00008B342B,URS00008B847C,URS0000D57356,URS0000D5A44D,URS0000D5E28B,URS0000D5E2F1,XM_005268419.4,XM_005268420.4,XM_005268422.3,XM_005268423.3,X…	gene	group	mRNA	P18neat1WT-vs-P18neat1m6Amut	P18neat1WT	P18neat1m6Amut	Dw	5.22e-124	5.75e-122	-5.79239	P18neat1WT:P18neat1WT1,P18neat1WT2,P18neat1WT3	P18neat1WT:P18neat1WT1,P18neat1WT2,P18neat1WT3	3	3	23.41	1999.65	1	21.69	24.13	24.41	1817.86	2078.05	2103.05	1	1	1	P18neat1m6Amut:P18neat1m6Amut3,P18neat1m6Amut2,P18neat1m6Amut1	P18neat1m6Amut:P18neat1m6Amut3,P18neat1m6Amut2,P18neat1m6Amut1	3	3	0.8	14.3533	1	1.25	0.42	0.73	21.95	5.82	15.29	1	1	1
4325	NM_005941.4,URS00008B507F,XM_024447154.1	gene	group	mRNA	P18neat1WT-vs-P18neat1m6Amut	P18neat1WT	P18neat1m6Amut	Dw	5.8e-124	6.37e-122	-3.02309	P18neat1WT:P18neat1WT1,P18neat1WT2,P18neat1WT3	P18neat1WT:P18neat1WT1,P18neat1WT2,P18neat1WT3	3	3	20.9	2234.67	1	22.09	20.78	19.83	2314	2331	2059	1	1	1	P18neat1m6Amut:P18neat1m6Amut3,P18neat1m6Amut2,P18neat1m6Amut1	P18neat1m6Amut:P18neat1m6Amut3,P18neat1m6Amut2,P18neat1m6Amut1	3	3	3.03667	104	1	2.87	3.81	2.43	90	128	94	1	1	1
10598	NM_001321441.1,NM_012111.2	gene	group	mRNA	P18neat1WT-vs-P18neat1m6Amut	P18neat1WT	P18neat1m6Amut	Dw	8.28e-124	9.07e-122	-2.03437	P18neat1WT:P18neat1WT1,P18neat1WT2,P18neat1WT3	P18neat1WT:P18neat1WT1,P18neat1WT2,P18neat1WT3	3	3	146.953	3216.33	1	147.07	152.88	140.91	3102	3484	3063	1	1	1	P18neat1m6Amut:P18neat1m6Amut3,P18neat1m6Amut2,P18neat1m6Amut1	P18neat1m6Amut:P18neat1m6Amut3,P18neat1m6Amut2,P18neat1m6Amut1	3	3	43.3233	297	1	47.69	43.5	38.78	331	286	274	1	1	1
79858	BGIR9606_291471,BGIR9606_291472,NM_001146003.1,NM_001321220.1,NM_001321221.1,NM_001321222.1,NM_001321223.1,NM_001321224.1,NM_001353022.1,NM_001353023.1,NM_001353024.1,NM_001353025.1,NM_001353026.1,NM_001353027.1,NM_001353028.1,NM_001353029.1,NM_001353030.1,NM_001353031.1,NM_001353032.1,NM_001353033.1,NM_001353034.1,NM_001353036.1,NM_001353037.1,NM_001353038.1,NM_001353039.1,NM_001353040.1,NM_0013…	gene	group	mRNA	P18neat1WT-vs-P18neat1m6Amut	P18neat1WT	P18neat1m6Amut	Up	1.81e-123	1.98e-121	3.90509	P18neat1WT:P18neat1WT1,P18neat1WT2,P18neat1WT3	P18neat1WT:P18neat1WT1,P18neat1WT2,P18neat1WT3	3	3	1.02667	55.1767	1	0.91	1.08	1.09	48.16	65.81	51.56	1	1	1	P18neat1m6Amut:P18neat1m6Amut3,P18neat1m6Amut2,P18neat1m6Amut1	P18neat1m6Amut:P18neat1m6Amut3,P18neat1m6Amut2,P18neat1m6Amut1	3	3	5.46	310.53	1	5.7	5.17	5.51	306.84	304.96	319.79	1	1	1
79581	NM_001253815.1,NM_001253816.1,NM_024531.4,NR_045600.1,XM_006716658.2,XM_006716659.2,XM_006716660.2,XM_011517300.2,XM_017013821.1,XM_017013822.1,XM_024447268.1	gene	group	mRNA	P18neat1WT-vs-P18neat1m6Amut	P18neat1WT	P18neat1m6Amut	Dw	2.65e-123	2.89e-121	-2.21814	P18neat1WT:P18neat1WT1,P18neat1WT2,P18neat1WT3	P18neat1WT:P18neat1WT1,P18neat1WT2,P18neat1WT3	3	3	101.313	3303	1	103.23	102.55	98.16	3225	3532	3152	1	1	1	P18neat1m6Amut:P18neat1m6Amut3,P18neat1m6Amut2,P18neat1m6Amut1	P18neat1m6Amut:P18neat1m6Amut3,P18neat1m6Amut2,P18neat1m6Amut1	3	3	28.2533	268.667	1	22.41	30.73	31.62	224	282	300	1	1	1
476	NM_000701.7,NM_001160233.1,NM_001160234.1,URS00008BB32C,URS00009BF8E0,XM_017001360.1,XM_017001361.1,XR_002956654.1	gene	group	mRNA	P18neat1WT-vs-P18neat1m6Amut	P18neat1WT	P18neat1m6Amut	Dw	3.11e-123	3.38e-121	-1.10551	P18neat1WT:P18neat1WT1,P18neat1WT2,P18neat1WT3	P18neat1WT:P18neat1WT1,P18neat1WT2,P18neat1WT3	3	3	213.387	12972.1	1	212.39	216.95	210.82	12469.2	13674.5	12772.5	1	1	1	P18neat1m6Amut:P18neat1m6Amut3,P18neat1m6Amut2,P18neat1m6Amut1	P18neat1m6Amut:P18neat1m6Amut3,P18neat1m6Amut2,P18neat1m6Amut1	3	3	120.003	2283.06	1	126.54	116.54	116.93	2365.33	2177.28	2306.58	1	1	1
4430	BGIR9606_283310,NM_001130158.2,NM_001161819.2,NM_001330237.1,NM_001330238.1,NM_012223.4,URS00009AF79F,URS00009BD994,URS0000D5B58A,XM_005246572.1,XM_017004158.1,XM_024452914.1,XM_024452915.1	gene	group	mRNA	P18neat1WT-vs-P18neat1m6Amut	P18neat1WT	P18neat1m6Amut	Dw	5.93e-123	6.43e-121	-2.45688	P18neat1WT:P18neat1WT1,P18neat1WT2,P18neat1WT3	P18neat1WT:P18neat1WT1,P18neat1WT2,P18neat1WT3	3	3	30.4233	2473.85	1	32.8	30.47	28	2584	2554.54	2283	1	1	1	P18neat1m6Amut:P18neat1m6Amut3,P18neat1m6Amut2,P18neat1m6Amut1	P18neat1m6Amut:P18neat1m6Amut3,P18neat1m6Amut2,P18neat1m6Amut1	3	3	6.64	170.667	1	6.85	7.01	6.06	178	174	160	1	1	1
155066	NM_001100592.2,NM_001289990.1,NM_145230.3,NR_110612.1,URS00008B8BCC,URS00009C1BC6	gene	group	mRNA	P18neat1WT-vs-P18neat1m6Amut	P18neat1WT	P18neat1m6Amut	Up	5.07e-122	5.49e-120	2.09125	P18neat1WT:P18neat1WT1,P18neat1WT2,P18neat1WT3	P18neat1WT:P18neat1WT1,P18neat1WT2,P18neat1WT3	3	3	14.2633	466.287	1	13.88	15.57	13.34	476.4	490.97	431.49	1	1	1	P18neat1m6Amut:P18neat1m6Amut3,P18neat1m6Amut2,P18neat1m6Amut1	P18neat1m6Amut:P18neat1m6Amut3,P18neat1m6Amut2,P18neat1m6Amut1	3	3	72.97	752.19	1	68.25	73.59	77.07	734.94	723.37	798.26	1	1	1
6604	BGIR9606_322272,NM_001003801.1,NM_001003802.1,NM_003078.3,URS00003CC150,URS000040DB22,URS00009BE93C,XM_011516521.2,XM_024446886.1,XM_024446887.1,XM_024446888.1,XM_024446889.1,XM_024446890.1,XR_001744856.1,XR_927517.1,XR_927518.1	gene	group	mRNA	P18neat1WT-vs-P18neat1m6Amut	P18neat1WT	P18neat1m6Amut	Up	5.77e-122	6.23e-120	4.0599	P18neat1WT:P18neat1WT1,P18neat1WT2,P18neat1WT3	P18neat1WT:P18neat1WT1,P18neat1WT2,P18neat1WT3	3	3	3.49	47.6667	1	3.86	2.96	3.65	51	43	49	1	1	1	P18neat1m6Amut:P18neat1m6Amut3,P18neat1m6Amut2,P18neat1m6Amut1	P18neat1m6Amut:P18neat1m6Amut3,P18neat1m6Amut2,P18neat1m6Amut1	3	3	40.52	301.333	1	40.49	40.88	40.19	297	301	306	1	1	1
2009	NM_001008707.1,NM_004434.2,URS00008BCC0E,URS00008BD14E,URS00008BE086,URS00008C02CC,XM_005267397.1,XM_005267398.3,XM_005267399.4,XM_005267400.4,XM_011536540.2,XM_011536541.1,XM_011536542.3,XM_017021074.2,XM_024449507.1	gene	group	mRNA	P18neat1WT-vs-P18neat1m6Amut	P18neat1WT	P18neat1m6Amut	Dw	1.28e-121	1.38e-119	-2.60375	P18neat1WT:P18neat1WT1,P18neat1WT2,P18neat1WT3	P18neat1WT:P18neat1WT1,P18neat1WT2,P18neat1WT3	3	3	29.0867	1808.96	1	29.31	29.12	28.83	1739.49	1885.26	1802.14	1	1	1	P18neat1m6Amut:P18neat1m6Amut3,P18neat1m6Amut2,P18neat1m6Amut1	P18neat1m6Amut:P18neat1m6Amut3,P18neat1m6Amut2,P18neat1m6Amut1	3	3	5.63	113.323	1	5.87	5.62	5.4	121.55	110.73	107.69	1	1	1
23654	NM_012401.3,URS0000D5E2EA,XM_005261909.1,XM_005261910.3,XM_005261911.4,XM_006724413.2,XM_011530682.2,XM_017028703.1,XM_017028704.2,XR_002958678.1	gene	group	mRNA	P18neat1WT-vs-P18neat1m6Amut	P18neat1WT	P18neat1m6Amut	Up	1.42e-121	1.52e-119	1.50891	P18neat1WT:P18neat1WT1,P18neat1WT2,P18neat1WT3	P18neat1WT:P18neat1WT1,P18neat1WT2,P18neat1WT3	3	3	19.9267	2059.33	1	18.34	20.64	20.8	1850	2238	2090	1	1	1	P18neat1m6Amut:P18neat1m6Amut3,P18neat1m6Amut2,P18neat1m6Amut1	P18neat1m6Amut:P18neat1m6Amut3,P18neat1m6Amut2,P18neat1m6Amut1	3	3	68.6533	2216.67	1	69.95	67.84	68.17	2310	2134	2206	1	1	1
2774	NM_001142339.2,NM_001261443.1,NM_001261444.1,NM_182978.3,URS00005B2976,URS00008BC9E1,URS0000D5A2D5,URS0000D5B5BC,URS0000D5B93E,URS0000D5BE3F,XM_006722324.3,XM_024451164.1	gene	group	mRNA	P18neat1WT-vs-P18neat1m6Amut	P18neat1WT	P18neat1m6Amut	Up	1.53e-121	1.63e-119	4.18388	P18neat1WT:P18neat1WT1,P18neat1WT2,P18neat1WT3	P18neat1WT:P18neat1WT1,P18neat1WT2,P18neat1WT3	3	3	0.513333	42.9267	1	0.58	0.51	0.45	42.38	44.91	41.49	1	1	1	P18neat1m6Amut:P18neat1m6Amut3,P18neat1m6Amut2,P18neat1m6Amut1	P18neat1m6Amut:P18neat1m6Amut3,P18neat1m6Amut2,P18neat1m6Amut1	3	3	9.87333	291.48	1	10.01	9.75	9.86	307.04	279.03	288.37	1	1	1
3880	NM_002276.4,URS00008B32B7	gene	group	mRNA	P18neat1WT-vs-P18neat1m6Amut	P18neat1WT	P18neat1m6Amut	Dw	2.86e-121	3.05e-119	-8.16757	P18neat1WT:P18neat1WT1,P18neat1WT2,P18neat1WT3	P18neat1WT:P18neat1WT1,P18neat1WT2,P18neat1WT3	3	3	199.583	4556	1	187.32	199.02	212.41	4121	4711	4836	1	1	1	P18neat1m6Amut:P18neat1m6Amut3,P18neat1m6Amut2,P18neat1m6Amut1	P18neat1m6Amut:P18neat1m6Amut3,P18neat1m6Amut2,P18neat1m6Amut1	3	3	0.926667	6	1	1.37	0.72	0.69	10	5	3	1	1	1
29128	BGIR9606_375424,NM_001048201.2,NM_001290050.1,NM_001290051.1,NM_001290052.1,NM_013282.4,XM_011527942.2	gene	group	mRNA	P18neat1WT-vs-P18neat1m6Amut	P18neat1WT	P18neat1m6Amut	Dw	1.16e-120	1.23e-118	-2.74831	P18neat1WT:P18neat1WT1,P18neat1WT2,P18neat1WT3	P18neat1WT:P18neat1WT1,P18neat1WT2,P18neat1WT3	3	3	46.04	2904	1	51.14	47.9	39.08	3125	3148	2439	1	1	1	P18neat1m6Amut:P18neat1m6Amut3,P18neat1m6Amut2,P18neat1m6Amut1	P18neat1m6Amut:P18neat1m6Amut3,P18neat1m6Amut2,P18neat1m6Amut1	3	3	8.48	163.667	1	8.59	8.13	8.72	167	153	171	1	1	1
9124	NM_020992.3,URS00008B2E4E,XM_011540330.1	gene	group	mRNA	P18neat1WT-vs-P18neat1m6Amut	P18neat1WT	P18neat1m6Amut	Dw	2.35e-120	2.5e-118	-2.10464	P18neat1WT:P18neat1WT1,P18neat1WT2,P18neat1WT3	P18neat1WT:P18neat1WT1,P18neat1WT2,P18neat1WT3	3	3	99.0633	2439	1	95.99	100.23	100.97	2286	2553	2478	1	1	1	P18neat1m6Amut:P18neat1m6Amut3,P18neat1m6Amut2,P18neat1m6Amut1	P18neat1m6Amut:P18neat1m6Amut3,P18neat1m6Amut2,P18neat1m6Amut1	3	3	27.8167	214.667	1	27.41	29.13	26.91	216	216	212	1	1	1
5355	NM_002668.2	gene	group	mRNA	P18neat1WT-vs-P18neat1m6Amut	P18neat1WT	P18neat1m6Amut	Dw	3.12e-120	3.31e-118	-5.74091	P18neat1WT:P18neat1WT1,P18neat1WT2,P18neat1WT3	P18neat1WT:P18neat1WT1,P18neat1WT2,P18neat1WT3	3	3	116.403	1884.52	1	109.86	116.64	122.71	1708.46	1969.67	1975.44	1	1	1	P18neat1m6Amut:P18neat1m6Amut3,P18neat1m6Amut2,P18neat1m6Amut1	P18neat1m6Amut:P18neat1m6Amut3,P18neat1m6Amut2,P18neat1m6Amut1	3	3	2.72	13.72	1	3.18	3.25	1.73	16.22	15.85	9.09	1	1	1
10097	NM_001005386.2,NM_005722.3,URS0000D59B85,URS0000D5AC5E	gene	group	mRNA	P18neat1WT-vs-P18neat1m6Amut	P18neat1WT	P18neat1m6Amut	Dw	4.04e-120	4.27e-118	-1.79895	P18neat1WT:P18neat1WT1,P18neat1WT2,P18neat1WT3	P18neat1WT:P18neat1WT1,P18neat1WT2,P18neat1WT3	3	3	68.6	4439.78	1	66.82	69.85	69.13	4202.27	4667.2	4449.86	1	1	1	P18neat1m6Amut:P18neat1m6Amut3,P18neat1m6Amut2,P18neat1m6Amut1	P18neat1m6Amut:P18neat1m6Amut3,P18neat1m6Amut2,P18neat1m6Amut1	3	3	23.2967	483.593	1	25.74	21.58	22.57	535.09	422.37	493.32	1	1	1
2150	NM_005242.5,URS00008BF627,XM_017009223.1	gene	group	mRNA	P18neat1WT-vs-P18neat1m6Amut	P18neat1WT	P18neat1m6Amut	Dw	5.21e-120	5.49e-118	-2.39289	P18neat1WT:P18neat1WT1,P18neat1WT2,P18neat1WT3	P18neat1WT:P18neat1WT1,P18neat1WT2,P18neat1WT3	3	3	54.8533	2552.33	1	58.55	55.63	50.38	2647	2687	2323	1	1	1	P18neat1m6Amut:P18neat1m6Amut3,P18neat1m6Amut2,P18neat1m6Amut1	P18neat1m6Amut:P18neat1m6Amut3,P18neat1m6Amut2,P18neat1m6Amut1	3	3	12.52	184	1	11.45	13.71	12.4	170	194	188	1	1	1
6493	BGIR9606_383258,BGIR9606_384143,NM_005069.5,NM_009586.4,XM_011529694.1,XM_017028442.2,XR_001754891.2	gene	group	mRNA	P18neat1WT-vs-P18neat1m6Amut	P18neat1WT	P18neat1m6Amut	Dw	7.13e-120	7.5e-118	-2.50759	P18neat1WT:P18neat1WT1,P18neat1WT2,P18neat1WT3	P18neat1WT:P18neat1WT1,P18neat1WT2,P18neat1WT3	3	3	39.6167	2131.59	1	36.89	42.36	39.6	1979.22	2237.3	2178.26	1	1	1	P18neat1m6Amut:P18neat1m6Amut3,P18neat1m6Amut2,P18neat1m6Amut1	P18neat1m6Amut:P18neat1m6Amut3,P18neat1m6Amut2,P18neat1m6Amut1	3	3	7.96667	142.48	1	7.16	8.35	8.39	135.74	125.36	166.34	1	1	1
BGIG9606_51524	URS0000D5A6E8	gene	group	lncRNA	P18neat1WT-vs-P18neat1m6Amut	P18neat1WT	P18neat1m6Amut	Dw	7.38e-120	7.75e-118	-3.3671	P18neat1WT:P18neat1WT1,P18neat1WT2,P18neat1WT3	P18neat1WT:P18neat1WT1,P18neat1WT2,P18neat1WT3	3	3	20.24	1709.84	1	18.35	21.35	21.02	1495.44	1870.98	1763.09	1	1	1	P18neat1m6Amut:P18neat1m6Amut3,P18neat1m6Amut2,P18neat1m6Amut1	P18neat1m6Amut:P18neat1m6Amut3,P18neat1m6Amut2,P18neat1m6Amut1	3	3	2.36667	62.88	1	1.99	2.32	2.79	53.31	59.14	76.19	1	1	1
2966	NM_001515.3,XM_017009403.2,XM_017009404.1,XM_017009406.2,XM_024446037.1	gene	group	mRNA	P18neat1WT-vs-P18neat1m6Amut	P18neat1WT	P18neat1m6Amut	Up	1.21e-119	1.27e-117	2.78936	P18neat1WT:P18neat1WT1,P18neat1WT2,P18neat1WT3	P18neat1WT:P18neat1WT1,P18neat1WT2,P18neat1WT3	3	3	6.18667	184.207	1	6.37	5.82	6.37	173.3	189.76	189.56	1	1	1	P18neat1m6Amut:P18neat1m6Amut3,P18neat1m6Amut2,P18neat1m6Amut1	P18neat1m6Amut:P18neat1m6Amut3,P18neat1m6Amut2,P18neat1m6Amut1	3	3	54.1333	480.743	1	51.77	60.11	50.52	479.29	510.45	452.49	1	1	1
105372210	URS000029A92F,URS00008B76E4,URS00008B7BA7,URS00008BDFAE,URS00009B5C22,URS00009B7437,URS00009C545F,URS0000D5778A,URS0000D586C4,URS0000D598CB,URS0000D5B5B1,XR_935654.2	gene	group	lncRNA	P18neat1WT-vs-P18neat1m6Amut	P18neat1WT	P18neat1m6Amut	Up	1.39e-119	1.45e-117	5.26389	P18neat1WT:P18neat1WT1,P18neat1WT2,P18neat1WT3	P18neat1WT:P18neat1WT1,P18neat1WT2,P18neat1WT3	3	3	0.216667	20.49	1	0.23	0.32	0.1	23.93	22.33	15.21	1	1	1	P18neat1m6Amut:P18neat1m6Amut3,P18neat1m6Amut2,P18neat1m6Amut1	P18neat1m6Amut:P18neat1m6Amut3,P18neat1m6Amut2,P18neat1m6Amut1	3	3	9.50333	291.333	1	10.14	9.74	8.63	289.1	279.35	305.55	1	1	1
11338	NM_001012478.1,NM_007279.2,URS000002C331,URS0000220F30,URS00003C4918,URS00008BF33B,URS0000D5CE1C,XM_006722994.2,XM_011526410.1	gene	group	mRNA	P18neat1WT-vs-P18neat1m6Amut	P18neat1WT	P18neat1m6Amut	Dw	2.64e-119	2.75e-117	-1.49212	P18neat1WT:P18neat1WT1,P18neat1WT2,P18neat1WT3	P18neat1WT:P18neat1WT1,P18neat1WT2,P18neat1WT3	3	3	90.0567	4374	1	90.49	90.88	88.8	4252	4597	4273.01	1	1	1	P18neat1m6Amut:P18neat1m6Amut3,P18neat1m6Amut2,P18neat1m6Amut1	P18neat1m6Amut:P18neat1m6Amut3,P18neat1m6Amut2,P18neat1m6Amut1	3	3	39.3367	588.667	1	40.78	40.15	37.08	601	582	583	1	1	1
8733	NM_003801.3	gene	group	mRNA	P18neat1WT-vs-P18neat1m6Amut	P18neat1WT	P18neat1m6Amut	Dw	2.64e-119	2.75e-117	-1.49494	P18neat1WT:P18neat1WT1,P18neat1WT2,P18neat1WT3	P18neat1WT:P18neat1WT1,P18neat1WT2,P18neat1WT3	3	3	146.553	4823	1	148.7	147.45	143.51	4720	5051	4698	1	1	1	P18neat1m6Amut:P18neat1m6Amut3,P18neat1m6Amut2,P18neat1m6Amut1	P18neat1m6Amut:P18neat1m6Amut3,P18neat1m6Amut2,P18neat1m6Amut1	3	3	62.65	648.333	1	63.62	59.97	64.36	663	596	686	1	1	1
643401	NR_038848.1,URS00002A0C1C,URS00008B97AF,URS00008C0942,URS00008C3388,URS00009AF1EA,URS00009C3D43,URS00009C5D2F,URS0000D56D59,URS0000D5A3A7,URS0000D5A71D,URS0000D5B7C3,URS0000D5C8B6	gene	group	lncRNA	P18neat1WT-vs-P18neat1m6Amut	P18neat1WT	P18neat1m6Amut	Up	4.1e-119	4.25e-117	8.86111	P18neat1WT:P18neat1WT1,P18neat1WT2,P18neat1WT3	P18neat1WT:P18neat1WT1,P18neat1WT2,P18neat1WT3	3	3	0.103333	5.53333	1	0.01	0.17	0.13	1	8.86	6.74	1	1	1	P18neat1m6Amut:P18neat1m6Amut3,P18neat1m6Amut2,P18neat1m6Amut1	P18neat1m6Amut:P18neat1m6Amut3,P18neat1m6Amut2,P18neat1m6Amut1	3	3	54.7733	879.667	1	53.88	57.79	52.65	864	881	894	1	1	1
101930100	BGIR9606_383726,BGIR9606_383727,BGIR9606_383729,URS00007BCFE4,URS00007D4CB2,URS00007D7DD8,URS00007D8127,URS00007D892A,URS00007D9CA0,URS00008BA6EF,XR_001754944.2,XR_001754945.2,XR_001754947.1,XR_001754948.2,XR_001754949.1,XR_002958651.1	gene	group	lncRNA	P18neat1WT-vs-P18neat1m6Amut	P18neat1WT	P18neat1m6Amut	Up	4.29e-119	4.44e-117	1.70483	P18neat1WT:P18neat1WT1,P18neat1WT2,P18neat1WT3	P18neat1WT:P18neat1WT1,P18neat1WT2,P18neat1WT3	3	3	29.13	1015.89	1	27.32	31.82	28.25	943.73	1145.82	958.12	1	1	1	P18neat1m6Amut:P18neat1m6Amut3,P18neat1m6Amut2,P18neat1m6Amut1	P18neat1m6Amut:P18neat1m6Amut3,P18neat1m6Amut2,P18neat1m6Amut1	3	3	126.39	1251.32	1	134.52	125.83	118.82	1285.71	1226.13	1242.11	1	1	1
6134	NM_001256577.2,NM_001256580.2,NM_001303624.1,NM_001303625.1,NM_001303626.1,NM_006013.4,URS000081175C,URS00009B6262	gene	group	mRNA	P18neat1WT-vs-P18neat1m6Amut	P18neat1WT	P18neat1m6Amut	Dw	5.22e-119	5.39e-117	-1.4157	P18neat1WT:P18neat1WT1,P18neat1WT2,P18neat1WT3	P18neat1WT:P18neat1WT1,P18neat1WT2,P18neat1WT3	3	3	633.163	22919.8	1	581.83	646.6	671.06	20345.3	24259.5	24154.6	1	1	1	P18neat1m6Amut:P18neat1m6Amut3,P18neat1m6Amut2,P18neat1m6Amut1	P18neat1m6Amut:P18neat1m6Amut3,P18neat1m6Amut2,P18neat1m6Amut1	3	3	284.397	3252.42	1	282.99	283	287.2	3264.96	3116.67	3375.64	1	1	1
51454	BGIR9606_278067,BGIR9606_278073,NM_001252668.1,NM_001252669.1,NM_016315.3,NR_045562.1,NR_045563.1,URS00008BE13B,XM_006712580.4,XM_006712581.1,XM_006712582.1,XM_006712583.4,XM_006712584.4,XM_006712585.1,XM_006712589.3,XM_011511329.1,XM_011511331.1,XM_011511332.2,XM_011511333.1,XM_011511335.2,XM_017004303.1,XM_017004304.2,XM_017004305.1,XM_017004306.1,XM_017004307.1,XM_017004308.1,XR_002959305.1	gene	group	mRNA	P18neat1WT-vs-P18neat1m6Amut	P18neat1WT	P18neat1m6Amut	Up	7.7e-119	7.93e-117	2.24471	P18neat1WT:P18neat1WT1,P18neat1WT2,P18neat1WT3	P18neat1WT:P18neat1WT1,P18neat1WT2,P18neat1WT3	3	3	9.64667	394.667	1	9.04	10.06	9.84	339	426	419	1	1	1	P18neat1m6Amut:P18neat1m6Amut3,P18neat1m6Amut2,P18neat1m6Amut1	P18neat1m6Amut:P18neat1m6Amut3,P18neat1m6Amut2,P18neat1m6Amut1	3	3	50.3	707.667	1	47.08	48.18	55.64	704	688	731	1	1	1
4088	NM_001145102.1,NM_001145103.1,NM_001145104.1,NM_005902.3,URS00007DBA26,URS00008B4B69,URS00008BCE2F,URS00009B5776,XM_011521559.3,XM_011521560.1	gene	group	mRNA	P18neat1WT-vs-P18neat1m6Amut	P18neat1WT	P18neat1m6Amut	Dw	7.88e-119	8.1e-117	-2.28477	P18neat1WT:P18neat1WT1,P18neat1WT2,P18neat1WT3	P18neat1WT:P18neat1WT1,P18neat1WT2,P18neat1WT3	3	3	27.7767	2167	1	26.9	29.56	26.87	2008	2308	2185	1	1	1	P18neat1m6Amut:P18neat1m6Amut3,P18neat1m6Amut2,P18neat1m6Amut1	P18neat1m6Amut:P18neat1m6Amut3,P18neat1m6Amut2,P18neat1m6Amut1	3	3	7.65667	168.333	1	7.14	7.56	8.27	180	155	170	1	1	1
2744	NM_001256310.1,NM_014905.4,URS00004F732A,URS00008B4913,URS00009B0B52,URS00009BAA0A,URS00009C1B8D,XM_005246467.3,XM_006712435.1,XM_017003829.1,XR_922905.2	gene	group	mRNA	P18neat1WT-vs-P18neat1m6Amut	P18neat1WT	P18neat1m6Amut	Dw	1.25e-118	1.29e-116	-2.20592	P18neat1WT:P18neat1WT1,P18neat1WT2,P18neat1WT3	P18neat1WT:P18neat1WT1,P18neat1WT2,P18neat1WT3	3	3	57.9967	2602.6	1	57.95	56.02	60.02	2591	2619.54	2597.25	1	1	1	P18neat1m6Amut:P18neat1m6Amut3,P18neat1m6Amut2,P18neat1m6Amut1	P18neat1m6Amut:P18neat1m6Amut3,P18neat1m6Amut2,P18neat1m6Amut1	3	3	11.9733	214.1	1	12.47	12.75	10.7	202.4	233.9	206	1	1	1
114818	BGIR9606_275033,BGIR9606_279864,NM_052920.1,URS00009C613B,XM_006711929.3,XM_011532501.2,XM_017003264.2	gene	group	mRNA	P18neat1WT-vs-P18neat1m6Amut	P18neat1WT	P18neat1m6Amut	Up	1.41e-118	1.45e-116	5.42349	P18neat1WT:P18neat1WT1,P18neat1WT2,P18neat1WT3	P18neat1WT:P18neat1WT1,P18neat1WT2,P18neat1WT3	3	3	0.243333	19.8533	1	0.18	0.18	0.37	14.21	18.45	26.9	1	1	1	P18neat1m6Amut:P18neat1m6Amut3,P18neat1m6Amut2,P18neat1m6Amut1	P18neat1m6Amut:P18neat1m6Amut3,P18neat1m6Amut2,P18neat1m6Amut1	3	3	7.06667	314.77	1	6.81	6.52	7.87	319.19	274	351.12	1	1	1
146223	BGIR9606_365396,NM_178818.2,NM_181521.2,XM_011522882.1,XM_017022954.1,XR_933209.2,XR_933210.2	gene	group	mRNA	P18neat1WT-vs-P18neat1m6Amut	P18neat1WT	P18neat1m6Amut	Up	4.33e-118	4.42e-116	1.59754	P18neat1WT:P18neat1WT1,P18neat1WT2,P18neat1WT3	P18neat1WT:P18neat1WT1,P18neat1WT2,P18neat1WT3	3	3	8.27	1025.67	1	8.08	8.61	8.12	988	1083	1006	1	1	1	P18neat1m6Amut:P18neat1m6Amut3,P18neat1m6Amut2,P18neat1m6Amut1	P18neat1m6Amut:P18neat1m6Amut3,P18neat1m6Amut2,P18neat1m6Amut1	3	3	31.6433	1174.67	1	32.85	32.53	29.55	1188	1179	1157	1	1	1
55704	BGIR9606_275593,BGIR9606_280437,NM_001135597.1,NM_001254943.1,NM_018084.4,URS0000141403,URS000030E00C,URS000048221E,URS00005D4849,URS00007870C7,URS00008116E6,URS00008117AD,URS00008118E3,URS000081198B,URS0000811A1A,URS0000811A1B,URS0000811A5D,URS0000811AA6,URS0000811B10,URS0000811B5A,URS0000811C65,URS0000811CBD,URS0000811CF8,URS0000811D40,URS0000811D6F,URS0000811EA1,URS0000811F4B,URS000081203E,URS…	gene	group	mRNA	P18neat1WT-vs-P18neat1m6Amut	P18neat1WT	P18neat1m6Amut	Dw	5.74e-118	5.85e-116	-2.59792	P18neat1WT:P18neat1WT1,P18neat1WT2,P18neat1WT3	P18neat1WT:P18neat1WT1,P18neat1WT2,P18neat1WT3	3	3	20.6167	2236.29	1	22.24	19.08	20.53	2302.69	2209	2197.18	1	1	1	P18neat1m6Amut:P18neat1m6Amut3,P18neat1m6Amut2,P18neat1m6Amut1	P18neat1m6Amut:P18neat1m6Amut3,P18neat1m6Amut2,P18neat1m6Amut1	3	3	4.88333	140.087	1	5.22	5.66	3.77	153	145.26	122	1	1	1
23550	NM_012455.2,URS00004F724D,URS0000578D16,URS00008B5C99,URS00008BBCB3,XM_005263634.2,XM_006712392.2,XM_006712393.2,XM_006712394.2	gene	group	mRNA	P18neat1WT-vs-P18neat1m6Amut	P18neat1WT	P18neat1m6Amut	Up	1.81e-117	1.84e-115	3.33073	P18neat1WT:P18neat1WT1,P18neat1WT2,P18neat1WT3	P18neat1WT:P18neat1WT1,P18neat1WT2,P18neat1WT3	3	3	2.74333	94	1	2.36	2.26	3.61	91	88	103	1	1	1	P18neat1m6Amut:P18neat1m6Amut3,P18neat1m6Amut2,P18neat1m6Amut1	P18neat1m6Amut:P18neat1m6Amut3,P18neat1m6Amut2,P18neat1m6Amut1	3	3	17.2933	358.667	1	17.84	17.9	16.14	342	346	388	1	1	1
10801	BGIR9606_372585,BGIR9606_372586,NM_001113491.1,NM_001113492.1,NM_001113493.1,NM_001113494.1,NM_001113495.1,NM_001113496.1,NM_001293695.1,NM_001293696.1,NM_001293697.1,NM_001293698.1,NM_006640.4,URS000010B25B,URS0000318782,URS00008B314D,URS00008BC3BC,URS00008BC861,URS00009C3685,URS0000D58A14	gene	group	mRNA	P18neat1WT-vs-P18neat1m6Amut	P18neat1WT	P18neat1m6Amut	Dw	2.66e-117	2.69e-115	-1.18986	P18neat1WT:P18neat1WT1,P18neat1WT2,P18neat1WT3	P18neat1WT:P18neat1WT1,P18neat1WT2,P18neat1WT3	3	3	127.46	7731	1	126.97	130.39	125.02	7457	8207	7529	1	1	1	P18neat1m6Amut:P18neat1m6Amut3,P18neat1m6Amut2,P18neat1m6Amut1	P18neat1m6Amut:P18neat1m6Amut3,P18neat1m6Amut2,P18neat1m6Amut1	3	3	68.1967	1283	1	67.3	67.81	69.48	1265	1246	1338	1	1	1
4651	BGIR9606_301112,NM_012334.2,XM_005248306.4,XM_005248307.2,XM_006714475.3,XM_011514046.2	gene	group	mRNA	P18neat1WT-vs-P18neat1m6Amut	P18neat1WT	P18neat1m6Amut	Dw	2.67e-117	2.7e-115	-1.75029	P18neat1WT:P18neat1WT1,P18neat1WT2,P18neat1WT3	P18neat1WT:P18neat1WT1,P18neat1WT2,P18neat1WT3	3	3	25.9467	3481	1	26.87	25.64	25.33	3500	3571	3372	1	1	1	P18neat1m6Amut:P18neat1m6Amut3,P18neat1m6Amut2,P18neat1m6Amut1	P18neat1m6Amut:P18neat1m6Amut3,P18neat1m6Amut2,P18neat1m6Amut1	3	3	9.31333	392	1	8.9	9.9	9.14	380	397	399	1	1	1
3755	NM_002237.3,URS00009B1223,XM_006723785.3,XM_011528800.2,XM_011528801.2,XM_011528802.2,XM_011528803.2,XM_011528804.1,XM_011528805.2,XM_011528806.2	gene	group	mRNA	P18neat1WT-vs-P18neat1m6Amut	P18neat1WT	P18neat1m6Amut	Up	2.93e-117	2.95e-115	4.5941	P18neat1WT:P18neat1WT1,P18neat1WT2,P18neat1WT3	P18neat1WT:P18neat1WT1,P18neat1WT2,P18neat1WT3	3	3	0.666667	30.3333	1	0.69	0.79	0.52	32	35	24	1	1	1	P18neat1m6Amut:P18neat1m6Amut3,P18neat1m6Amut2,P18neat1m6Amut1	P18neat1m6Amut:P18neat1m6Amut3,P18neat1m6Amut2,P18neat1m6Amut1	3	3	19.6667	277.333	1	19.24	18.97	20.79	277	263	292	1	1	1
2872	NM_017572.3,NM_199054.2,XM_024451471.1	gene	group	mRNA	P18neat1WT-vs-P18neat1m6Amut	P18neat1WT	P18neat1m6Amut	Up	8.55e-117	8.6e-115	1.85171	P18neat1WT:P18neat1WT1,P18neat1WT2,P18neat1WT3	P18neat1WT:P18neat1WT1,P18neat1WT2,P18neat1WT3	3	3	56.2467	2328	1	62.76	55.72	50.26	2536	2424	2024	1	1	1	P18neat1m6Amut:P18neat1m6Amut3,P18neat1m6Amut2,P18neat1m6Amut1	P18neat1m6Amut:P18neat1m6Amut3,P18neat1m6Amut2,P18neat1m6Amut1	3	3	202.81	3184.33	1	194.77	207.39	206.27	3069	3144	3340	1	1	1
4082	NM_002356.6,URS00009BE81A	gene	group	mRNA	P18neat1WT-vs-P18neat1m6Amut	P18neat1WT	P18neat1m6Amut	Dw	2.12e-116	2.13e-114	-2.89196	P18neat1WT:P18neat1WT1,P18neat1WT2,P18neat1WT3	P18neat1WT:P18neat1WT1,P18neat1WT2,P18neat1WT3	3	3	64.0833	1915.67	1	62.89	62.9	66.46	2020	1839	1888	1	1	1	P18neat1m6Amut:P18neat1m6Amut3,P18neat1m6Amut2,P18neat1m6Amut1	P18neat1m6Amut:P18neat1m6Amut3,P18neat1m6Amut2,P18neat1m6Amut1	3	3	7.97	98	1	8.08	7.19	8.64	95	92	107	1	1	1
5865	NM_002867.3,URS00008C1DAB,XM_017001958.1	gene	group	mRNA	P18neat1WT-vs-P18neat1m6Amut	P18neat1WT	P18neat1m6Amut	Up	2.9e-116	2.9e-114	7.92967	P18neat1WT:P18neat1WT1,P18neat1WT2,P18neat1WT3	P18neat1WT:P18neat1WT1,P18neat1WT2,P18neat1WT3	3	3	0.0466667	6.93667	1	0.04	0.04	0.06	5.82	6.22	8.77	1	1	1	P18neat1m6Amut:P18neat1m6Amut3,P18neat1m6Amut2,P18neat1m6Amut1	P18neat1m6Amut:P18neat1m6Amut3,P18neat1m6Amut2,P18neat1m6Amut1	3	3	10.0667	585.247	1	10.81	9.64	9.75	625.57	555.9	574.27	1	1	1
1209	NM_001282175.1,NM_001282176.1,NM_001294.3,URS00008B75D3,URS00008B8BB7	gene	group	mRNA	P18neat1WT-vs-P18neat1m6Amut	P18neat1WT	P18neat1m6Amut	Dw	3.8e-116	3.8e-114	-3.86653	P18neat1WT:P18neat1WT1,P18neat1WT2,P18neat1WT3	P18neat1WT:P18neat1WT1,P18neat1WT2,P18neat1WT3	3	3	33.62	1360.33	1	35.49	33.64	31.73	1376	1416	1289	1	1	1	P18neat1m6Amut:P18neat1m6Amut3,P18neat1m6Amut2,P18neat1m6Amut1	P18neat1m6Amut:P18neat1m6Amut3,P18neat1m6Amut2,P18neat1m6Amut1	3	3	3.49667	35.3333	1	2.78	3.07	4.64	36	33	37	1	1	1
79827	BGIR9606_342349,BGIR9606_345483,BGIR9606_345491,NM_024769.3,URS00008B338D,URS00008BD078	gene	group	mRNA	P18neat1WT-vs-P18neat1m6Amut	P18neat1WT	P18neat1m6Amut	Dw	8.68e-116	8.65e-114	-5.56862	P18neat1WT:P18neat1WT1,P18neat1WT2,P18neat1WT3	P18neat1WT:P18neat1WT1,P18neat1WT2,P18neat1WT3	3	3	42.35	1751.31	1	43.84	39.01	44.2	1777.88	1681.25	1794.79	1	1	1	P18neat1m6Amut:P18neat1m6Amut3,P18neat1m6Amut2,P18neat1m6Amut1	P18neat1m6Amut:P18neat1m6Amut3,P18neat1m6Amut2,P18neat1m6Amut1	3	3	2.6	14.76	1	2.69	2.97	2.14	16.86	13.74	13.68	1	1	1
388152	NR_027001.1,URS00008C0B30,URS00008C0DCD,URS00008C1449,URS00008C18CC,URS00008C33C4,URS00008C3933,URS00009B581A,URS00009C342C,URS0000D57EAC,URS0000D5C790	gene	group	mRNA	P18neat1WT-vs-P18neat1m6Amut	P18neat1WT	P18neat1m6Amut	Up	8.82e-116	8.78e-114	1.84236	P18neat1WT:P18neat1WT1,P18neat1WT2,P18neat1WT3	P18neat1WT:P18neat1WT1,P18neat1WT2,P18neat1WT3	3	3	16.27	839.62	1	14.45	16.7	17.66	740.54	908.07	870.25	1	1	1	P18neat1m6Amut:P18neat1m6Amut3,P18neat1m6Amut2,P18neat1m6Amut1	P18neat1m6Amut:P18neat1m6Amut3,P18neat1m6Amut2,P18neat1m6Amut1	3	3	70.7267	1139.13	1	66.7	70.77	74.71	1091.16	1121.35	1204.88	1	1	1
23384	NM_001145468.3,NM_001254732.2,NM_001254733.1,NM_015330.4,URS00008C1ACB	gene	group	mRNA	P18neat1WT-vs-P18neat1m6Amut	P18neat1WT	P18neat1m6Amut	Up	1.15e-115	1.14e-113	1.74355	P18neat1WT:P18neat1WT1,P18neat1WT2,P18neat1WT3	P18neat1WT:P18neat1WT1,P18neat1WT2,P18neat1WT3	3	3	18.4033	1096.23	1	18.34	18.91	17.96	1130.13	1144.81	1013.74	1	1	1	P18neat1m6Amut:P18neat1m6Amut3,P18neat1m6Amut2,P18neat1m6Amut1	P18neat1m6Amut:P18neat1m6Amut3,P18neat1m6Amut2,P18neat1m6Amut1	3	3	48.7167	1390.71	1	43.83	50.09	52.23	1312.57	1370.63	1488.93	1	1	1
9497	NM_001258379.1,NM_001258380.1,NM_001321103.1,NM_001321104.1,NM_001321105.1,NM_001321106.1,NM_001321107.1,NM_001321108.1,NM_003615.4,NR_135541.1,NR_135542.1,NR_135543.1,NR_135544.1,URS00008B6FEF,URS00008B8077,URS00009B44BD,URS00009B72DB,XM_005265598.5,XM_005265600.5,XM_006713421.3,XM_011534256.3,XM_011534258.2,XM_011534261.3,XM_011534263.3,XM_011534265.2,XM_017007526.2,XM_017007527.2,XM_017007528.…	gene	group	mRNA	P18neat1WT-vs-P18neat1m6Amut	P18neat1WT	P18neat1m6Amut	Dw	1.81e-115	1.79e-113	-2.51635	P18neat1WT:P18neat1WT1,P18neat1WT2,P18neat1WT3	P18neat1WT:P18neat1WT1,P18neat1WT2,P18neat1WT3	3	3	78.7467	6273.61	1	61.22	81.69	93.33	5155.84	6428	7237	1	1	1	P18neat1m6Amut:P18neat1m6Amut3,P18neat1m6Amut2,P18neat1m6Amut1	P18neat1m6Amut:P18neat1m6Amut3,P18neat1m6Amut2,P18neat1m6Amut1	3	3	16.3867	414.667	1	15.72	16.16	17.28	421	437	386	1	1	1
2947	NM_000849.4,NR_024537.1,URS0000D58E7F	gene	group	mRNA	P18neat1WT-vs-P18neat1m6Amut	P18neat1WT	P18neat1m6Amut	Up	2.36e-115	2.33e-113	5.90152	P18neat1WT:P18neat1WT1,P18neat1WT2,P18neat1WT3	P18neat1WT:P18neat1WT1,P18neat1WT2,P18neat1WT3	3	3	0.223333	14.85	1	0.15	0.26	0.26	9.74	18	16.81	1	1	1	P18neat1m6Amut:P18neat1m6Amut3,P18neat1m6Amut2,P18neat1m6Amut1	P18neat1m6Amut:P18neat1m6Amut3,P18neat1m6Amut2,P18neat1m6Amut1	3	3	15.67	324.66	1	17.19	15.21	14.61	363.95	306.88	303.15	1	1	1
107987397	XM_017030171.1	gene	group	mRNA	P18neat1WT-vs-P18neat1m6Amut	P18neat1WT	P18neat1m6Amut	Up	9.95e-115	9.81e-113	2.63673	P18neat1WT:P18neat1WT1,P18neat1WT2,P18neat1WT3	P18neat1WT:P18neat1WT1,P18neat1WT2,P18neat1WT3	3	3	4.34	202.23	1	4.78	4.12	4.12	215.6	199.89	191.2	1	1	1	P18neat1m6Amut:P18neat1m6Amut3,P18neat1m6Amut2,P18neat1m6Amut1	P18neat1m6Amut:P18neat1m6Amut3,P18neat1m6Amut2,P18neat1m6Amut1	3	3	32.4367	476.243	1	33.02	31.37	32.92	488.59	442.5	497.64	1	1	1
9852	NM_014805.3,URS000024565A,URS00003D4F92	gene	group	mRNA	P18neat1WT-vs-P18neat1m6Amut	P18neat1WT	P18neat1m6Amut	Up	1.28e-114	1.26e-112	3.25169	P18neat1WT:P18neat1WT1,P18neat1WT2,P18neat1WT3	P18neat1WT:P18neat1WT1,P18neat1WT2,P18neat1WT3	3	3	0.87	105	1	1.02	0.76	0.83	119	96	100	1	1	1	P18neat1m6Amut:P18neat1m6Amut3,P18neat1m6Amut2,P18neat1m6Amut1	P18neat1m6Amut:P18neat1m6Amut3,P18neat1m6Amut2,P18neat1m6Amut1	3	3	9.95667	379.667	1	9.78	9.69	10.4	376	355	408	1	1	1
2119	NM_004454.2,URS00001CB8E8	gene	group	mRNA	P18neat1WT-vs-P18neat1m6Amut	P18neat1WT	P18neat1m6Amut	Dw	1.47e-114	1.44e-112	-6.31148	P18neat1WT:P18neat1WT1,P18neat1WT2,P18neat1WT3	P18neat1WT:P18neat1WT1,P18neat1WT2,P18neat1WT3	3	3	32.0867	2097	1	30.56	31.98	33.72	1930	2178	2183	1	1	1	P18neat1m6Amut:P18neat1m6Amut3,P18neat1m6Amut2,P18neat1m6Amut1	P18neat1m6Amut:P18neat1m6Amut3,P18neat1m6Amut2,P18neat1m6Amut1	3	3	0.476667	10	1	0.52	0.35	0.56	11	7	12	1	1	1
6191	NM_001007.4	gene	group	mRNA	P18neat1WT-vs-P18neat1m6Amut	P18neat1WT	P18neat1m6Amut	Dw	1.87e-114	1.83e-112	-1.33176	P18neat1WT:P18neat1WT1,P18neat1WT2,P18neat1WT3	P18neat1WT:P18neat1WT1,P18neat1WT2,P18neat1WT3	3	3	1352.2	19829	1	1262.62	1369.98	1424	17768	20960	20759	1	1	1	P18neat1m6Amut:P18neat1m6Amut3,P18neat1m6Amut2,P18neat1m6Amut1	P18neat1m6Amut:P18neat1m6Amut3,P18neat1m6Amut2,P18neat1m6Amut1	3	3	648.973	2981.67	1	653.71	649.68	643.53	3022	2868	3055	1	1	1
57007	BGIR9606_279287,NM_020311.2,URS00008B2C73,URS00008B32AA,XM_005246097.3,XM_005246098.3,XM_017004516.2	gene	group	mRNA	P18neat1WT-vs-P18neat1m6Amut	P18neat1WT	P18neat1m6Amut	Up	2.06e-114	2.01e-112	7.35872	P18neat1WT:P18neat1WT1,P18neat1WT2,P18neat1WT3	P18neat1WT:P18neat1WT1,P18neat1WT2,P18neat1WT3	3	3	0.26	7.66667	1	0.23	0.1	0.45	7	3	13	1	1	1	P18neat1m6Amut:P18neat1m6Amut3,P18neat1m6Amut2,P18neat1m6Amut1	P18neat1m6Amut:P18neat1m6Amut3,P18neat1m6Amut2,P18neat1m6Amut1	3	3	47.9	476.333	1	47.71	54.29	41.7	487	504	438	1	1	1
1292	BGIR9606_383554,BGIR9606_383555,NM_001849.3,NM_058174.2,NM_058175.2,URS00008C39AC,XM_011529451.1,XR_937438.2,XR_937439.2	gene	group	mRNA	P18neat1WT-vs-P18neat1m6Amut	P18neat1WT	P18neat1m6Amut	Dw	2.49e-114	2.42e-112	-2.39795	P18neat1WT:P18neat1WT1,P18neat1WT2,P18neat1WT3	P18neat1WT:P18neat1WT1,P18neat1WT2,P18neat1WT3	3	3	64.6967	3314	1	57.54	66.69	69.86	2822	3537	3583	1	1	1	P18neat1m6Amut:P18neat1m6Amut3,P18neat1m6Amut2,P18neat1m6Amut1	P18neat1m6Amut:P18neat1m6Amut3,P18neat1m6Amut2,P18neat1m6Amut1	3	3	14.44	237.667	1	14.21	15.49	13.62	244	248	221	1	1	1
57670	NM_001164665.1,NM_020910.2,URS00008BB59F,XM_011516442.2	gene	group	mRNA	P18neat1WT-vs-P18neat1m6Amut	P18neat1WT	P18neat1m6Amut	Dw	3.79e-114	3.68e-112	-1.97313	P18neat1WT:P18neat1WT1,P18neat1WT2,P18neat1WT3	P18neat1WT:P18neat1WT1,P18neat1WT2,P18neat1WT3	3	3	22.63	4351	1	20.8	22.82	24.27	3911	4442	4700	1	1	1	P18neat1m6Amut:P18neat1m6Amut3,P18neat1m6Amut2,P18neat1m6Amut1	P18neat1m6Amut:P18neat1m6Amut3,P18neat1m6Amut2,P18neat1m6Amut1	3	3	6.86	420	1	6.74	6.22	7.62	435	382	443	1	1	1
5351	NM_000302.3,NM_001316320.1,XM_024447707.1	gene	group	mRNA	P18neat1WT-vs-P18neat1m6Amut	P18neat1WT	P18neat1m6Amut	Dw	5.91e-114	5.73e-112	-1.37551	P18neat1WT:P18neat1WT1,P18neat1WT2,P18neat1WT3	P18neat1WT:P18neat1WT1,P18neat1WT2,P18neat1WT3	3	3	129.463	6310.67	1	130.07	126.52	131.8	6124	6416	6392	1	1	1	P18neat1m6Amut:P18neat1m6Amut3,P18neat1m6Amut2,P18neat1m6Amut1	P18neat1m6Amut:P18neat1m6Amut3,P18neat1m6Amut2,P18neat1m6Amut1	3	3	60.0833	922	1	59.67	59.19	61.39	922	873	971	1	1	1
6121	NM_000329.2,URS0000D58F0E,URS0000D59EA0,URS0000D5D53F,XM_017002027.1	gene	group	mRNA	P18neat1WT-vs-P18neat1m6Amut	P18neat1WT	P18neat1m6Amut	Dw	5.92e-114	5.73e-112	-10.1634	P18neat1WT:P18neat1WT1,P18neat1WT2,P18neat1WT3	P18neat1WT:P18neat1WT1,P18neat1WT2,P18neat1WT3	3	3	867.507	106350	1	912.72	853.16	836.64	108275	108724	102051	1	1	1	P18neat1m6Amut:P18neat1m6Amut3,P18neat1m6Amut2,P18neat1m6Amut1	P18neat1m6Amut:P18neat1m6Amut3,P18neat1m6Amut2,P18neat1m6Amut1	3	3	0.813333	35.58	1	0.35	1.24	0.85	16.62	52.64	37.48	1	1	1
27237	NM_014448.3,URS00009B8040,XM_017001049.1,XM_017001050.1,XM_017001051.1,XM_024446454.1,XM_024446455.1,XR_001737117.1	gene	group	mRNA	P18neat1WT-vs-P18neat1m6Amut	P18neat1WT	P18neat1m6Amut	Up	1.15e-113	1.11e-111	4.94924	P18neat1WT:P18neat1WT1,P18neat1WT2,P18neat1WT3	P18neat1WT:P18neat1WT1,P18neat1WT2,P18neat1WT3	3	3	0.613333	24	1	0.59	0.61	0.64	22	26	24	1	1	1	P18neat1m6Amut:P18neat1m6Amut3,P18neat1m6Amut2,P18neat1m6Amut1	P18neat1m6Amut:P18neat1m6Amut3,P18neat1m6Amut2,P18neat1m6Amut1	3	3	18.77	280.667	1	16.68	19.69	19.94	250	284	308	1	1	1
2195	NM_005245.3,URS00008C2F22,URS00009C1FBB,XM_005262834.3,XM_005262835.2,XM_006714139.3	gene	group	mRNA	P18neat1WT-vs-P18neat1m6Amut	P18neat1WT	P18neat1m6Amut	Up	1.73e-113	1.67e-111	1.64237	P18neat1WT:P18neat1WT1,P18neat1WT2,P18neat1WT3	P18neat1WT:P18neat1WT1,P18neat1WT2,P18neat1WT3	3	3	5.99667	1289.33	1	6.98	5.61	5.4	1314	1359	1195	1	1	1	P18neat1m6Amut:P18neat1m6Amut3,P18neat1m6Amut2,P18neat1m6Amut1	P18neat1m6Amut:P18neat1m6Amut3,P18neat1m6Amut2,P18neat1m6Amut1	3	3	21.96	1524.33	1	22.86	21.44	21.58	1624	1448	1501	1	1	1
5255	NM_001122670.1,NM_001172436.1,NM_002637.3,URS00008B4CD3,URS00008B8898,XM_006724661.2,XR_001755696.1	gene	group	mRNA	P18neat1WT-vs-P18neat1m6Amut	P18neat1WT	P18neat1m6Amut	Dw	3.54e-113	3.41e-111	-1.99951	P18neat1WT:P18neat1WT1,P18neat1WT2,P18neat1WT3	P18neat1WT:P18neat1WT1,P18neat1WT2,P18neat1WT3	3	3	23.2833	2315.33	1	23.49	23.18	23.18	2258	2398	2290	1	1	1	P18neat1m6Amut:P18neat1m6Amut3,P18neat1m6Amut2,P18neat1m6Amut1	P18neat1m6Amut:P18neat1m6Amut3,P18neat1m6Amut2,P18neat1m6Amut1	3	3	7.02333	219.347	1	7.16	7.05	6.86	224.04	212	222	1	1	1
3673	BGIR9606_301555,BGIR9606_301559,BGIR9606_301560,NM_002203.3,NR_073103.1,NR_073104.1,NR_073105.1,NR_073106.1,NR_073107.1,URS00001BB9A0,URS00008B9BEC,URS0000D573EE,URS0000D5AEE3	gene	group	mRNA	P18neat1WT-vs-P18neat1m6Amut	P18neat1WT	P18neat1m6Amut	Dw	9.79e-113	9.39e-111	-2.06517	P18neat1WT:P18neat1WT1,P18neat1WT2,P18neat1WT3	P18neat1WT:P18neat1WT1,P18neat1WT2,P18neat1WT3	3	3	30.35	3221.66	1	32.52	30.09	28.44	3358.2	3245	3061.77	1	1	1	P18neat1m6Amut:P18neat1m6Amut3,P18neat1m6Amut2,P18neat1m6Amut1	P18neat1m6Amut:P18neat1m6Amut3,P18neat1m6Amut2,P18neat1m6Amut1	3	3	8.97	291.99	1	8.06	10.95	7.9	280	312.97	283	1	1	1
23034	BGIR9606_358654,NM_001161576.2,NM_001161577.1,NM_015589.5,URS00008B2877,URS00008C07C8,XM_024449514.1,XM_024449515.1,XM_024449516.1,XM_024449517.1,XM_024449518.1,XM_024449519.1	gene	group	mRNA	P18neat1WT-vs-P18neat1m6Amut	P18neat1WT	P18neat1m6Amut	Dw	1.18e-112	1.13e-110	-3.90855	P18neat1WT:P18neat1WT1,P18neat1WT2,P18neat1WT3	P18neat1WT:P18neat1WT1,P18neat1WT2,P18neat1WT3	3	3	15.81	1438.67	1	15.84	14.84	16.75	1342	1467	1507	1	1	1	P18neat1m6Amut:P18neat1m6Amut3,P18neat1m6Amut2,P18neat1m6Amut1	P18neat1m6Amut:P18neat1m6Amut3,P18neat1m6Amut2,P18neat1m6Amut1	3	3	1.42	36.3333	1	1.29	0.98	1.99	33	26	50	1	1	1
4302	NM_005937.3	gene	group	mRNA	P18neat1WT-vs-P18neat1m6Amut	P18neat1WT	P18neat1m6Amut	Up	1.95e-112	1.87e-110	1.41617	P18neat1WT:P18neat1WT1,P18neat1WT2,P18neat1WT3	P18neat1WT:P18neat1WT1,P18neat1WT2,P18neat1WT3	3	3	12.2433	1496.63	1	12.53	12.45	11.75	1480.99	1581	1427.91	1	1	1	P18neat1m6Amut:P18neat1m6Amut3,P18neat1m6Amut2,P18neat1m6Amut1	P18neat1m6Amut:P18neat1m6Amut3,P18neat1m6Amut2,P18neat1m6Amut1	3	3	39.35	1512.04	1	40.2	39.48	38.37	1559	1458.82	1518.31	1	1	1
BGIG9606_54686	URS000011142C,URS000061F10A,URS00008B8A3C,URS00008BBECE,URS00008BE29C,URS0000D57553	gene	group	mRNA	P18neat1WT-vs-P18neat1m6Amut	P18neat1WT	P18neat1m6Amut	Up	2.47e-112	2.35e-110	2.49361	P18neat1WT:P18neat1WT1,P18neat1WT2,P18neat1WT3	P18neat1WT:P18neat1WT1,P18neat1WT2,P18neat1WT3	3	3	4.93667	255.283	1	4.81	5.94	4.06	231.54	270.97	263.34	1	1	1	P18neat1m6Amut:P18neat1m6Amut3,P18neat1m6Amut2,P18neat1m6Amut1	P18neat1m6Amut:P18neat1m6Amut3,P18neat1m6Amut2,P18neat1m6Amut1	3	3	29.4533	543.947	1	27.66	29.1	31.6	521.19	502.87	607.78	1	1	1
8453	NM_001198777.1,NM_001198778.1,NM_001198779.1,NM_001324375.1,NM_001324376.1,NM_003591.3,URS00000B6210,URS00008B6B71,URS00008BD790,URS0000D574C2,URS0000D5811E,URS0000D583D7,URS0000D5A82F,URS0000D5CB29,URS0000D5CD4B,URS0000D5E39D,XM_011519743.1,XM_011519744.1,XM_011519745.1,XM_011519747.1	gene	group	mRNA	P18neat1WT-vs-P18neat1m6Amut	P18neat1WT	P18neat1m6Amut	Dw	2.92e-112	2.78e-110	-2.32468	P18neat1WT:P18neat1WT1,P18neat1WT2,P18neat1WT3	P18neat1WT:P18neat1WT1,P18neat1WT2,P18neat1WT3	3	3	40.5633	2703.67	1	43.22	39.45	39.02	2772	2744	2595	1	1	1	P18neat1m6Amut:P18neat1m6Amut3,P18neat1m6Amut2,P18neat1m6Amut1	P18neat1m6Amut:P18neat1m6Amut3,P18neat1m6Amut2,P18neat1m6Amut1	3	3	9.87333	204.333	1	9.45	11.85	8.32	203	230	180	1	1	1
107984006	BGIR9606_328746,XR_929655.2,XR_929656.3	gene	group	lncRNA	P18neat1WT-vs-P18neat1m6Amut	P18neat1WT	P18neat1m6Amut	Dw	7e-112	6.65e-110	-2.97907	P18neat1WT:P18neat1WT1,P18neat1WT2,P18neat1WT3	P18neat1WT:P18neat1WT1,P18neat1WT2,P18neat1WT3	3	3	30.1033	2477.16	1	26.79	29.26	34.26	2096.81	2489.96	2844.72	1	1	1	P18neat1m6Amut:P18neat1m6Amut3,P18neat1m6Amut2,P18neat1m6Amut1	P18neat1m6Amut:P18neat1m6Amut3,P18neat1m6Amut2,P18neat1m6Amut1	3	3	3.67333	119.44	1	3.86	3.57	3.59	129.22	109.94	119.16	1	1	1
25893	BGIR9606_269044,BGIR9606_274809,NM_015431.3,URS00008C3872,URS00009B798A	gene	group	mRNA	P18neat1WT-vs-P18neat1m6Amut	P18neat1WT	P18neat1m6Amut	Dw	8.7e-112	8.24e-110	-3.75929	P18neat1WT:P18neat1WT1,P18neat1WT2,P18neat1WT3	P18neat1WT:P18neat1WT1,P18neat1WT2,P18neat1WT3	3	3	19.2733	1393.07	1	20.05	18.5	19.27	1466.64	1384.7	1327.86	1	1	1	P18neat1m6Amut:P18neat1m6Amut3,P18neat1m6Amut2,P18neat1m6Amut1	P18neat1m6Amut:P18neat1m6Amut3,P18neat1m6Amut2,P18neat1m6Amut1	3	3	1.97	39	1	2.22	2.18	1.51	37	39	41	1	1	1
333	NM_001024807.2,NM_005166.4,URS00009B199D,URS00009BE614,URS00009BE9A0,XM_017026737.2,XM_017026738.2	gene	group	mRNA	P18neat1WT-vs-P18neat1m6Amut	P18neat1WT	P18neat1m6Amut	Up	1.04e-111	9.8e-110	2.72824	P18neat1WT:P18neat1WT1,P18neat1WT2,P18neat1WT3	P18neat1WT:P18neat1WT1,P18neat1WT2,P18neat1WT3	3	3	4.34333	169.667	1	4.14	4.04	4.85	160	165	184	1	1	1	P18neat1m6Amut:P18neat1m6Amut3,P18neat1m6Amut2,P18neat1m6Amut1	P18neat1m6Amut:P18neat1m6Amut3,P18neat1m6Amut2,P18neat1m6Amut1	3	3	34.7867	426	1	34.39	35.83	34.14	427	423	428	1	1	1
5476	NM_000308.3,NM_001127695.2,NM_001167594.2,NR_133656.1,URS00004A4E70,URS00009B47A7	gene	group	mRNA	P18neat1WT-vs-P18neat1m6Amut	P18neat1WT	P18neat1m6Amut	Dw	1.13e-111	1.07e-109	-2.3948	P18neat1WT:P18neat1WT1,P18neat1WT2,P18neat1WT3	P18neat1WT:P18neat1WT1,P18neat1WT2,P18neat1WT3	3	3	45.0933	2146.47	1	43.41	44.22	47.65	2008.49	2196.1	2234.82	1	1	1	P18neat1m6Amut:P18neat1m6Amut3,P18neat1m6Amut2,P18neat1m6Amut1	P18neat1m6Amut:P18neat1m6Amut3,P18neat1m6Amut2,P18neat1m6Amut1	3	3	11.15	155.023	1	10.67	10.59	12.19	142.2	144	178.87	1	1	1
11214	BGIR9606_363559,NM_001270546.1,NM_006738.5,NM_007200.4,URS000023F4EB,URS0000276885,URS00002DDEF4,URS00003B7343,URS0000483D21,URS000048A0C7,URS00008B35C1,URS00008BA7A5,URS00008BBBC5,URS00008BF0DD,URS00008BF8CC,URS00009BE6E0,URS00009BF939,URS00009C319D	gene	group	mRNA	P18neat1WT-vs-P18neat1m6Amut	P18neat1WT	P18neat1m6Amut	Dw	1.37e-111	1.29e-109	-1.71563	P18neat1WT:P18neat1WT1,P18neat1WT2,P18neat1WT3	P18neat1WT:P18neat1WT1,P18neat1WT2,P18neat1WT3	3	3	42.4233	5694.45	1	40.61	42.99	43.67	5051.07	5965.99	6066.3	1	1	1	P18neat1m6Amut:P18neat1m6Amut3,P18neat1m6Amut2,P18neat1m6Amut1	P18neat1m6Amut:P18neat1m6Amut3,P18neat1m6Amut2,P18neat1m6Amut1	3	3	17.25	656.467	1	17.29	18.06	16.4	660.32	629	680.08	1	1	1
4355	BGIR9606_371588,NM_001278370.1,NM_001278371.1,NM_001278372.1,NM_001278373.1,NM_001278374.1,NM_001278375.1,NM_001278376.2,NM_001278381.1,NM_005374.4,XM_011524827.2,XM_024450760.1,XM_024450761.1,XM_024450762.1,XM_024450763.1,XR_001752510.2,XR_001752511.2,XR_002958008.1	gene	group	mRNA	P18neat1WT-vs-P18neat1m6Amut	P18neat1WT	P18neat1m6Amut	Up	1.78e-111	1.67e-109	6.02	P18neat1WT:P18neat1WT1,P18neat1WT2,P18neat1WT3	P18neat1WT:P18neat1WT1,P18neat1WT2,P18neat1WT3	3	3	0.19	12.6667	1	0.17	0.21	0.19	11	14	13	1	1	1	P18neat1m6Amut:P18neat1m6Amut3,P18neat1m6Amut2,P18neat1m6Amut1	P18neat1m6Amut:P18neat1m6Amut3,P18neat1m6Amut2,P18neat1m6Amut1	3	3	15.5867	311.333	1	16.85	14.28	15.63	339	278	317	1	1	1
114794	BGIR9606_386404,BGIR9606_386405,BGIR9606_386406,NM_052906.4,NR_110512.1,URS00000B6F77,URS00008B2159,URS00008B348F,URS00008B4921,URS00008B904C,URS00008BAFD9,URS00008BB8A1,URS00008BD15C,URS00008BD416,URS00008BD578,URS00008BE819,URS00009C4379,URS0000D5D845	gene	group	mRNA	P18neat1WT-vs-P18neat1m6Amut	P18neat1WT	P18neat1m6Amut	Dw	2.06e-111	1.93e-109	-3.03238	P18neat1WT:P18neat1WT1,P18neat1WT2,P18neat1WT3	P18neat1WT:P18neat1WT1,P18neat1WT2,P18neat1WT3	3	3	14.4033	1412.52	1	13.52	15.18	14.51	1355.36	1515.58	1366.62	1	1	1	P18neat1m6Amut:P18neat1m6Amut3,P18neat1m6Amut2,P18neat1m6Amut1	P18neat1m6Amut:P18neat1m6Amut3,P18neat1m6Amut2,P18neat1m6Amut1	3	3	2.43	65.77	1	2.25	2.02	3.02	69	58.32	69.99	1	1	1
6352	NM_001278736.1,NM_002985.2	gene	group	mRNA	P18neat1WT-vs-P18neat1m6Amut	P18neat1WT	P18neat1m6Amut	Up	2.31e-111	2.16e-109	4.75252	P18neat1WT:P18neat1WT1,P18neat1WT2,P18neat1WT3	P18neat1WT:P18neat1WT1,P18neat1WT2,P18neat1WT3	3	3	1.46667	29.14	1	1.09	2.06	1.25	20.76	41.99	24.67	1	1	1	P18neat1m6Amut:P18neat1m6Amut3,P18neat1m6Amut2,P18neat1m6Amut1	P18neat1m6Amut:P18neat1m6Amut3,P18neat1m6Amut2,P18neat1m6Amut1	3	3	47.86	288.333	1	46.8	52.19	44.59	284.19	303.07	277.74	1	1	1
131583	NM_153690.4,URS00008B7CE4	gene	group	mRNA	P18neat1WT-vs-P18neat1m6Amut	P18neat1WT	P18neat1m6Amut	Up	3.04e-111	2.83e-109	2.45112	P18neat1WT:P18neat1WT1,P18neat1WT2,P18neat1WT3	P18neat1WT:P18neat1WT1,P18neat1WT2,P18neat1WT3	3	3	6.38	267.593	1	7.08	6.25	5.81	250.25	313.25	239.28	1	1	1	P18neat1m6Amut:P18neat1m6Amut3,P18neat1m6Amut2,P18neat1m6Amut1	P18neat1m6Amut:P18neat1m6Amut3,P18neat1m6Amut2,P18neat1m6Amut1	3	3	48.6133	553.107	1	55.76	41.08	49	539.42	527.44	592.46	1	1	1
7203	BGIR9606_272937,BGIR9606_272938,NM_001008800.2,NM_005998.4,NR_036564.1,NR_036565.1	gene	group	mRNA	P18neat1WT-vs-P18neat1m6Amut	P18neat1WT	P18neat1m6Amut	Dw	9.7e-111	9.02e-109	-1.22012	P18neat1WT:P18neat1WT1,P18neat1WT2,P18neat1WT3	P18neat1WT:P18neat1WT1,P18neat1WT2,P18neat1WT3	3	3	252.873	8470	1	260.29	258.68	239.65	8407	9012	7991	1	1	1	P18neat1m6Amut:P18neat1m6Amut3,P18neat1m6Amut2,P18neat1m6Amut1	P18neat1m6Amut:P18neat1m6Amut3,P18neat1m6Amut2,P18neat1m6Amut1	3	3	131.2	1376.67	1	128.98	131.88	132.74	1372	1326	1432	1	1	1
7040	NM_000660.6,URS00008BE416,XM_011527242.2	gene	group	mRNA	P18neat1WT-vs-P18neat1m6Amut	P18neat1WT	P18neat1m6Amut	Dw	1.05e-110	9.72e-109	-6.86314	P18neat1WT:P18neat1WT1,P18neat1WT2,P18neat1WT3	P18neat1WT:P18neat1WT1,P18neat1WT2,P18neat1WT3	3	3	65.3467	2459.67	1	62.99	64.82	68.23	2225	2562	2592	1	1	1	P18neat1m6Amut:P18neat1m6Amut3,P18neat1m6Amut2,P18neat1m6Amut1	P18neat1m6Amut:P18neat1m6Amut3,P18neat1m6Amut2,P18neat1m6Amut1	3	3	0.753333	8	1	0.66	0.97	0.63	8	7	9	1	1	1
5413	NM_001009939.2,NM_002688.5,URS00008BEC50	gene	group	mRNA	P18neat1WT-vs-P18neat1m6Amut	P18neat1WT	P18neat1m6Amut	Up	1.09e-110	1.01e-108	3.8716	P18neat1WT:P18neat1WT1,P18neat1WT2,P18neat1WT3	P18neat1WT:P18neat1WT1,P18neat1WT2,P18neat1WT3	3	3	1.73667	57.7933	1	2.02	1.87	1.32	64.37	65.55	43.46	1	1	1	P18neat1m6Amut:P18neat1m6Amut3,P18neat1m6Amut2,P18neat1m6Amut1	P18neat1m6Amut:P18neat1m6Amut3,P18neat1m6Amut2,P18neat1m6Amut1	3	3	30.53	317.593	1	32.05	32	27.54	335.34	322.16	295.28	1	1	1
21	NM_001089.2	gene	group	mRNA	P18neat1WT-vs-P18neat1m6Amut	P18neat1WT	P18neat1m6Amut	Up	1.94e-110	1.79e-108	1.64871	P18neat1WT:P18neat1WT1,P18neat1WT2,P18neat1WT3	P18neat1WT:P18neat1WT1,P18neat1WT2,P18neat1WT3	3	3	8.48333	913.87	1	8.52	8.23	8.7	887.52	921.75	932.34	1	1	1	P18neat1m6Amut:P18neat1m6Amut3,P18neat1m6Amut2,P18neat1m6Amut1	P18neat1m6Amut:P18neat1m6Amut3,P18neat1m6Amut2,P18neat1m6Amut1	3	3	32.04	1085.96	1	30.9	32.51	32.71	1056.71	1059.58	1141.6	1	1	1
64710	NM_022731.4,URS00009BFD13,XM_005245453.1	gene	group	mRNA	P18neat1WT-vs-P18neat1m6Amut	P18neat1WT	P18neat1m6Amut	Dw	2.52e-110	2.33e-108	-1.36879	P18neat1WT:P18neat1WT1,P18neat1WT2,P18neat1WT3	P18neat1WT:P18neat1WT1,P18neat1WT2,P18neat1WT3	3	3	101.797	10381.7	1	104.22	100.7	100.47	10264	10654	10227	1	1	1	P18neat1m6Amut:P18neat1m6Amut3,P18neat1m6Amut2,P18neat1m6Amut1	P18neat1m6Amut:P18neat1m6Amut3,P18neat1m6Amut2,P18neat1m6Amut1	3	3	47.4933	1523.67	1	50.8	45.93	45.75	1656	1404	1511	1	1	1
395	BGIR9606_387028,BGIR9606_389623,BGIR9606_389631,BGIR9606_389632,NM_001287242.1,NM_006125.2,NM_013423.2,NM_013427.2,NR_109776.1,URS00008BD99F,URS00008C0497,URS00008C0660	gene	group	mRNA	P18neat1WT-vs-P18neat1m6Amut	P18neat1WT	P18neat1m6Amut	Up	2.56e-110	2.36e-108	3.51145	P18neat1WT:P18neat1WT1,P18neat1WT2,P18neat1WT3	P18neat1WT:P18neat1WT1,P18neat1WT2,P18neat1WT3	3	3	1.56667	72.3333	1	1.36	1.98	1.36	67	79	71	1	1	1	P18neat1m6Amut:P18neat1m6Amut3,P18neat1m6Amut2,P18neat1m6Amut1	P18neat1m6Amut:P18neat1m6Amut3,P18neat1m6Amut2,P18neat1m6Amut1	3	3	16.9833	312.333	1	15.46	17.51	17.98	290	299	348	1	1	1
729678	NR_027183.2,NR_045678.1,NR_045679.1,URS00008B2695,URS00008B6182,URS00008B8DAA,URS00008B98CA,URS00008B9DFB,URS00008BDA52,URS00009B3505,URS00009B9A27,URS00009BE31D,URS00009C2BD6,URS0000D576DA,URS0000D57D9C,URS0000D5AF5E,URS0000D5B006,URS0000D5B0E5,URS0000D5D421	gene	group	lncRNA	P18neat1WT-vs-P18neat1m6Amut	P18neat1WT	P18neat1m6Amut	Up	3.07e-110	2.82e-108	5.62227	P18neat1WT:P18neat1WT1,P18neat1WT2,P18neat1WT3	P18neat1WT:P18neat1WT1,P18neat1WT2,P18neat1WT3	3	3	0.266667	20.9733	1	0.26	0.3	0.24	22.7	19.28	20.94	1	1	1	P18neat1m6Amut:P18neat1m6Amut3,P18neat1m6Amut2,P18neat1m6Amut1	P18neat1m6Amut:P18neat1m6Amut3,P18neat1m6Amut2,P18neat1m6Amut1	3	3	29.2	379.067	1	30.18	39.64	17.78	414.32	440.96	281.92	1	1	1
57212	NR_033708.1,NR_033709.1,NR_033710.1,NR_033711.1,NR_033712.1,URS00001C8F1E,URS00004A8E3A,URS0000759A0C,URS00007C640A,URS00007C795A,URS00008B5CF7,URS00008B988D,URS00008BB8BF,URS00008BC414,URS00008BF020,URS00008C0937,URS00008C18F5,URS00008C231D,URS00008C2789,URS00008C3486,URS00008C35FD,URS0000D58515,URS0000D59F25,URS0000D5ADD7,URS0000D5C388,URS0000D5D175	gene	group	lncRNA	P18neat1WT-vs-P18neat1m6Amut	P18neat1WT	P18neat1m6Amut	Up	3.76e-110	3.45e-108	3.41321	P18neat1WT:P18neat1WT1,P18neat1WT2,P18neat1WT3	P18neat1WT:P18neat1WT1,P18neat1WT2,P18neat1WT3	3	3	1.46	82.8967	1	1.32	1.4	1.66	76.69	80	92	1	1	1	P18neat1m6Amut:P18neat1m6Amut3,P18neat1m6Amut2,P18neat1m6Amut1	P18neat1m6Amut:P18neat1m6Amut3,P18neat1m6Amut2,P18neat1m6Amut1	3	3	22.6333	334.623	1	22.69	23.63	21.58	352.68	296.91	354.28	1	1	1
157	NM_005160.3,URS00004FB584,URS00008B20FC,URS00008B65ED,URS00008B7234,URS00008BE373,URS00008C00DF,XM_011529975.2,XM_024452165.1,XR_001755175.1,XR_937823.1	gene	group	mRNA	P18neat1WT-vs-P18neat1m6Amut	P18neat1WT	P18neat1m6Amut	Up	4.85e-110	4.44e-108	3.977	P18neat1WT:P18neat1WT1,P18neat1WT2,P18neat1WT3	P18neat1WT:P18neat1WT1,P18neat1WT2,P18neat1WT3	3	3	0.553333	50.9767	1	0.34	0.71	0.61	39.64	64.55	48.74	1	1	1	P18neat1m6Amut:P18neat1m6Amut3,P18neat1m6Amut2,P18neat1m6Amut1	P18neat1m6Amut:P18neat1m6Amut3,P18neat1m6Amut2,P18neat1m6Amut1	3	3	11.4833	300.22	1	12.11	10.87	11.47	304.93	268	327.73	1	1	1
BGIG9606_43703	URS0000D5BEB2	gene	group	mRNA	P18neat1WT-vs-P18neat1m6Amut	P18neat1WT	P18neat1m6Amut	Up	4.95e-110	4.52e-108	6.42537	P18neat1WT:P18neat1WT1,P18neat1WT2,P18neat1WT3	P18neat1WT:P18neat1WT1,P18neat1WT2,P18neat1WT3	3	3	0.24	11.0033	1	0.22	0.24	0.26	9.64	11.46	11.91	1	1	1	P18neat1m6Amut:P18neat1m6Amut3,P18neat1m6Amut2,P18neat1m6Amut1	P18neat1m6Amut:P18neat1m6Amut3,P18neat1m6Amut2,P18neat1m6Amut1	3	3	23.4033	336.68	1	21.51	23.75	24.95	312.01	328.31	369.72	1	1	1
3098	BGIR9606_334925,BGIR9606_334926,NM_000188.2,NM_001322364.1,NM_001322365.1,NM_001322366.1,NM_001322367.1,NM_001358263.1,NM_033496.2,NM_033497.2,NM_033498.2,NM_033500.2,URS00008B615E,URS00008B6E33,XM_005269737.1,XM_011539732.1,XM_024447969.1	gene	group	mRNA	P18neat1WT-vs-P18neat1m6Amut	P18neat1WT	P18neat1m6Amut	Dw	6.8e-110	6.19e-108	-1.27089	P18neat1WT:P18neat1WT1,P18neat1WT2,P18neat1WT3	P18neat1WT:P18neat1WT1,P18neat1WT2,P18neat1WT3	3	3	113.29	6526.33	1	116.08	115.46	108.33	6466	6920	6193	1	1	1	P18neat1m6Amut:P18neat1m6Amut3,P18neat1m6Amut2,P18neat1m6Amut1	P18neat1m6Amut:P18neat1m6Amut3,P18neat1m6Amut2,P18neat1m6Amut1	3	3	56.5167	1024	1	56.18	56.8	56.57	1022	998	1052	1	1	1
6272	NM_001205228.1,NM_002959.6,XM_005271100.2,XM_005271101.3,XM_005271102.2,XM_006710812.2	gene	group	mRNA	P18neat1WT-vs-P18neat1m6Amut	P18neat1WT	P18neat1m6Amut	Up	7.15e-110	6.5e-108	3.92417	P18neat1WT:P18neat1WT1,P18neat1WT2,P18neat1WT3	P18neat1WT:P18neat1WT1,P18neat1WT2,P18neat1WT3	3	3	0.513333	57.6667	1	0.44	0.44	0.66	47	51	75	1	1	1	P18neat1m6Amut:P18neat1m6Amut3,P18neat1m6Amut2,P18neat1m6Amut1	P18neat1m6Amut:P18neat1m6Amut3,P18neat1m6Amut2,P18neat1m6Amut1	3	3	9.33667	331.667	1	8.74	10.17	9.1	317	347	331	1	1	1
84517	NM_032487.4,URS000019D0A4,URS0000593928	gene	group	mRNA	P18neat1WT-vs-P18neat1m6Amut	P18neat1WT	P18neat1m6Amut	Dw	1.16e-109	1.06e-107	-2.10219	P18neat1WT:P18neat1WT1,P18neat1WT2,P18neat1WT3	P18neat1WT:P18neat1WT1,P18neat1WT2,P18neat1WT3	3	3	513.387	4540.33	1	505.35	487.52	547.29	4280	4531	4810	1	1	1	P18neat1m6Amut:P18neat1m6Amut3,P18neat1m6Amut2,P18neat1m6Amut1	P18neat1m6Amut:P18neat1m6Amut3,P18neat1m6Amut2,P18neat1m6Amut1	3	3	145.38	401.333	1	131.86	137.63	166.65	364	364	476	1	1	1
5654	NM_002775.4	gene	group	mRNA	P18neat1WT-vs-P18neat1m6Amut	P18neat1WT	P18neat1m6Amut	Dw	1.31e-109	1.18e-107	-4.88874	P18neat1WT:P18neat1WT1,P18neat1WT2,P18neat1WT3	P18neat1WT:P18neat1WT1,P18neat1WT2,P18neat1WT3	3	3	41.6667	1408.67	1	39.9	42.78	42.32	1300	1504	1422	1	1	1	P18neat1m6Amut:P18neat1m6Amut3,P18neat1m6Amut2,P18neat1m6Amut1	P18neat1m6Amut:P18neat1m6Amut3,P18neat1m6Amut2,P18neat1m6Amut1	3	3	1.69333	18	1	1.03	1.67	2.38	11	17	26	1	1	1
57161	NM_021255.2,XM_005267890.5,XM_006720211.3,XM_011536990.2,XM_011536992.3,XM_017021478.1,XM_017021479.1	gene	group	mRNA	P18neat1WT-vs-P18neat1m6Amut	P18neat1WT	P18neat1m6Amut	Up	1.32e-109	1.19e-107	5.65777	P18neat1WT:P18neat1WT1,P18neat1WT2,P18neat1WT3	P18neat1WT:P18neat1WT1,P18neat1WT2,P18neat1WT3	3	3	0.15	15	1	0.21	0.11	0.13	19	12	14	1	1	1	P18neat1m6Amut:P18neat1m6Amut3,P18neat1m6Amut2,P18neat1m6Amut1	P18neat1m6Amut:P18neat1m6Amut3,P18neat1m6Amut2,P18neat1m6Amut1	3	3	8.39333	287	1	7.57	8.91	8.7	264	292	305	1	1	1
27086	NM_001012505.1,NM_001244808.1,NM_001244810.1,NM_001244812.1,NM_001244813.1,NM_001244814.1,NM_001244815.1,NM_001244816.1,NM_001349337.1,NM_001349338.1,NM_001349340.1,NM_001349341.1,NM_001349342.1,NM_001349343.1,NM_001349344.1,NM_032682.5,NR_146142.1,NR_146143.1,URS000056D451,URS000075F8DE,URS000076B496,URS00008B2FD5,URS00008B62BD,URS00008B68B9,URS00008B715F,URS00008B85DB,URS00008BDE04,URS00008C00B…	gene	group	mRNA	P18neat1WT-vs-P18neat1m6Amut	P18neat1WT	P18neat1m6Amut	Dw	1.54e-109	1.39e-107	-1.72339	P18neat1WT:P18neat1WT1,P18neat1WT2,P18neat1WT3	P18neat1WT:P18neat1WT1,P18neat1WT2,P18neat1WT3	3	3	59.94	3236.67	1	61.32	60.47	58.03	3262	3348	3100	1	1	1	P18neat1m6Amut:P18neat1m6Amut3,P18neat1m6Amut2,P18neat1m6Amut1	P18neat1m6Amut:P18neat1m6Amut3,P18neat1m6Amut2,P18neat1m6Amut1	3	3	24.7233	371.333	1	24.06	25.3	24.81	359	370	385	1	1	1
5033	NM_000917.3,NM_001017962.2,NM_001142595.1,NM_001142596.1,URS00003323B6,URS00008BDD0C,URS00008BE206,URS00008BEC91,URS00009B8D71,URS0000D589AA	gene	group	mRNA	P18neat1WT-vs-P18neat1m6Amut	P18neat1WT	P18neat1m6Amut	Dw	1.69e-109	1.52e-107	-1.96835	P18neat1WT:P18neat1WT1,P18neat1WT2,P18neat1WT3	P18neat1WT:P18neat1WT1,P18neat1WT2,P18neat1WT3	3	3	117.09	5503.16	1	131.63	109.88	109.76	5996.28	5399.19	5114	1	1	1	P18neat1m6Amut:P18neat1m6Amut3,P18neat1m6Amut2,P18neat1m6Amut1	P18neat1m6Amut:P18neat1m6Amut3,P18neat1m6Amut2,P18neat1m6Amut1	3	3	35.4733	534	1	36.48	33.99	35.95	557	490	555	1	1	1
10979	NM_001134999.1,NM_001135000.1,NM_006832.2,URS00008B2C4F,URS00008BCC01,XM_005267285.3,XM_006720008.3,XM_006720009.3,XM_006720010.3	gene	group	mRNA	P18neat1WT-vs-P18neat1m6Amut	P18neat1WT	P18neat1m6Amut	Dw	1.91e-109	1.71e-107	-2.458	P18neat1WT:P18neat1WT1,P18neat1WT2,P18neat1WT3	P18neat1WT:P18neat1WT1,P18neat1WT2,P18neat1WT3	3	3	45.9333	2132.33	1	42.17	45.17	50.46	1961	2146	2290	1	1	1	P18neat1m6Amut:P18neat1m6Amut3,P18neat1m6Amut2,P18neat1m6Amut1	P18neat1m6Amut:P18neat1m6Amut3,P18neat1m6Amut2,P18neat1m6Amut1	3	3	11.4267	147	1	11.38	12.33	10.57	146	152	143	1	1	1
107984449	BGIR9606_348776,BGIR9606_352185,BGIR9606_352186,BGIR9606_352187,BGIR9606_352188,BGIR9606_352190,BGIR9606_352191,BGIR9606_352192,BGIR9606_352194,BGIR9606_352197,URS00008B38AF,URS00008BA9C8,URS00008BCC91,URS00008C1701,URS00008C1F5E,URS00008C2BE0,URS00009BA917,URS0000D5AEFC,URS0000D5DC14,URS0000D5EDF6,URS0000D5F9BA,XM_017020296.2,XM_024449289.1,XM_024449290.1,XM_024452681.1,XM_024452682.1,XM_0244526…	gene	group	mRNA	P18neat1WT-vs-P18neat1m6Amut	P18neat1WT	P18neat1m6Amut	Dw	2.12e-109	1.9e-107	-3.18053	P18neat1WT:P18neat1WT1,P18neat1WT2,P18neat1WT3	P18neat1WT:P18neat1WT1,P18neat1WT2,P18neat1WT3	3	3	62.0967	1938.96	1	51.34	64.65	70.3	1646.95	2001.1	2168.83	1	1	1	P18neat1m6Amut:P18neat1m6Amut3,P18neat1m6Amut2,P18neat1m6Amut1	P18neat1m6Amut:P18neat1m6Amut3,P18neat1m6Amut2,P18neat1m6Amut1	3	3	9.96333	81.3967	1	10.6	7.65	11.64	78.3	71.74	94.15	1	1	1
BGIG9606_67745	BGIR9606_406690,BGIR9606_406692,BGIR9606_406693,BGIR9606_406694,BGIR9606_406695,BGIR9606_406696,BGIR9606_406697,BGIR9606_406698	gene	group	mRNA	P18neat1WT-vs-P18neat1m6Amut	P18neat1WT	P18neat1m6Amut	Up	2.45e-109	2.19e-107	2.64492	P18neat1WT:P18neat1WT1,P18neat1WT2,P18neat1WT3	P18neat1WT:P18neat1WT1,P18neat1WT2,P18neat1WT3	3	3	9.86667	185.503	1	10.28	9.69	9.63	190.48	204	162.03	1	1	1	P18neat1m6Amut:P18neat1m6Amut3,P18neat1m6Amut2,P18neat1m6Amut1	P18neat1m6Amut:P18neat1m6Amut3,P18neat1m6Amut2,P18neat1m6Amut1	3	3	85.7933	439.327	1	84.51	93.73	79.14	452.73	424.29	440.96	1	1	1
11247	NM_007224.3,URS00009C3354,XM_017018747.1	gene	group	mRNA	P18neat1WT-vs-P18neat1m6Amut	P18neat1WT	P18neat1m6Amut	Dw	5.49e-109	4.9e-107	-2.32063	P18neat1WT:P18neat1WT1,P18neat1WT2,P18neat1WT3	P18neat1WT:P18neat1WT1,P18neat1WT2,P18neat1WT3	3	3	78.7433	2146.67	1	83.36	72.74	80.13	2165	2137	2138	1	1	1	P18neat1m6Amut:P18neat1m6Amut3,P18neat1m6Amut2,P18neat1m6Amut1	P18neat1m6Amut:P18neat1m6Amut3,P18neat1m6Amut2,P18neat1m6Amut1	3	3	20.1533	163	1	18.09	19.45	22.92	148	158	183	1	1	1
100132288	BGIR9606_383724,NR_038327.2,NR_038328.2,NR_038329.2,URS00008C0998,URS00008C09AC,URS00008C09E9,URS00008C178A,URS00008C2A8B,URS00009B9B91,URS00009BFBB8,URS00009C0086,URS0000D59DD3,URS0000D5D566	gene	group	mRNA	P18neat1WT-vs-P18neat1m6Amut	P18neat1WT	P18neat1m6Amut	Up	7.31e-109	6.51e-107	1.59903	P18neat1WT:P18neat1WT1,P18neat1WT2,P18neat1WT3	P18neat1WT:P18neat1WT1,P18neat1WT2,P18neat1WT3	3	3	14.9067	981.867	1	14.53	14.93	15.26	934.58	1020.83	990.19	1	1	1	P18neat1m6Amut:P18neat1m6Amut3,P18neat1m6Amut2,P18neat1m6Amut1	P18neat1m6Amut:P18neat1m6Amut3,P18neat1m6Amut2,P18neat1m6Amut1	3	3	48.79	1126.32	1	49.37	49.97	47.03	1181.3	1088.82	1108.85	1	1	1
85439	NM_001256430.1,NM_033104.3,URS00008B3919,URS00008B85AA,URS00008BCB85,XM_011537240.2,XM_011537241.2,XM_011537242.2,XM_024449732.1,XM_024449733.1,XM_024449734.1,XM_024449735.1,XM_024449736.1,XM_024449737.1	gene	group	mRNA	P18neat1WT-vs-P18neat1m6Amut	P18neat1WT	P18neat1m6Amut	Up	8.78e-109	7.8e-107	6.89477	P18neat1WT:P18neat1WT1,P18neat1WT2,P18neat1WT3	P18neat1WT:P18neat1WT1,P18neat1WT2,P18neat1WT3	3	3	0.09	8.33333	1	0.14	0.04	0.09	7	6	12	1	1	1	P18neat1m6Amut:P18neat1m6Amut3,P18neat1m6Amut2,P18neat1m6Amut1	P18neat1m6Amut:P18neat1m6Amut3,P18neat1m6Amut2,P18neat1m6Amut1	3	3	9.28333	375.667	1	9.29	8.76	9.8	384	360	383	1	1	1
5052	NM_001202431.1,NM_002574.3,NM_181696.2,NM_181697.2,URS0000D5DA72	gene	group	mRNA	P18neat1WT-vs-P18neat1m6Amut	P18neat1WT	P18neat1m6Amut	Dw	1.36e-108	1.21e-106	-1.2825	P18neat1WT:P18neat1WT1,P18neat1WT2,P18neat1WT3	P18neat1WT:P18neat1WT1,P18neat1WT2,P18neat1WT3	3	3	711.317	11176	1	678.62	727.42	727.91	10245.2	11912.3	11370.7	1	1	1	P18neat1m6Amut:P18neat1m6Amut3,P18neat1m6Amut2,P18neat1m6Amut1	P18neat1m6Amut:P18neat1m6Amut3,P18neat1m6Amut2,P18neat1m6Amut1	3	3	353.167	1740.16	1	364.31	340.39	354.8	1805.9	1608.87	1805.71	1	1	1
84986	NM_001204300.1,NM_001256423.1,NM_032900.5	gene	group	mRNA	P18neat1WT-vs-P18neat1m6Amut	P18neat1WT	P18neat1m6Amut	Up	1.81e-108	1.6e-106	2.19946	P18neat1WT:P18neat1WT1,P18neat1WT2,P18neat1WT3	P18neat1WT:P18neat1WT1,P18neat1WT2,P18neat1WT3	3	3	3.78667	336.43	1	3.6	3.77	3.99	308.96	347.69	352.64	1	1	1	P18neat1m6Amut:P18neat1m6Amut3,P18neat1m6Amut2,P18neat1m6Amut1	P18neat1m6Amut:P18neat1m6Amut3,P18neat1m6Amut2,P18neat1m6Amut1	3	3	20.9133	584.253	1	20	21.89	20.85	564.21	588.6	599.95	1	1	1
113828	NM_138435.2,URS0000D59B23,URS0000D5A048,URS0000D5B810,URS0000D5CA98	gene	group	mRNA	P18neat1WT-vs-P18neat1m6Amut	P18neat1WT	P18neat1m6Amut	Up	1.88e-108	1.66e-106	8.04048	P18neat1WT:P18neat1WT1,P18neat1WT2,P18neat1WT3	P18neat1WT:P18neat1WT1,P18neat1WT2,P18neat1WT3	3	3	0.0333333	5.97667	1	0.02	0.03	0.05	3	5.93	9	1	1	1	P18neat1m6Amut:P18neat1m6Amut3,P18neat1m6Amut2,P18neat1m6Amut1	P18neat1m6Amut:P18neat1m6Amut3,P18neat1m6Amut2,P18neat1m6Amut1	3	3	25.36	565.45	1	24.67	26.2	25.21	571.71	540.07	584.57	1	1	1
9349	NM_000978.3,URS00009BBFBF	gene	group	mRNA	P18neat1WT-vs-P18neat1m6Amut	P18neat1WT	P18neat1m6Amut	Up	3.5e-108	3.08e-106	1.56957	P18neat1WT:P18neat1WT1,P18neat1WT2,P18neat1WT3	P18neat1WT:P18neat1WT1,P18neat1WT2,P18neat1WT3	3	3	283.41	2349.67	1	277.5	269.65	303.08	2198	2350	2501	1	1	1	P18neat1m6Amut:P18neat1m6Amut3,P18neat1m6Amut2,P18neat1m6Amut1	P18neat1m6Amut:P18neat1m6Amut3,P18neat1m6Amut2,P18neat1m6Amut1	3	3	1006.25	2645.67	1	1007.43	959.93	1051.4	2654	2420	2863	1	1	1
650669	BGIR9606_353852,NR_044995.2,URS0000780764,URS00008B5001,URS00009B856C	gene	group	lncRNA	P18neat1WT-vs-P18neat1m6Amut	P18neat1WT	P18neat1m6Amut	Up	3.55e-108	3.12e-106	5.67986	P18neat1WT:P18neat1WT1,P18neat1WT2,P18neat1WT3	P18neat1WT:P18neat1WT1,P18neat1WT2,P18neat1WT3	3	3	0.203333	16.6667	1	0.3	0.08	0.23	28	10	12	1	1	1	P18neat1m6Amut:P18neat1m6Amut3,P18neat1m6Amut2,P18neat1m6Amut1	P18neat1m6Amut:P18neat1m6Amut3,P18neat1m6Amut2,P18neat1m6Amut1	3	3	13.2567	325.233	1	12.13	12.14	15.5	353	274	348.7	1	1	1
27134	BGIR9606_375359,BGIR9606_375361,NM_001267560.1,NM_001267561.1,URS00008BCEB0	gene	group	mRNA	P18neat1WT-vs-P18neat1m6Amut	P18neat1WT	P18neat1m6Amut	Up	3.8e-108	3.34e-106	3.93025	P18neat1WT:P18neat1WT1,P18neat1WT2,P18neat1WT3	P18neat1WT:P18neat1WT1,P18neat1WT2,P18neat1WT3	3	3	1.19333	55.97	1	0.83	1.18	1.57	38	60.35	69.56	1	1	1	P18neat1m6Amut:P18neat1m6Amut3,P18neat1m6Amut2,P18neat1m6Amut1	P18neat1m6Amut:P18neat1m6Amut3,P18neat1m6Amut2,P18neat1m6Amut1	3	3	21.47	321.027	1	22.67	21.33	20.41	343	306.03	314.05	1	1	1
7074	BGIR9606_383956,NM_001353684.1,NM_001353685.1,NM_001353686.1,NM_001353687.1,NM_001353688.1,NM_001353689.1,NM_001353690.1,NM_001353691.1,NM_001353692.1,NM_001353693.1,NM_001353694.1,NM_003253.3,URS00008B35CF,URS00008BF760,XM_005261038.3,XM_005261040.2,XM_011529712.1,XM_011529713.1,XM_017028448.1,XM_017028450.1,XM_017028451.2,XM_024452127.1	gene	group	mRNA	P18neat1WT-vs-P18neat1m6Amut	P18neat1WT	P18neat1m6Amut	Dw	4.29e-108	3.76e-106	-3.65139	P18neat1WT:P18neat1WT1,P18neat1WT2,P18neat1WT3	P18neat1WT:P18neat1WT1,P18neat1WT2,P18neat1WT3	3	3	11.4233	1285.01	1	11.18	11.45	11.64	1187.45	1379.34	1288.23	1	1	1	P18neat1m6Amut:P18neat1m6Amut3,P18neat1m6Amut2,P18neat1m6Amut1	P18neat1m6Amut:P18neat1m6Amut3,P18neat1m6Amut2,P18neat1m6Amut1	3	3	1.55	38.9867	1	1.14	2.01	1.5	34.02	45.94	37	1	1	1
7037	BGIR9606_292792,BGIR9606_292801,NM_001128148.2,NM_001313965.1,NM_001313966.1,NM_003234.3,URS00008B378C,URS00008C10B2,XM_024453731.1,XM_024453732.1,XR_002959575.1,XR_002959576.1,XR_002959577.1,XR_002959578.1	gene	group	mRNA	P18neat1WT-vs-P18neat1m6Amut	P18neat1WT	P18neat1m6Amut	Dw	4.32e-108	3.78e-106	-2.52991	P18neat1WT:P18neat1WT1,P18neat1WT2,P18neat1WT3	P18neat1WT:P18neat1WT1,P18neat1WT2,P18neat1WT3	3	3	70.9567	5405.89	1	79.89	74.04	58.94	6070.97	5689.72	4456.99	1	1	1	P18neat1m6Amut:P18neat1m6Amut3,P18neat1m6Amut2,P18neat1m6Amut1	P18neat1m6Amut:P18neat1m6Amut3,P18neat1m6Amut2,P18neat1m6Amut1	3	3	15.4	355	1	13.64	14.99	17.57	327	330	408	1	1	1
8826	BGIR9606_361582,BGIR9606_361583,NM_003870.3,URS00001DA6BD,URS00008B5FD3,XR_001751409.2	gene	group	mRNA	P18neat1WT-vs-P18neat1m6Amut	P18neat1WT	P18neat1m6Amut	Dw	4.39e-108	3.83e-106	-1.68997	P18neat1WT:P18neat1WT1,P18neat1WT2,P18neat1WT3	P18neat1WT:P18neat1WT1,P18neat1WT2,P18neat1WT3	3	3	38.41	4422.35	1	36.43	38.69	40.11	4039.19	4579.27	4648.6	1	1	1	P18neat1m6Amut:P18neat1m6Amut3,P18neat1m6Amut2,P18neat1m6Amut1	P18neat1m6Amut:P18neat1m6Amut3,P18neat1m6Amut2,P18neat1m6Amut1	3	3	14.8633	519.43	1	16.32	14.53	13.74	546.2	495.54	516.55	1	1	1
54453	NM_001242581.1,NM_018993.3,URS00008B3E47,URS00008B68CB,URS00008B6FF2,URS00008BDC8C,URS00008BF46A,URS00008C40C7,URS00009C2127,URS00009C5F78,URS0000D573F1,URS0000D5815C,URS0000D58EF3,URS0000D5B4EC,XM_005260731.2,XM_005260733.2,XM_006723574.4,XM_006723575.4,XM_006723577.2,XM_011529255.2,XM_011529257.2,XM_011529258.2,XM_011529259.2,XM_017027887.1,XM_017027888.1,XM_017027889.1,XM_017027890.1,XM_017027…	gene	group	mRNA	P18neat1WT-vs-P18neat1m6Amut	P18neat1WT	P18neat1m6Amut	Dw	5.19e-108	4.52e-106	-2.6922	P18neat1WT:P18neat1WT1,P18neat1WT2,P18neat1WT3	P18neat1WT:P18neat1WT1,P18neat1WT2,P18neat1WT3	3	3	21.94	1529.88	1	22.27	22.35	21.2	1525.31	1583.97	1480.35	1	1	1	P18neat1m6Amut:P18neat1m6Amut3,P18neat1m6Amut2,P18neat1m6Amut1	P18neat1m6Amut:P18neat1m6Amut3,P18neat1m6Amut2,P18neat1m6Amut1	3	3	6.36333	90.0033	1	6.09	6.87	6.13	90.15	83.33	96.53	1	1	1
25924	BGIR9606_285167,BGIR9606_285168,BGIR9606_285171,BGIR9606_285172,BGIR9606_285173,BGIR9606_285174,BGIR9606_285175,BGIR9606_285176,BGIR9606_285186,BGIR9606_289181,BGIR9606_289182,BGIR9606_289183,BGIR9606_289184,BGIR9606_289185,BGIR9606_289186,BGIR9606_289188,BGIR9606_289189,BGIR9606_289190,BGIR9606_289191,BGIR9606_289192,BGIR9606_289193,BGIR9606_289194,BGIR9606_289196,BGIR9606_289197,BGIR9606_289198…	gene	group	mRNA	P18neat1WT-vs-P18neat1m6Amut	P18neat1WT	P18neat1m6Amut	Up	6.11e-108	5.31e-106	5.9144	P18neat1WT:P18neat1WT1,P18neat1WT2,P18neat1WT3	P18neat1WT:P18neat1WT1,P18neat1WT2,P18neat1WT3	3	3	0.993333	13.2467	1	1.16	1.11	0.71	14.15	15.58	10.01	1	1	1	P18neat1m6Amut:P18neat1m6Amut3,P18neat1m6Amut2,P18neat1m6Amut1	P18neat1m6Amut:P18neat1m6Amut3,P18neat1m6Amut2,P18neat1m6Amut1	3	3	32.7167	297.577	1	37.76	28.68	31.71	325.9	262.57	304.26	1	1	1
23266	BGIR9606_265593,BGIR9606_271332,BGIR9606_271334,BGIR9606_271335,BGIR9606_271336,NM_001297704.2,NM_001297705.2,NM_001297706.2,NM_001330645.2,NM_001350698.1,NM_001350699.1,NM_012302.4,URS000000985E,URS000007A0F7,URS00008B2AD1,URS00008B612D,URS00008BD415,URS00008BD9FA,URS00008BDA2A,URS00008BF3E8,URS00008BFA1E,URS00009BA5BB,XM_005270666.4,XM_005270668.2,XM_006710485.3,XM_006710488.2,XM_006710489.3,XM…	gene	group	mRNA	P18neat1WT-vs-P18neat1m6Amut	P18neat1WT	P18neat1m6Amut	Dw	9.22e-108	7.99e-106	-7.31692	P18neat1WT:P18neat1WT1,P18neat1WT2,P18neat1WT3	P18neat1WT:P18neat1WT1,P18neat1WT2,P18neat1WT3	3	3	32.91	2805.67	1	33.05	31.73	33.95	2687	2856	2874	1	1	1	P18neat1m6Amut:P18neat1m6Amut3,P18neat1m6Amut2,P18neat1m6Amut1	P18neat1m6Amut:P18neat1m6Amut3,P18neat1m6Amut2,P18neat1m6Amut1	3	3	0.25	6.66667	1	0.41	0.25	0.09	11	7	2	1	1	1
84629	BGIR9606_318979,NM_001080495.2,URS0000048E46,URS00008C0688,URS00009BF75C,XM_017012728.2,XM_017012730.1,XM_017012731.1,XM_017012732.1,XM_017012733.1,XM_017012734.2,XM_017012735.1,XM_017012736.1,XM_017012737.2,XM_017012738.1,XM_017012739.2,XM_017012740.1	gene	group	mRNA	P18neat1WT-vs-P18neat1m6Amut	P18neat1WT	P18neat1m6Amut	Dw	9.26e-108	8.01e-106	-1.37719	P18neat1WT:P18neat1WT1,P18neat1WT2,P18neat1WT3	P18neat1WT:P18neat1WT1,P18neat1WT2,P18neat1WT3	3	3	45.7267	6112.33	1	46.74	45.08	45.36	5996	6220	6121	1	1	1	P18neat1m6Amut:P18neat1m6Amut3,P18neat1m6Amut2,P18neat1m6Amut1	P18neat1m6Amut:P18neat1m6Amut3,P18neat1m6Amut2,P18neat1m6Amut1	3	3	25.1633	892	1	27.27	23.48	24.74	939	829	908	1	1	1
5652	NM_002773.4,URS00002728F6,URS00008BD496,URS00009BB70E,URS00009BE09B	gene	group	mRNA	P18neat1WT-vs-P18neat1m6Amut	P18neat1WT	P18neat1m6Amut	Up	1.45e-107	1.25e-105	8.51985	P18neat1WT:P18neat1WT1,P18neat1WT2,P18neat1WT3	P18neat1WT:P18neat1WT1,P18neat1WT2,P18neat1WT3	3	3	0.293333	5	1	0.43	0.2	0.25	8	4	3	1	1	1	P18neat1m6Amut:P18neat1m6Amut3,P18neat1m6Amut2,P18neat1m6Amut1	P18neat1m6Amut:P18neat1m6Amut3,P18neat1m6Amut2,P18neat1m6Amut1	3	3	75.78	695	1	67.44	80.74	79.16	623	709	753	1	1	1
161742	NM_152594.2,URS00008B5B7A,URS00008B8F42,XM_005254202.3,XM_011521289.3	gene	group	mRNA	P18neat1WT-vs-P18neat1m6Amut	P18neat1WT	P18neat1m6Amut	Dw	2.99e-107	2.58e-105	-2.76457	P18neat1WT:P18neat1WT1,P18neat1WT2,P18neat1WT3	P18neat1WT:P18neat1WT1,P18neat1WT2,P18neat1WT3	3	3	12.9767	1525.2	1	13.21	12.42	13.3	1466.67	1548.22	1560.7	1	1	1	P18neat1m6Amut:P18neat1m6Amut3,P18neat1m6Amut2,P18neat1m6Amut1	P18neat1m6Amut:P18neat1m6Amut3,P18neat1m6Amut2,P18neat1m6Amut1	3	3	2.22333	85.1233	1	2.37	2.22	2.08	90.03	85.34	80	1	1	1
161176	NM_152592.4,URS00008C09AE,URS0000D5E04B,XM_005267377.4,XM_006720063.4,XM_011536515.3,XM_017021056.1,XM_017021057.1	gene	group	mRNA	P18neat1WT-vs-P18neat1m6Amut	P18neat1WT	P18neat1m6Amut	Dw	3.37e-107	2.9e-105	-3.44247	P18neat1WT:P18neat1WT1,P18neat1WT2,P18neat1WT3	P18neat1WT:P18neat1WT1,P18neat1WT2,P18neat1WT3	3	3	10.94	1580.64	1	8.72	11.16	12.94	1364.21	1674.96	1702.76	1	1	1	P18neat1m6Amut:P18neat1m6Amut3,P18neat1m6Amut2,P18neat1m6Amut1	P18neat1m6Amut:P18neat1m6Amut3,P18neat1m6Amut2,P18neat1m6Amut1	3	3	1.50667	55	1	2.01	1.56	0.95	68	47	50	1	1	1
85442	BGIR9606_336449,BGIR9606_336450,BGIR9606_336451,BGIR9606_336459,BGIR9606_336493,BGIR9606_339288,BGIR9606_339304,BGIR9606_339316,BGIR9606_339318,NM_001347864.1,NM_001347865.1,NM_001347866.1,NM_152643.7,URS00008B24EF,URS00008B9A04,XM_017016858.2,XM_017016859.2,XM_024448245.1	gene	group	mRNA	P18neat1WT-vs-P18neat1m6Amut	P18neat1WT	P18neat1m6Amut	Up	3.75e-107	3.22e-105	2.89874	P18neat1WT:P18neat1WT1,P18neat1WT2,P18neat1WT3	P18neat1WT:P18neat1WT1,P18neat1WT2,P18neat1WT3	3	3	10.8333	139.08	1	11.72	11.3	9.48	146.07	152.51	118.66	1	1	1	P18neat1m6Amut:P18neat1m6Amut3,P18neat1m6Amut2,P18neat1m6Amut1	P18neat1m6Amut:P18neat1m6Amut3,P18neat1m6Amut2,P18neat1m6Amut1	3	3	33.4767	391.843	1	31.65	35.37	33.41	374.8	395.73	405	1	1	1
221037	NM_001282948.1,NM_001318153.1,NM_001318154.1,NM_001322252.1,NM_001322254.1,NM_001322258.1,NM_032776.2,NR_134512.1,URS00008B29ED,URS00008B7BFD,URS00008BC2CA,URS00008BC47A,URS00008C0338,URS00009AF9CF,URS00009B2084,URS00009B4E7C,XM_011539503.1,XM_011539508.2,XM_017015897.1,XM_017015898.1,XM_017015899.1,XM_017015900.1,XM_017015901.1,XM_017015902.1,XM_017015903.1,XM_024447882.1,XM_024447883.1	gene	group	mRNA	P18neat1WT-vs-P18neat1m6Amut	P18neat1WT	P18neat1m6Amut	Dw	8.02e-107	6.87e-105	-1.41392	P18neat1WT:P18neat1WT1,P18neat1WT2,P18neat1WT3	P18neat1WT:P18neat1WT1,P18neat1WT2,P18neat1WT3	3	3	59.4833	7116.29	1	59.36	58.29	60.8	6920.61	7153.51	7274.75	1	1	1	P18neat1m6Amut:P18neat1m6Amut3,P18neat1m6Amut2,P18neat1m6Amut1	P18neat1m6Amut:P18neat1m6Amut3,P18neat1m6Amut2,P18neat1m6Amut1	3	3	27.4867	1012.2	1	27.01	29.34	26.11	997.43	1043.5	995.67	1	1	1
9069	BGIR9606_316977,NM_001185072.2,NM_001185073.2,NM_012129.4,URS00008B9EAF,URS00008C343A,URS00009BE95E,URS0000D596EC,URS0000D5C713,URS0000D5C94B,URS0000D5CA88	gene	group	mRNA	P18neat1WT-vs-P18neat1m6Amut	P18neat1WT	P18neat1m6Amut	Up	1.21e-106	1.04e-104	1.97189	P18neat1WT:P18neat1WT1,P18neat1WT2,P18neat1WT3	P18neat1WT:P18neat1WT1,P18neat1WT2,P18neat1WT3	3	3	14.2767	569.333	1	12.45	13.74	16.64	514	585	609	1	1	1	P18neat1m6Amut:P18neat1m6Amut3,P18neat1m6Amut2,P18neat1m6Amut1	P18neat1m6Amut:P18neat1m6Amut3,P18neat1m6Amut2,P18neat1m6Amut1	3	3	65.7367	845.563	1	61.81	68.1	67.3	818.12	868	850.57	1	1	1
3339	NM_001291860.1,NM_005529.6,URS00008B5E90,URS00008B6CA8,URS00008B7990,URS00008B9DB3,URS00008BCAD1,URS00009B47E0,XM_011541318.2,XM_017001120.1,XM_017001121.1,XM_017001122.1	gene	group	mRNA	P18neat1WT-vs-P18neat1m6Amut	P18neat1WT	P18neat1m6Amut	Dw	1.24e-106	1.06e-104	-1.32637	P18neat1WT:P18neat1WT1,P18neat1WT2,P18neat1WT3	P18neat1WT:P18neat1WT1,P18neat1WT2,P18neat1WT3	3	3	25.3867	5837.77	1	25	26.07	25.09	5514.32	6241.38	5757.62	1	1	1	P18neat1m6Amut:P18neat1m6Amut3,P18neat1m6Amut2,P18neat1m6Amut1	P18neat1m6Amut:P18neat1m6Amut3,P18neat1m6Amut2,P18neat1m6Amut1	3	3	12.5167	881.997	1	12.36	12.3	12.89	865.91	829.15	950.93	1	1	1
4144	NM_005911.5	gene	group	mRNA	P18neat1WT-vs-P18neat1m6Amut	P18neat1WT	P18neat1m6Amut	Dw	1.26e-106	1.08e-104	-1.78009	P18neat1WT:P18neat1WT1,P18neat1WT2,P18neat1WT3	P18neat1WT:P18neat1WT1,P18neat1WT2,P18neat1WT3	3	3	158.993	7685.64	1	172.76	165.99	138.23	8063.84	8345.87	6647.22	1	1	1	P18neat1m6Amut:P18neat1m6Amut3,P18neat1m6Amut2,P18neat1m6Amut1	P18neat1m6Amut:P18neat1m6Amut3,P18neat1m6Amut2,P18neat1m6Amut1	3	3	55.7833	847.51	1	57.49	55.47	54.39	880.92	810.25	851.36	1	1	1
83638	NM_001135635.1,NM_031450.3	gene	group	mRNA	P18neat1WT-vs-P18neat1m6Amut	P18neat1WT	P18neat1m6Amut	Dw	2.14e-106	1.82e-104	-2.42883	P18neat1WT:P18neat1WT1,P18neat1WT2,P18neat1WT3	P18neat1WT:P18neat1WT1,P18neat1WT2,P18neat1WT3	3	3	92.3267	2268.67	1	84.04	93.94	99	1987	2402	2417	1	1	1	P18neat1m6Amut:P18neat1m6Amut3,P18neat1m6Amut2,P18neat1m6Amut1	P18neat1m6Amut:P18neat1m6Amut3,P18neat1m6Amut2,P18neat1m6Amut1	3	3	20.7167	159.333	1	20.08	22.82	19.25	156	169	153	1	1	1
79924	NM_001253845.1,URS00009C28FA,XM_017028940.1	gene	group	mRNA	P18neat1WT-vs-P18neat1m6Amut	P18neat1WT	P18neat1m6Amut	Up	2.51e-106	2.13e-104	2.6929	P18neat1WT:P18neat1WT1,P18neat1WT2,P18neat1WT3	P18neat1WT:P18neat1WT1,P18neat1WT2,P18neat1WT3	3	3	2.78	179.17	1	2.51	2.83	3	154	187.84	195.67	1	1	1	P18neat1m6Amut:P18neat1m6Amut3,P18neat1m6Amut2,P18neat1m6Amut1	P18neat1m6Amut:P18neat1m6Amut3,P18neat1m6Amut2,P18neat1m6Amut1	3	3	21.32	437.907	1	20.1	21.92	21.94	417.75	432	463.97	1	1	1
107986100	BGIR9606_286243,BGIR9606_286250,BGIR9606_286252,BGIR9606_286256,BGIR9606_286258,BGIR9606_286260,BGIR9606_286262,BGIR9606_290470,BGIR9606_290471,BGIR9606_290473,BGIR9606_290474,NR_151705.1,NR_151706.1,NR_151707.1,URS00001C45CA,URS00008B25C7,URS00008B38DE,URS00008BE2DB,URS00008C3DB4,URS0000D56D6B,URS0000D56FBE,URS0000D57CF2,URS0000D58F99,URS0000D5A5C4,URS0000D5C945	gene	group	lncRNA	P18neat1WT-vs-P18neat1m6Amut	P18neat1WT	P18neat1m6Amut	Up	3.56e-106	3.01e-104	2.95226	P18neat1WT:P18neat1WT1,P18neat1WT2,P18neat1WT3	P18neat1WT:P18neat1WT1,P18neat1WT2,P18neat1WT3	3	3	2.06667	121.267	1	2.31	1.92	1.97	121.31	129.53	112.96	1	1	1	P18neat1m6Amut:P18neat1m6Amut3,P18neat1m6Amut2,P18neat1m6Amut1	P18neat1m6Amut:P18neat1m6Amut3,P18neat1m6Amut2,P18neat1m6Amut1	3	3	47.1433	354.02	1	41.52	46.31	53.6	378.34	327.36	356.36	1	1	1
8728	BGIR9606_303998,NM_033274.4,URS00002992CD,URS00008BD5F0,XM_005266003.2,XM_011534682.2,XM_017010009.1	gene	group	mRNA	P18neat1WT-vs-P18neat1m6Amut	P18neat1WT	P18neat1m6Amut	Dw	3.95e-106	3.34e-104	-7.60972	P18neat1WT:P18neat1WT1,P18neat1WT2,P18neat1WT3	P18neat1WT:P18neat1WT1,P18neat1WT2,P18neat1WT3	3	3	30.5033	3092.33	1	30.67	30.25	30.59	3072	3160	3045	1	1	1	P18neat1m6Amut:P18neat1m6Amut3,P18neat1m6Amut2,P18neat1m6Amut1	P18neat1m6Amut:P18neat1m6Amut3,P18neat1m6Amut2,P18neat1m6Amut1	3	3	0.176667	6	1	0.24	0.12	0.17	8	4	6	1	1	1
4507	NM_002451.3,URS00002162C8,URS00009BF19C,URS00009BFACE	gene	group	mRNA	P18neat1WT-vs-P18neat1m6Amut	P18neat1WT	P18neat1m6Amut	Dw	1.78e-105	1.5e-103	-2.28749	P18neat1WT:P18neat1WT1,P18neat1WT2,P18neat1WT3	P18neat1WT:P18neat1WT1,P18neat1WT2,P18neat1WT3	3	3	25.4367	1766.37	1	25.25	25.79	25.27	1700.84	1830.25	1768.01	1	1	1	P18neat1m6Amut:P18neat1m6Amut3,P18neat1m6Amut2,P18neat1m6Amut1	P18neat1m6Amut:P18neat1m6Amut3,P18neat1m6Amut2,P18neat1m6Amut1	3	3	7.01667	137.24	1	7.65	5.95	7.45	141.72	134	136	1	1	1
2034	NM_001430.4,XM_011532698.2	gene	group	mRNA	P18neat1WT-vs-P18neat1m6Amut	P18neat1WT	P18neat1m6Amut	Dw	2.15e-105	1.81e-103	-2.2279	P18neat1WT:P18neat1WT1,P18neat1WT2,P18neat1WT3	P18neat1WT:P18neat1WT1,P18neat1WT2,P18neat1WT3	3	3	26.0167	2169.67	1	27.56	24.65	25.84	2231	2136	2142	1	1	1	P18neat1m6Amut:P18neat1m6Amut3,P18neat1m6Amut2,P18neat1m6Amut1	P18neat1m6Amut:P18neat1m6Amut3,P18neat1m6Amut2,P18neat1m6Amut1	3	3	6.78333	175.667	1	6.68	7.09	6.58	175	175	177	1	1	1
439921	NM_001008528.2,NM_001008529.2,NM_198530.3,NR_130926.1,NR_130927.1,NR_130928.1,URS000077386F,URS00009B68E0,URS00009C148F,XM_005257382.2,XM_005257383.2,XM_005257384.2,XM_011524830.1	gene	group	mRNA	P18neat1WT-vs-P18neat1m6Amut	P18neat1WT	P18neat1m6Amut	Dw	2.58e-105	2.17e-103	-4.38879	P18neat1WT:P18neat1WT1,P18neat1WT2,P18neat1WT3	P18neat1WT:P18neat1WT1,P18neat1WT2,P18neat1WT3	3	3	45.4567	1274	1	44.69	45.89	45.79	1196.44	1335.66	1289.91	1	1	1	P18neat1m6Amut:P18neat1m6Amut3,P18neat1m6Amut2,P18neat1m6Amut1	P18neat1m6Amut:P18neat1m6Amut3,P18neat1m6Amut2,P18neat1m6Amut1	3	3	1.89333	23.5733	1	2.12	2.67	0.89	29.77	26.17	14.78	1	1	1
10527	BGIR9606_339697,BGIR9606_339698,BGIR9606_339700,NM_006391.2,URS00003E11AA,URS00008B8275	gene	group	mRNA	P18neat1WT-vs-P18neat1m6Amut	P18neat1WT	P18neat1m6Amut	Dw	3.11e-105	2.61e-103	-1.35603	P18neat1WT:P18neat1WT1,P18neat1WT2,P18neat1WT3	P18neat1WT:P18neat1WT1,P18neat1WT2,P18neat1WT3	3	3	90.59	8550.33	1	95.67	88.99	87.11	8769	8671	8211	1	1	1	P18neat1m6Amut:P18neat1m6Amut3,P18neat1m6Amut2,P18neat1m6Amut1	P18neat1m6Amut:P18neat1m6Amut3,P18neat1m6Amut2,P18neat1m6Amut1	3	3	42.4667	1266.33	1	45	41.29	41.11	1324	1210	1265	1	1	1
7003	NM_021961.5,URS000013B087,URS000022AB5E,URS000050651A,URS00008B31DF,URS00008B9F95,URS0000D5A22F	gene	group	mRNA	P18neat1WT-vs-P18neat1m6Amut	P18neat1WT	P18neat1m6Amut	Dw	3.19e-105	2.67e-103	-1.54158	P18neat1WT:P18neat1WT1,P18neat1WT2,P18neat1WT3	P18neat1WT:P18neat1WT1,P18neat1WT2,P18neat1WT3	3	3	33.6067	4610.67	1	33.87	32.52	34.43	4588	4629	4615	1	1	1	P18neat1m6Amut:P18neat1m6Amut3,P18neat1m6Amut2,P18neat1m6Amut1	P18neat1m6Amut:P18neat1m6Amut3,P18neat1m6Amut2,P18neat1m6Amut1	3	3	13.1633	600.333	1	14.17	13.04	12.28	633	584	584	1	1	1
345557	BGIR9606_305361,NM_001005473.2,URS00008B6C84,URS00008BEFA0,XM_017009436.2,XM_017009437.2,XM_017009438.2	gene	group	mRNA	P18neat1WT-vs-P18neat1m6Amut	P18neat1WT	P18neat1m6Amut	Dw	4.08e-105	3.41e-103	-6.53332	P18neat1WT:P18neat1WT1,P18neat1WT2,P18neat1WT3	P18neat1WT:P18neat1WT1,P18neat1WT2,P18neat1WT3	3	3	24.2833	2037.85	1	23.89	25.43	23.53	1981.51	2090.62	2041.43	1	1	1	P18neat1m6Amut:P18neat1m6Amut3,P18neat1m6Amut2,P18neat1m6Amut1	P18neat1m6Amut:P18neat1m6Amut3,P18neat1m6Amut2,P18neat1m6Amut1	3	3	0.896667	8.76667	1	1.18	0.77	0.74	10.51	8.19	7.6	1	1	1
9415	BGIR9606_340637,NM_001281501.1,NM_001281502.1,NM_004265.3,URS0000D577F0,URS0000D5D226	gene	group	mRNA	P18neat1WT-vs-P18neat1m6Amut	P18neat1WT	P18neat1m6Amut	Up	4.3e-105	3.58e-103	1.41438	P18neat1WT:P18neat1WT1,P18neat1WT2,P18neat1WT3	P18neat1WT:P18neat1WT1,P18neat1WT2,P18neat1WT3	3	3	60.0633	3059.94	1	64.13	57.27	58.79	3182.36	3038.23	2959.22	1	1	1	P18neat1m6Amut:P18neat1m6Amut3,P18neat1m6Amut2,P18neat1m6Amut1	P18neat1m6Amut:P18neat1m6Amut3,P18neat1m6Amut2,P18neat1m6Amut1	3	3	189.657	3095.23	1	190.21	184.41	194.35	3138.24	2880	3267.44	1	1	1
25937	BGIR9606_287422,BGIR9606_291897,NM_001168278.2,NM_001168280.2,NM_001348362.1,NM_015472.5,URS00008B97EE,URS00008BB9AD,URS00009B15A7,XM_017006122.1	gene	group	mRNA	P18neat1WT-vs-P18neat1m6Amut	P18neat1WT	P18neat1m6Amut	Dw	4.62e-105	3.84e-103	-9.55972	P18neat1WT:P18neat1WT1,P18neat1WT2,P18neat1WT3	P18neat1WT:P18neat1WT1,P18neat1WT2,P18neat1WT3	3	3	89.7467	7307.88	1	87.58	90.08	91.58	6849.77	7604.56	7469.31	1	1	1	P18neat1m6Amut:P18neat1m6Amut3,P18neat1m6Amut2,P18neat1m6Amut1	P18neat1m6Amut:P18neat1m6Amut3,P18neat1m6Amut2,P18neat1m6Amut1	3	3	0.42	3.92333	1	0.07	0.34	0.85	1.77	5	5	1	1	1
2182	NM_001318509.1,NM_001318510.1,NM_004458.2,NM_022977.2,URS00008C05AF,XM_005262109.2,XM_006724635.2,XM_011530888.2,XM_011530889.2,XM_024452351.1	gene	group	mRNA	P18neat1WT-vs-P18neat1m6Amut	P18neat1WT	P18neat1m6Amut	Dw	5.08e-105	4.22e-103	-2.43473	P18neat1WT:P18neat1WT1,P18neat1WT2,P18neat1WT3	P18neat1WT:P18neat1WT1,P18neat1WT2,P18neat1WT3	3	3	24.0033	1646.42	1	23.79	24.03	24.19	1610.87	1680.85	1647.55	1	1	1	P18neat1m6Amut:P18neat1m6Amut3,P18neat1m6Amut2,P18neat1m6Amut1	P18neat1m6Amut:P18neat1m6Amut3,P18neat1m6Amut2,P18neat1m6Amut1	3	3	5.13333	115.333	1	4.83	5.33	5.24	115	113	118	1	1	1
121274	NM_001172681.1,NM_001172682.1,NM_152320.2,URS00008BED37,URS0000D56F65,URS0000D59019,URS0000D5C853,XM_005268637.3,XM_005268638.4,XM_005268639.3,XM_005268640.5,XM_011537897.2,XM_011537898.2,XM_017018797.1,XM_017018798.2,XM_017018799.2	gene	group	mRNA	P18neat1WT-vs-P18neat1m6Amut	P18neat1WT	P18neat1m6Amut	Up	5.24e-105	4.34e-103	4.97714	P18neat1WT:P18neat1WT1,P18neat1WT2,P18neat1WT3	P18neat1WT:P18neat1WT1,P18neat1WT2,P18neat1WT3	3	3	0.19	20.8533	1	0.23	0.19	0.15	20	22.3	20.26	1	1	1	P18neat1m6Amut:P18neat1m6Amut3,P18neat1m6Amut2,P18neat1m6Amut1	P18neat1m6Amut:P18neat1m6Amut3,P18neat1m6Amut2,P18neat1m6Amut1	3	3	8.91	246.647	1	9.57	8.63	8.53	255.74	245.02	239.18	1	1	1
54587	NM_001282582.1,NM_001282583.1,NM_001282584.1,NM_001282585.1,NM_032348.3,URS00008B262B,URS00008C36E1,URS00009C1BE2,XM_017001516.2,XM_017001517.1	gene	group	mRNA	P18neat1WT-vs-P18neat1m6Amut	P18neat1WT	P18neat1m6Amut	Up	1.1e-104	9.12e-103	2.69416	P18neat1WT:P18neat1WT1,P18neat1WT2,P18neat1WT3	P18neat1WT:P18neat1WT1,P18neat1WT2,P18neat1WT3	3	3	8.26667	169.667	1	8.5	7.64	8.66	176	161	172	1	1	1	P18neat1m6Amut:P18neat1m6Amut3,P18neat1m6Amut2,P18neat1m6Amut1	P18neat1m6Amut:P18neat1m6Amut3,P18neat1m6Amut2,P18neat1m6Amut1	3	3	50.15	416.667	1	48	51.63	50.82	423	384	443	1	1	1
7644	NM_001300951.1,NM_003430.3,URS00004F9BF4,URS00008B26FA,URS00008B2D5A,URS00008B405C,URS00008B4E1B,URS00008B6A97,URS00008B6C94,URS00008B7E7E,URS00008B82B1,URS00008B9829,URS00008BB8F0,URS00008BCE3A,URS00008BDF8D,URS00008BE5C2,URS00008C0264,URS00008C193E,URS0000D5803D,XM_006722880.4,XM_011528265.3,XM_011528266.2,XM_017027235.1,XM_017027236.1,XM_024451693.1,XR_001753754.2,XR_001753755.2,XR_001753756.2…	gene	group	mRNA	P18neat1WT-vs-P18neat1m6Amut	P18neat1WT	P18neat1m6Amut	Up	2.39e-104	1.97e-102	1.81678	P18neat1WT:P18neat1WT1,P18neat1WT2,P18neat1WT3	P18neat1WT:P18neat1WT1,P18neat1WT2,P18neat1WT3	3	3	8.40667	681.247	1	8.72	8.48	8.02	666.6	728.77	648.37	1	1	1	P18neat1m6Amut:P18neat1m6Amut3,P18neat1m6Amut2,P18neat1m6Amut1	P18neat1m6Amut:P18neat1m6Amut3,P18neat1m6Amut2,P18neat1m6Amut1	3	3	36.4167	908.06	1	40.26	34.51	34.48	984.34	859.67	880.17	1	1	1
80144	NM_001166133.1,NM_025074.6,URS00008B7387,XM_006714316.3	gene	group	mRNA	P18neat1WT-vs-P18neat1m6Amut	P18neat1WT	P18neat1m6Amut	Dw	2.99e-104	2.47e-102	-5.30402	P18neat1WT:P18neat1WT1,P18neat1WT2,P18neat1WT3	P18neat1WT:P18neat1WT1,P18neat1WT2,P18neat1WT3	3	3	6.27667	1425.67	1	6.34	6.47	6.02	1433	1503	1341	1	1	1	P18neat1m6Amut:P18neat1m6Amut3,P18neat1m6Amut2,P18neat1m6Amut1	P18neat1m6Amut:P18neat1m6Amut3,P18neat1m6Amut2,P18neat1m6Amut1	3	3	0.246667	13.6667	1	0.27	0.23	0.24	16	12	13	1	1	1
114884	BGIR9606_289037,NM_001174060.1,NM_017784.4,URS00009BAF4F,XM_005264843.4,XM_005264844.5,XM_005264845.1,XM_011533326.2,XM_017005670.2	gene	group	mRNA	P18neat1WT-vs-P18neat1m6Amut	P18neat1WT	P18neat1m6Amut	Dw	3.02e-104	2.48e-102	-3.86832	P18neat1WT:P18neat1WT1,P18neat1WT2,P18neat1WT3	P18neat1WT:P18neat1WT1,P18neat1WT2,P18neat1WT3	3	3	34.1567	1324	1	35	35.3	32.17	1332	1332	1308	1	1	1	P18neat1m6Amut:P18neat1m6Amut3,P18neat1m6Amut2,P18neat1m6Amut1	P18neat1m6Amut:P18neat1m6Amut3,P18neat1m6Amut2,P18neat1m6Amut1	3	3	2.54	34.3333	1	3.22	2.74	1.66	41	41	21	1	1	1
1534	NM_001017916.1,NM_001017917.1,NM_001330421.1,NM_001915.3,XM_005257091.1,XM_017024261.2,XM_017024262.1	gene	group	mRNA	P18neat1WT-vs-P18neat1m6Amut	P18neat1WT	P18neat1m6Amut	Up	3.1e-104	2.55e-102	1.87637	P18neat1WT:P18neat1WT1,P18neat1WT2,P18neat1WT3	P18neat1WT:P18neat1WT1,P18neat1WT2,P18neat1WT3	3	3	15.17	747.333	1	16.76	14.86	13.89	801	762	679	1	1	1	P18neat1m6Amut:P18neat1m6Amut3,P18neat1m6Amut2,P18neat1m6Amut1	P18neat1m6Amut:P18neat1m6Amut3,P18neat1m6Amut2,P18neat1m6Amut1	3	3	68.3367	1040.44	1	65.4	70.29	69.32	1003.34	1029.97	1088	1	1	1
2697	NM_000165.4	gene	group	mRNA	P18neat1WT-vs-P18neat1m6Amut	P18neat1WT	P18neat1m6Amut	Dw	4.79e-104	3.93e-102	-6.94699	P18neat1WT:P18neat1WT1,P18neat1WT2,P18neat1WT3	P18neat1WT:P18neat1WT1,P18neat1WT2,P18neat1WT3	3	3	46.83	2387	1	51.03	46.21	43.25	2514	2452	2195	1	1	1	P18neat1m6Amut:P18neat1m6Amut3,P18neat1m6Amut2,P18neat1m6Amut1	P18neat1m6Amut:P18neat1m6Amut3,P18neat1m6Amut2,P18neat1m6Amut1	3	3	0.456667	7.33333	1	0.56	0.39	0.42	9	6	7	1	1	1
114569	NM_052886.2,URS00009AE7BC,URS00009BC39D,XM_011516807.2	gene	group	mRNA	P18neat1WT-vs-P18neat1m6Amut	P18neat1WT	P18neat1m6Amut	Dw	5.16e-104	4.22e-102	-1.72716	P18neat1WT:P18neat1WT1,P18neat1WT2,P18neat1WT3	P18neat1WT:P18neat1WT1,P18neat1WT2,P18neat1WT3	3	3	142.623	4621.99	1	134.38	143.11	150.38	4337	4597	4931.98	1	1	1	P18neat1m6Amut:P18neat1m6Amut3,P18neat1m6Amut2,P18neat1m6Amut1	P18neat1m6Amut:P18neat1m6Amut3,P18neat1m6Amut2,P18neat1m6Amut1	3	3	46.7867	529.333	1	52.29	42.73	45.34	558	493	537	1	1	1
9480	NM_004852.2,URS00008BD094	gene	group	mRNA	P18neat1WT-vs-P18neat1m6Amut	P18neat1WT	P18neat1m6Amut	Up	6.06e-104	4.95e-102	2.14562	P18neat1WT:P18neat1WT1,P18neat1WT2,P18neat1WT3	P18neat1WT:P18neat1WT1,P18neat1WT2,P18neat1WT3	3	3	1.62667	429	1	1.75	1.73	1.4	446	473	368	1	1	1	P18neat1m6Amut:P18neat1m6Amut3,P18neat1m6Amut2,P18neat1m6Amut1	P18neat1m6Amut:P18neat1m6Amut3,P18neat1m6Amut2,P18neat1m6Amut1	3	3	8.65333	718.333	1	8.34	8.84	8.78	699	706	750	1	1	1
4938	NM_001032409.2,NM_001320151.1,NM_002534.3,NM_016816.3,URS00008C0484,XM_006719434.2,XM_011538413.2,XM_017019361.2,XM_017019362.1,XR_944558.2	gene	group	mRNA	P18neat1WT-vs-P18neat1m6Amut	P18neat1WT	P18neat1m6Amut	Dw	7.33e-104	5.97e-102	-2.0638	P18neat1WT:P18neat1WT1,P18neat1WT2,P18neat1WT3	P18neat1WT:P18neat1WT1,P18neat1WT2,P18neat1WT3	3	3	89.14	2418	1	90.82	83.47	93.13	2389	2372	2493	1	1	1	P18neat1m6Amut:P18neat1m6Amut3,P18neat1m6Amut2,P18neat1m6Amut1	P18neat1m6Amut:P18neat1m6Amut3,P18neat1m6Amut2,P18neat1m6Amut1	3	3	24.3333	219.333	1	24.25	25.06	23.69	218	218	222	1	1	1
23098	BGIR9606_368577,BGIR9606_368578,NM_015077.3,URS000077AB75,URS00009B44BC	gene	group	mRNA	P18neat1WT-vs-P18neat1m6Amut	P18neat1WT	P18neat1m6Amut	Up	1.09e-103	8.87e-102	3.43915	P18neat1WT:P18neat1WT1,P18neat1WT2,P18neat1WT3	P18neat1WT:P18neat1WT1,P18neat1WT2,P18neat1WT3	3	3	1.46667	78.7967	1	1.51	1.63	1.26	85.16	89.57	61.66	1	1	1	P18neat1m6Amut:P18neat1m6Amut3,P18neat1m6Amut2,P18neat1m6Amut1	P18neat1m6Amut:P18neat1m6Amut3,P18neat1m6Amut2,P18neat1m6Amut1	3	3	10.3967	321.817	1	9.6	10.71	10.88	304.41	331.89	329.15	1	1	1
1786	BGIR9606_378086,NM_001130823.2,NM_001318730.1,NM_001318731.1,NM_001379.3,URS0000D59DC2,URS0000D5C041	gene	group	mRNA	P18neat1WT-vs-P18neat1m6Amut	P18neat1WT	P18neat1m6Amut	Dw	1.59e-103	1.29e-101	-1.39097	P18neat1WT:P18neat1WT1,P18neat1WT2,P18neat1WT3	P18neat1WT:P18neat1WT1,P18neat1WT2,P18neat1WT3	3	3	70.9167	5982.79	1	74.12	70.59	68.04	6052.06	6242.32	5654	1	1	1	P18neat1m6Amut:P18neat1m6Amut3,P18neat1m6Amut2,P18neat1m6Amut1	P18neat1m6Amut:P18neat1m6Amut3,P18neat1m6Amut2,P18neat1m6Amut1	3	3	33.4	864	1	35.33	33.68	31.19	902	842	848	1	1	1
1730	BGIR9606_390764,BGIR9606_390765,NM_006729.4,NM_007309.3,URS00008B92BF	gene	group	mRNA	P18neat1WT-vs-P18neat1m6Amut	P18neat1WT	P18neat1m6Amut	Dw	1.77e-103	1.43e-101	-2.18462	P18neat1WT:P18neat1WT1,P18neat1WT2,P18neat1WT3	P18neat1WT:P18neat1WT1,P18neat1WT2,P18neat1WT3	3	3	30.0267	1905.33	1	30.12	30.2	29.76	1859	1982	1875	1	1	1	P18neat1m6Amut:P18neat1m6Amut3,P18neat1m6Amut2,P18neat1m6Amut1	P18neat1m6Amut:P18neat1m6Amut3,P18neat1m6Amut2,P18neat1m6Amut1	3	3	7.87333	158.667	1	7.17	8.42	8.03	152	169	155	1	1	1
100129046	BGIR9606_265831,BGIR9606_265832,NR_034091.1,URS00003C1CFF,URS00009C1EA3,URS0000D59397,URS0000D59F44,URS0000D5A158,URS0000D5B1E9,URS0000D5BEF0,URS0000D5E16A	gene	group	lncRNA	P18neat1WT-vs-P18neat1m6Amut	P18neat1WT	P18neat1m6Amut	Dw	2.12e-103	1.71e-101	-4.1078	P18neat1WT:P18neat1WT1,P18neat1WT2,P18neat1WT3	P18neat1WT:P18neat1WT1,P18neat1WT2,P18neat1WT3	3	3	10.9633	1260.73	1	10.28	11.5	11.11	1133.2	1324	1325	1	1	1	P18neat1m6Amut:P18neat1m6Amut3,P18neat1m6Amut2,P18neat1m6Amut1	P18neat1m6Amut:P18neat1m6Amut3,P18neat1m6Amut2,P18neat1m6Amut1	3	3	0.653333	27.69	1	0.72	0.71	0.53	32	29	22.07	1	1	1
55806	NM_005144.4,NM_018411.4,URS00008B4BA6,XM_005273569.2,XM_006716367.2	gene	group	mRNA	P18neat1WT-vs-P18neat1m6Amut	P18neat1WT	P18neat1m6Amut	Dw	2.45e-103	1.98e-101	-4.10383	P18neat1WT:P18neat1WT1,P18neat1WT2,P18neat1WT3	P18neat1WT:P18neat1WT1,P18neat1WT2,P18neat1WT3	3	3	15.98	1420	1	18.29	15.64	14.01	1575	1440	1245	1	1	1	P18neat1m6Amut:P18neat1m6Amut3,P18neat1m6Amut2,P18neat1m6Amut1	P18neat1m6Amut:P18neat1m6Amut3,P18neat1m6Amut2,P18neat1m6Amut1	3	3	1.10667	31.3333	1	0.96	1.06	1.3	28	29	37	1	1	1
2537	NM_002038.3,NM_022872.2,NM_022873.2,URS000003E964,URS00008117C1,URS0000811C2B,URS0000811E67,URS0000811ED4,URS000081203A,XM_024446207.1	gene	group	mRNA	P18neat1WT-vs-P18neat1m6Amut	P18neat1WT	P18neat1m6Amut	Dw	2.68e-103	2.16e-101	-2.38031	P18neat1WT:P18neat1WT1,P18neat1WT2,P18neat1WT3	P18neat1WT:P18neat1WT1,P18neat1WT2,P18neat1WT3	3	3	287.643	3654.33	1	267.6	263.46	331.87	3264	3499	4200	1	1	1	P18neat1m6Amut:P18neat1m6Amut3,P18neat1m6Amut2,P18neat1m6Amut1	P18neat1m6Amut:P18neat1m6Amut3,P18neat1m6Amut2,P18neat1m6Amut1	3	3	66.86	266.333	1	69.9	64.49	66.19	278	248	273	1	1	1
2166	NM_001441.2,URS00009BFDD4	gene	group	mRNA	P18neat1WT-vs-P18neat1m6Amut	P18neat1WT	P18neat1m6Amut	Up	3.56e-103	2.87e-101	4.39646	P18neat1WT:P18neat1WT1,P18neat1WT2,P18neat1WT3	P18neat1WT:P18neat1WT1,P18neat1WT2,P18neat1WT3	3	3	0.933333	30.3333	1	0.93	0.81	1.06	30	28	33	1	1	1	P18neat1m6Amut:P18neat1m6Amut3,P18neat1m6Amut2,P18neat1m6Amut1	P18neat1m6Amut:P18neat1m6Amut3,P18neat1m6Amut2,P18neat1m6Amut1	3	3	23.3033	242	1	24.07	23.82	22.02	248	240	238	1	1	1
292	NM_001152.4	gene	group	mRNA	P18neat1WT-vs-P18neat1m6Amut	P18neat1WT	P18neat1m6Amut	Dw	5.27e-103	4.24e-101	-1.11916	P18neat1WT:P18neat1WT1,P18neat1WT2,P18neat1WT3	P18neat1WT:P18neat1WT1,P18neat1WT2,P18neat1WT3	3	3	451.55	9553.6	1	436.28	461.59	456.78	8880.02	10172.9	9607.87	1	1	1	P18neat1m6Amut:P18neat1m6Amut3,P18neat1m6Amut2,P18neat1m6Amut1	P18neat1m6Amut:P18neat1m6Amut3,P18neat1m6Amut2,P18neat1m6Amut1	3	3	250.993	1665.3	1	247.74	255.71	249.53	1655.95	1630.98	1708.96	1	1	1
2353	NM_005252.3	gene	group	mRNA	P18neat1WT-vs-P18neat1m6Amut	P18neat1WT	P18neat1m6Amut	Up	5.93e-103	4.76e-101	4.93763	P18neat1WT:P18neat1WT1,P18neat1WT2,P18neat1WT3	P18neat1WT:P18neat1WT1,P18neat1WT2,P18neat1WT3	3	3	0.763333	26.3333	1	0.84	0.78	0.67	28	28	23	1	1	1	P18neat1m6Amut:P18neat1m6Amut3,P18neat1m6Amut2,P18neat1m6Amut1	P18neat1m6Amut:P18neat1m6Amut3,P18neat1m6Amut2,P18neat1m6Amut1	3	3	28.2567	306	1	22.67	27.91	34.19	247	290	381	1	1	1
7048	NM_001024847.2,NM_003242.5,URS00008B94DB,URS00008BA841,URS00008C0A30,XM_011534043.2,XM_011534045.3,XM_017007106.1	gene	group	mRNA	P18neat1WT-vs-P18neat1m6Amut	P18neat1WT	P18neat1m6Amut	Dw	6.62e-103	5.29e-101	-4.66561	P18neat1WT:P18neat1WT1,P18neat1WT2,P18neat1WT3	P18neat1WT:P18neat1WT1,P18neat1WT2,P18neat1WT3	3	3	19.2067	1252.33	1	18.2	20.06	19.36	1154	1343	1260	1	1	1	P18neat1m6Amut:P18neat1m6Amut3,P18neat1m6Amut2,P18neat1m6Amut1	P18neat1m6Amut:P18neat1m6Amut3,P18neat1m6Amut2,P18neat1m6Amut1	3	3	0.986667	18.6667	1	1.4	0.88	0.68	20	20	16	1	1	1
4323	NM_004995.3	gene	group	mRNA	P18neat1WT-vs-P18neat1m6Amut	P18neat1WT	P18neat1m6Amut	Dw	6.87e-103	5.49e-101	-7.09829	P18neat1WT:P18neat1WT1,P18neat1WT2,P18neat1WT3	P18neat1WT:P18neat1WT1,P18neat1WT2,P18neat1WT3	3	3	43.63	2532.67	1	40.15	42.57	48.17	2250	2568	2780	1	1	1	P18neat1m6Amut:P18neat1m6Amut3,P18neat1m6Amut2,P18neat1m6Amut1	P18neat1m6Amut:P18neat1m6Amut3,P18neat1m6Amut2,P18neat1m6Amut1	3	3	0.383333	7	1	0.43	0.51	0.21	8	9	4	1	1	1
10095	NM_005720.3,XM_006715825.2,XM_006715826.2,XM_024446628.1,XM_024446629.1	gene	group	mRNA	P18neat1WT-vs-P18neat1m6Amut	P18neat1WT	P18neat1m6Amut	Dw	8.85e-103	7.05e-101	-2.12438	P18neat1WT:P18neat1WT1,P18neat1WT2,P18neat1WT3	P18neat1WT:P18neat1WT1,P18neat1WT2,P18neat1WT3	3	3	79.0467	1939.33	1	79.24	82.22	75.68	1869	2101	1848	1	1	1	P18neat1m6Amut:P18neat1m6Amut3,P18neat1m6Amut2,P18neat1m6Amut1	P18neat1m6Amut:P18neat1m6Amut3,P18neat1m6Amut2,P18neat1m6Amut1	3	3	21.85	168.333	1	22.56	21.08	21.91	175	156	174	1	1	1
351	BGIR9606_383042,BGIR9606_383840,BGIR9606_383847,NM_000484.3,NM_001136016.3,NM_001136129.2,NM_001136130.2,NM_001136131.2,NM_001204301.1,NM_001204302.1,NM_001204303.1,NM_201413.2,NM_201414.2,URS0000355445,URS0000383953,URS00008B295A,URS00008B3E44,URS00008BA8AB,URS00008BB84E,URS00008BE2A3,URS00008BFBA2,URS00009AD5E4,URS00009B259F,URS00009B2AF4,URS00009C2ADA,URS00009C3B07,URS00009C466C,URS0000AAA991,…	gene	group	mRNA	P18neat1WT-vs-P18neat1m6Amut	P18neat1WT	P18neat1m6Amut	Dw	1.25e-102	9.91e-101	-1.2955	P18neat1WT:P18neat1WT1,P18neat1WT2,P18neat1WT3	P18neat1WT:P18neat1WT1,P18neat1WT2,P18neat1WT3	3	3	165.173	7614.71	1	156.52	168.07	170.93	7040.93	7910.76	7892.44	1	1	1	P18neat1m6Amut:P18neat1m6Amut3,P18neat1m6Amut2,P18neat1m6Amut1	P18neat1m6Amut:P18neat1m6Amut3,P18neat1m6Amut2,P18neat1m6Amut1	3	3	80.9233	1174.67	1	79.36	82.67	80.74	1190	1135	1199	1	1	1
79364	NM_001040653.3,NM_025112.4,NR_104249.1,URS00008BF1FB,XM_005247757.3,XM_006713741.2,XM_011513119.2,XR_924169.2	gene	group	mRNA	P18neat1WT-vs-P18neat1m6Amut	P18neat1WT	P18neat1m6Amut	Up	1.7e-102	1.35e-100	2.02448	P18neat1WT:P18neat1WT1,P18neat1WT2,P18neat1WT3	P18neat1WT:P18neat1WT1,P18neat1WT2,P18neat1WT3	3	3	6.37	381.333	1	6.28	6.84	5.99	359	413	372	1	1	1	P18neat1m6Amut:P18neat1m6Amut3,P18neat1m6Amut2,P18neat1m6Amut1	P18neat1m6Amut:P18neat1m6Amut3,P18neat1m6Amut2,P18neat1m6Amut1	3	3	31.8067	587	1	30.7	32.71	32.01	569	586	606	1	1	1
101927305	BGIR9606_295694,BGIR9606_295700,BGIR9606_295701,BGIR9606_299519,NR_125883.1,NR_125884.1,URS00001FE73D,URS00003C310B,URS0000529B9B,URS00008B9424,URS00008BAEB4,URS00008C1776,URS00009BC754	gene	group	lncRNA	P18neat1WT-vs-P18neat1m6Amut	P18neat1WT	P18neat1m6Amut	Up	1.79e-102	1.42e-100	6.7546	P18neat1WT:P18neat1WT1,P18neat1WT2,P18neat1WT3	P18neat1WT:P18neat1WT1,P18neat1WT2,P18neat1WT3	3	3	0.89	8.33333	1	1.08	0.86	0.73	10	8	7	1	1	1	P18neat1m6Amut:P18neat1m6Amut3,P18neat1m6Amut2,P18neat1m6Amut1	P18neat1m6Amut:P18neat1m6Amut3,P18neat1m6Amut2,P18neat1m6Amut1	3	3	118.877	341.587	1	123.26	112.83	120.54	358.27	308.7	357.79	1	1	1
308	NM_001154.3,URS00008B2696,URS00009B951E,URS0000D5DEAE,XM_017008141.2	gene	group	mRNA	P18neat1WT-vs-P18neat1m6Amut	P18neat1WT	P18neat1m6Amut	Dw	2.04e-102	1.61e-100	-1.74476	P18neat1WT:P18neat1WT1,P18neat1WT2,P18neat1WT3	P18neat1WT:P18neat1WT1,P18neat1WT2,P18neat1WT3	3	3	152.193	3814.33	1	143.09	154.23	159.26	3449	4029	3965	1	1	1	P18neat1m6Amut:P18neat1m6Amut3,P18neat1m6Amut2,P18neat1m6Amut1	P18neat1m6Amut:P18neat1m6Amut3,P18neat1m6Amut2,P18neat1m6Amut1	3	3	54.8333	430.667	1	58.39	55.16	50.95	461	418	413	1	1	1
107986623	BGIR9606_313408,BGIR9606_313409,BGIR9606_313410,BGIR9606_313411,BGIR9606_313412,BGIR9606_313413,BGIR9606_313414,BGIR9606_313415,URS00008B6374,URS00009B6469,XR_001744259.1	gene	group	lncRNA	P18neat1WT-vs-P18neat1m6Amut	P18neat1WT	P18neat1m6Amut	Dw	4.1e-102	3.24e-100	-4.57594	P18neat1WT:P18neat1WT1,P18neat1WT2,P18neat1WT3	P18neat1WT:P18neat1WT1,P18neat1WT2,P18neat1WT3	3	3	15.2167	1298.81	1	16.57	14.06	15.02	1369.54	1249.58	1277.32	1	1	1	P18neat1m6Amut:P18neat1m6Amut3,P18neat1m6Amut2,P18neat1m6Amut1	P18neat1m6Amut:P18neat1m6Amut3,P18neat1m6Amut2,P18neat1m6Amut1	3	3	0.783333	21.1367	1	0.85	0.71	0.79	23.1	18.39	21.92	1	1	1
2037	NM_001135554.1,NM_001135555.3,NM_001199388.2,NM_001252660.1,NM_001350299.1,NM_001350301.1,NM_001350302.1,NM_001350303.1,NM_001350304.1,NM_001350305.1,NM_001350306.1,NM_001350307.1,NM_001350308.1,NM_001350309.1,NM_001350310.1,NM_001350311.1,NM_001350312.1,NM_001350313.1,NM_001350314.1,NM_001350315.1,NM_001350320.1,NM_001431.3,NR_146620.1,URS00008B54E7,URS00008BEB22,XM_011535524.2,XM_011535525.2,XM…	gene	group	mRNA	P18neat1WT-vs-P18neat1m6Amut	P18neat1WT	P18neat1m6Amut	Dw	5.73e-102	4.52e-100	-2.34223	P18neat1WT:P18neat1WT1,P18neat1WT2,P18neat1WT3	P18neat1WT:P18neat1WT1,P18neat1WT2,P18neat1WT3	3	3	22.7867	1646.67	1	23.03	23.32	22.01	1611	1732	1597	1	1	1	P18neat1m6Amut:P18neat1m6Amut3,P18neat1m6Amut2,P18neat1m6Amut1	P18neat1m6Amut:P18neat1m6Amut3,P18neat1m6Amut2,P18neat1m6Amut1	3	3	5.66333	123	1	5.57	5.65	5.77	125	113	131	1	1	1
170954	NM_001134870.1,NM_133471.3	gene	group	mRNA	P18neat1WT-vs-P18neat1m6Amut	P18neat1WT	P18neat1m6Amut	Dw	6.27e-102	4.94e-100	-3.21641	P18neat1WT:P18neat1WT1,P18neat1WT2,P18neat1WT3	P18neat1WT:P18neat1WT1,P18neat1WT2,P18neat1WT3	3	3	26.05	1560.97	1	24.57	25.49	28.09	1399.36	1562.3	1721.24	1	1	1	P18neat1m6Amut:P18neat1m6Amut3,P18neat1m6Amut2,P18neat1m6Amut1	P18neat1m6Amut:P18neat1m6Amut3,P18neat1m6Amut2,P18neat1m6Amut1	3	3	2.89667	64.4733	1	3.11	2.51	3.07	73.61	52.92	66.89	1	1	1
11100	NM_001301016.2,NM_001321208.1,NM_001321211.1,NM_007040.5,NM_144732.4,URS00008BDA35,XM_005258459.4,XM_005258461.5,XM_005258463.4,XM_005258464.4,XM_005258465.5,XM_011526392.3,XM_011526393.3,XM_011526394.3,XM_011526395.3	gene	group	mRNA	P18neat1WT-vs-P18neat1m6Amut	P18neat1WT	P18neat1m6Amut	Dw	7.12e-102	5.6e-100	-1.38554	P18neat1WT:P18neat1WT1,P18neat1WT2,P18neat1WT3	P18neat1WT:P18neat1WT1,P18neat1WT2,P18neat1WT3	3	3	80.7367	4789.5	1	82.59	79.46	80.16	4761.36	4855.77	4751.38	1	1	1	P18neat1m6Amut:P18neat1m6Amut3,P18neat1m6Amut2,P18neat1m6Amut1	P18neat1m6Amut:P18neat1m6Amut3,P18neat1m6Amut2,P18neat1m6Amut1	3	3	37.6367	695.267	1	37.82	37.83	37.26	699.48	683.51	702.81	1	1	1
23301	BGIR9606_275693,BGIR9606_275710,NM_001142614.2,NM_001142615.2,NM_001142616.2,NM_001354212.1,NM_001354213.1,NM_001354214.1,NM_001354215.1,NM_001354216.1,NM_001354217.1,NM_001354218.1,NM_001354219.1,NM_001354220.1,NM_001354221.1,NM_001354222.1,NM_015252.4,URS0000135AA6,URS00008B243C,URS00008B74CC,URS00008B7DFC,URS00008B7E83,URS00008B9DC6,URS00008BCDC3,XM_005264226.3,XM_005264227.1,XM_006711971.3,XM…	gene	group	mRNA	P18neat1WT-vs-P18neat1m6Amut	P18neat1WT	P18neat1m6Amut	Dw	8.58e-102	6.73e-100	-2.1701	P18neat1WT:P18neat1WT1,P18neat1WT2,P18neat1WT3	P18neat1WT:P18neat1WT1,P18neat1WT2,P18neat1WT3	3	3	27.3233	1843.28	1	26.75	27.48	27.74	1758.64	1936.58	1834.61	1	1	1	P18neat1m6Amut:P18neat1m6Amut3,P18neat1m6Amut2,P18neat1m6Amut1	P18neat1m6Amut:P18neat1m6Amut3,P18neat1m6Amut2,P18neat1m6Amut1	3	3	7.14667	155.64	1	7.07	7.69	6.68	165.96	151.96	149	1	1	1
3914	NM_000228.2,NM_001017402.1,NM_001127641.1,URS00008B45A8,URS00008B46AE,URS00008B730F,URS00008BD9FB,URS00008BFDA2,URS0000D5C096,XM_005273124.4,XM_017001272.2	gene	group	mRNA	P18neat1WT-vs-P18neat1m6Amut	P18neat1WT	P18neat1m6Amut	Dw	1.85e-101	1.45e-99	-4.00046	P18neat1WT:P18neat1WT1,P18neat1WT2,P18neat1WT3	P18neat1WT:P18neat1WT1,P18neat1WT2,P18neat1WT3	3	3	32.71	2017.67	1	26.26	33.32	38.55	1497	2127.01	2429	1	1	1	P18neat1m6Amut:P18neat1m6Amut3,P18neat1m6Amut2,P18neat1m6Amut1	P18neat1m6Amut:P18neat1m6Amut3,P18neat1m6Amut2,P18neat1m6Amut1	3	3	2.24	47.6667	1	2.37	2.23	2.12	51	46	46	1	1	1
396	NM_001185077.2,NM_001185078.2,NM_001301240.1,NM_001301241.1,NM_001301242.1,NM_001301243.1,NM_004309.5,NR_125441.1,URS00002C146E,URS00004D59F8,URS00008B43CB,URS00009B3CF9,URS0000D581DE,URS0000D58C9C,URS0000D5A720,XM_011523574.1	gene	group	mRNA	P18neat1WT-vs-P18neat1m6Amut	P18neat1WT	P18neat1m6Amut	Dw	2.14e-101	1.67e-99	-1.22923	P18neat1WT:P18neat1WT1,P18neat1WT2,P18neat1WT3	P18neat1WT:P18neat1WT1,P18neat1WT2,P18neat1WT3	3	3	226.163	7186.14	1	229.96	223.61	224.92	7007.94	7422.94	7127.53	1	1	1	P18neat1m6Amut:P18neat1m6Amut3,P18neat1m6Amut2,P18neat1m6Amut1	P18neat1m6Amut:P18neat1m6Amut3,P18neat1m6Amut2,P18neat1m6Amut1	3	3	102.34	1161.27	1	99.11	104.44	103.47	1104.05	1158.33	1221.44	1	1	1
113246	NM_001301834.1,NM_001301836.1,NM_001301837.1,NM_001301838.1,NM_138425.3,NR_126035.1	gene	group	mRNA	P18neat1WT-vs-P18neat1m6Amut	P18neat1WT	P18neat1m6Amut	Up	2.31e-101	1.8e-99	2.75577	P18neat1WT:P18neat1WT1,P18neat1WT2,P18neat1WT3	P18neat1WT:P18neat1WT1,P18neat1WT2,P18neat1WT3	3	3	13.43	151.34	1	13.41	12.44	14.44	147.28	147.77	158.97	1	1	1	P18neat1m6Amut:P18neat1m6Amut3,P18neat1m6Amut2,P18neat1m6Amut1	P18neat1m6Amut:P18neat1m6Amut3,P18neat1m6Amut2,P18neat1m6Amut1	3	3	111.67	386.513	1	111.99	104.76	118.26	383.35	353.99	422.2	1	1	1
330	NM_001165.4,NM_182962.2,URS00008B4F46,URS00008B8D74,URS00009C1A9F,URS00009C57F6,URS0000D5D82F,XM_024448467.1	gene	group	mRNA	P18neat1WT-vs-P18neat1m6Amut	P18neat1WT	P18neat1m6Amut	Up	2.36e-101	1.84e-99	4.15353	P18neat1WT:P18neat1WT1,P18neat1WT2,P18neat1WT3	P18neat1WT:P18neat1WT1,P18neat1WT2,P18neat1WT3	3	3	0.46	38.6667	1	0.47	0.42	0.49	33	39	44	1	1	1	P18neat1m6Amut:P18neat1m6Amut3,P18neat1m6Amut2,P18neat1m6Amut1	P18neat1m6Amut:P18neat1m6Amut3,P18neat1m6Amut2,P18neat1m6Amut1	3	3	7.71333	260.333	1	8.02	8.03	7.09	278	266	237	1	1	1
9479	NM_005456.3,URS0000166B44,URS00008B82AE	gene	group	mRNA	P18neat1WT-vs-P18neat1m6Amut	P18neat1WT	P18neat1m6Amut	Up	2.42e-101	1.88e-99	2.86354	P18neat1WT:P18neat1WT1,P18neat1WT2,P18neat1WT3	P18neat1WT:P18neat1WT1,P18neat1WT2,P18neat1WT3	3	3	3.57333	150.993	1	3.39	4.18	3.15	169	153.99	129.99	1	1	1	P18neat1m6Amut:P18neat1m6Amut3,P18neat1m6Amut2,P18neat1m6Amut1	P18neat1m6Amut:P18neat1m6Amut3,P18neat1m6Amut2,P18neat1m6Amut1	3	3	29.8267	415.45	1	25.73	32.98	30.77	421.01	377.65	447.69	1	1	1
9955	NM_006042.2,URS00008BAAF5,XM_011524114.3,XM_017025480.2	gene	group	mRNA	P18neat1WT-vs-P18neat1m6Amut	P18neat1WT	P18neat1m6Amut	Dw	2.79e-101	2.16e-99	-5.13305	P18neat1WT:P18neat1WT1,P18neat1WT2,P18neat1WT3	P18neat1WT:P18neat1WT1,P18neat1WT2,P18neat1WT3	3	3	17.0133	1391.63	1	15.43	17.27	18.34	1216.02	1476.93	1481.93	1	1	1	P18neat1m6Amut:P18neat1m6Amut3,P18neat1m6Amut2,P18neat1m6Amut1	P18neat1m6Amut:P18neat1m6Amut3,P18neat1m6Amut2,P18neat1m6Amut1	3	3	0.54	15.62	1	0.51	0.52	0.59	15.65	14.34	16.87	1	1	1
115426	NM_152896.2,NR_046386.1,URS000053448F,URS00009AEC28,XM_011517704.2,XM_011517705.2,XM_017014253.1,XM_017014254.1,XR_001746178.2,XR_001746179.1,XR_001746180.2,XR_001746181.1,XR_001746182.1,XR_428418.4	gene	group	mRNA	P18neat1WT-vs-P18neat1m6Amut	P18neat1WT	P18neat1m6Amut	Dw	4.05e-101	3.14e-99	-2.70609	P18neat1WT:P18neat1WT1,P18neat1WT2,P18neat1WT3	P18neat1WT:P18neat1WT1,P18neat1WT2,P18neat1WT3	3	3	41.59	2331.67	1	36.52	42.03	46.22	1964	2433	2598	1	1	1	P18neat1m6Amut:P18neat1m6Amut3,P18neat1m6Amut2,P18neat1m6Amut1	P18neat1m6Amut:P18neat1m6Amut3,P18neat1m6Amut2,P18neat1m6Amut1	3	3	7.75	135.333	1	6.95	7.41	8.89	128	123	155	1	1	1
25800	NM_001099406.1,NM_012319.3,XM_011525900.2,XM_011525901.2	gene	group	mRNA	P18neat1WT-vs-P18neat1m6Amut	P18neat1WT	P18neat1m6Amut	Up	4.42e-101	3.42e-99	1.9503	P18neat1WT:P18neat1WT1,P18neat1WT2,P18neat1WT3	P18neat1WT:P18neat1WT1,P18neat1WT2,P18neat1WT3	3	3	12.71	687	1	13.5	11.21	13.42	716	657	688	1	1	1	P18neat1m6Amut:P18neat1m6Amut3,P18neat1m6Amut2,P18neat1m6Amut1	P18neat1m6Amut:P18neat1m6Amut3,P18neat1m6Amut2,P18neat1m6Amut1	3	3	56.1733	1007.33	1	60.3	53.75	54.47	1091	957	974	1	1	1
102723750	URS00008B28D6,URS00008B2A5C,URS00008B8284,URS00009C34DE,URS0000D57BEA,URS0000D57EB9,URS0000D582EB,URS0000D584BA,URS0000D59015,URS0000D59274,URS0000D59EEF,URS0000D5A109,URS0000D5A8F9,URS0000D5AFC0,URS0000D5B460,URS0000D5CC14,URS0000D5E039,XM_017022789.2,XM_017022791.2,XM_017022793.2,XM_017022794.2,XM_017022795.2,XM_024450119.1,XM_024450120.1,XM_024450121.1,XM_024450122.1,XM_024450123.1,XR_00175161…	gene	group	mRNA	P18neat1WT-vs-P18neat1m6Amut	P18neat1WT	P18neat1m6Amut	Up	4.9e-101	3.78e-99	4.88321	P18neat1WT:P18neat1WT1,P18neat1WT2,P18neat1WT3	P18neat1WT:P18neat1WT1,P18neat1WT2,P18neat1WT3	3	3	0.403333	21.9167	1	0.37	0.4	0.44	24.24	24.69	16.82	1	1	1	P18neat1m6Amut:P18neat1m6Amut3,P18neat1m6Amut2,P18neat1m6Amut1	P18neat1m6Amut:P18neat1m6Amut3,P18neat1m6Amut2,P18neat1m6Amut1	3	3	15.75	239.193	1	15.72	15.59	15.94	249.96	227.67	239.95	1	1	1
23242	NM_001287436.2,NM_001287438.2,NM_001346441.1,NM_001346442.1,NM_001346443.1,NM_001346444.1,NM_015198.4,URS00000FFB8F,URS0000604F49,URS00008BC0E4,URS00008BFC5F,URS00009C5A32,XM_005271750.1,XM_005271751.1,XM_011515234.1,XM_011515235.1,XM_011515236.1,XM_011515237.1,XM_011515238.1,XM_011515239.1,XM_011515240.1,XM_011515241.1,XM_017011898.1	gene	group	mRNA	P18neat1WT-vs-P18neat1m6Amut	P18neat1WT	P18neat1m6Amut	Up	5.37e-101	4.13e-99	6.91213	P18neat1WT:P18neat1WT1,P18neat1WT2,P18neat1WT3	P18neat1WT:P18neat1WT1,P18neat1WT2,P18neat1WT3	3	3	0.16	7.66667	1	0.14	0.21	0.13	6	8	9	1	1	1	P18neat1m6Amut:P18neat1m6Amut3,P18neat1m6Amut2,P18neat1m6Amut1	P18neat1m6Amut:P18neat1m6Amut3,P18neat1m6Amut2,P18neat1m6Amut1	3	3	15.1333	349.667	1	14.95	15.39	15.06	341	336	372	1	1	1
5106	NM_001018073.2,NM_001291556.1,NM_001308054.1,NM_004563.3,XM_006720158.3	gene	group	mRNA	P18neat1WT-vs-P18neat1m6Amut	P18neat1WT	P18neat1m6Amut	Up	7.63e-101	5.87e-99	2.37097	P18neat1WT:P18neat1WT1,P18neat1WT2,P18neat1WT3	P18neat1WT:P18neat1WT1,P18neat1WT2,P18neat1WT3	3	3	17.9733	676.323	1	15.66	16.45	21.81	570	648.97	810	1	1	1	P18neat1m6Amut:P18neat1m6Amut3,P18neat1m6Amut2,P18neat1m6Amut1	P18neat1m6Amut:P18neat1m6Amut3,P18neat1m6Amut2,P18neat1m6Amut1	3	3	113.397	1326.97	1	107.59	116.36	116.24	1259.97	1308.96	1411.97	1	1	1
259217	BGIR9606_336070,BGIR9606_338934,BGIR9606_338946,NM_001330164.1,NM_025015.2,URS00008B40D6,URS00008B417F,URS00008B78D6,URS00009BAF51,URS00009C2062,XM_005269673.5,XM_011539579.2,XM_011539580.2,XM_017016032.2	gene	group	mRNA	P18neat1WT-vs-P18neat1m6Amut	P18neat1WT	P18neat1m6Amut	Up	7.78e-101	5.97e-99	6.50003	P18neat1WT:P18neat1WT1,P18neat1WT2,P18neat1WT3	P18neat1WT:P18neat1WT1,P18neat1WT2,P18neat1WT3	3	3	0.216667	9.24667	1	0.2	0.11	0.34	9.18	7.32	11.24	1	1	1	P18neat1m6Amut:P18neat1m6Amut3,P18neat1m6Amut2,P18neat1m6Amut1	P18neat1m6Amut:P18neat1m6Amut3,P18neat1m6Amut2,P18neat1m6Amut1	3	3	18.1133	308.837	1	18.82	19.11	16.41	306.01	296.02	324.48	1	1	1
4436	NM_000251.2,NM_001258281.1,URS000002F67F,URS0000201A88,URS00008B30AA,URS00008B64E1,URS00008B9087,URS00008C005C,URS00009BC674,XM_005264332.4,XM_011532867.2,XR_001738747.2,XR_939685.2	gene	group	mRNA	P18neat1WT-vs-P18neat1m6Amut	P18neat1WT	P18neat1m6Amut	Dw	2.71e-100	2.07e-98	-3.28565	P18neat1WT:P18neat1WT1,P18neat1WT2,P18neat1WT3	P18neat1WT:P18neat1WT1,P18neat1WT2,P18neat1WT3	3	3	23.88	1270.32	1	24.19	24.67	22.78	1254.53	1351.87	1204.55	1	1	1	P18neat1m6Amut:P18neat1m6Amut3,P18neat1m6Amut2,P18neat1m6Amut1	P18neat1m6Amut:P18neat1m6Amut3,P18neat1m6Amut2,P18neat1m6Amut1	3	3	2.88333	49.4067	1	2.87	2.31	3.47	47	39.01	62.21	1	1	1
4833	NM_001286433.1,NM_001286435.1,NM_001286436.1,NM_001286438.1,NM_001286439.1,NM_001286440.1,NM_005009.2	gene	group	mRNA	P18neat1WT-vs-P18neat1m6Amut	P18neat1WT	P18neat1m6Amut	Dw	3.94e-100	3.01e-98	-5.13081	P18neat1WT:P18neat1WT1,P18neat1WT2,P18neat1WT3	P18neat1WT:P18neat1WT1,P18neat1WT2,P18neat1WT3	3	3	87.24	1388.67	1	79.44	88.33	93.95	1214	1465	1487	1	1	1	P18neat1m6Amut:P18neat1m6Amut3,P18neat1m6Amut2,P18neat1m6Amut1	P18neat1m6Amut:P18neat1m6Amut3,P18neat1m6Amut2,P18neat1m6Amut1	3	3	2.45333	15	1	1.64	2.7	3.02	10	16	19	1	1	1
9912	NM_001321164.1,NM_001321166.1,NM_001321167.1,NM_001321168.1,NM_014859.5,NR_135569.1,URS00005D468C,URS0000769609,URS00008B3522,URS00008B45B5,URS00008B7753,URS00008B8210,URS00008BFC3E,XM_005256891.2	gene	group	mRNA	P18neat1WT-vs-P18neat1m6Amut	P18neat1WT	P18neat1m6Amut	Up	3.97e-100	3.03e-98	6.68298	P18neat1WT:P18neat1WT1,P18neat1WT2,P18neat1WT3	P18neat1WT:P18neat1WT1,P18neat1WT2,P18neat1WT3	3	3	0.18	8.63333	1	0.22	0.16	0.16	10.01	6.89	9	1	1	1	P18neat1m6Amut:P18neat1m6Amut3,P18neat1m6Amut2,P18neat1m6Amut1	P18neat1m6Amut:P18neat1m6Amut3,P18neat1m6Amut2,P18neat1m6Amut1	3	3	18.8033	324.333	1	17.93	18.57	19.91	309	328	336	1	1	1
1131	BGIR9606_268863,NM_000740.3,NM_001347716.1,URS00007CBF9D,URS00008B9330,URS00008B9F2A,URS00008B9FDD,URS00008BAAA6,URS00008BB3AB,URS00008BC8E1,URS00008BF37A,URS00008BFBEF,XM_005273032.3,XM_011544041.2,XM_011544043.2,XM_011544044.2,XM_011544046.2,XM_011544047.2,XM_017000152.2,XM_017000153.1,XM_017000154.1,XM_017000155.1,XM_017000156.1,XM_017000157.2,XM_017000158.1,XM_017000159.1,XM_017000160.2,XM_01…	gene	group	mRNA	P18neat1WT-vs-P18neat1m6Amut	P18neat1WT	P18neat1m6Amut	Dw	5.87e-100	4.47e-98	-4.35784	P18neat1WT:P18neat1WT1,P18neat1WT2,P18neat1WT3	P18neat1WT:P18neat1WT1,P18neat1WT2,P18neat1WT3	3	3	15.2733	1172.92	1	18.09	13.9	13.83	1166.9	1186.02	1165.85	1	1	1	P18neat1m6Amut:P18neat1m6Amut3,P18neat1m6Amut2,P18neat1m6Amut1	P18neat1m6Amut:P18neat1m6Amut3,P18neat1m6Amut2,P18neat1m6Amut1	3	3	0.75	22.0133	1	0.48	1.34	0.43	20.47	24.34	21.23	1	1	1
10574	NM_001009570.2,NM_001166284.1,NM_001166285.1,NM_006429.3,NR_029402.1,NR_029403.1,XM_011532478.3,XM_011532479.2	gene	group	mRNA	P18neat1WT-vs-P18neat1m6Amut	P18neat1WT	P18neat1m6Amut	Dw	8.15e-100	6.2e-98	-1.29876	P18neat1WT:P18neat1WT1,P18neat1WT2,P18neat1WT3	P18neat1WT:P18neat1WT1,P18neat1WT2,P18neat1WT3	3	3	168.73	5188.33	1	165.41	174.65	166.13	4904	5579	5082	1	1	1	P18neat1m6Amut:P18neat1m6Amut3,P18neat1m6Amut2,P18neat1m6Amut1	P18neat1m6Amut:P18neat1m6Amut3,P18neat1m6Amut2,P18neat1m6Amut1	3	3	82.7233	798.333	1	81.91	80.89	85.37	796	749	850	1	1	1
158135	BGIR9606_333050,NM_001139442.1,NM_194252.2,URS000026FC72,URS00008B5A16,URS00008BD438,URS00008BF59E,URS00008C0352,URS0000D58462,XM_005251728.2,XM_005251729.4,XM_006716966.4,XM_017014309.2,XR_001746188.1,XR_001746189.2,XR_929720.3,XR_929721.3	gene	group	mRNA	P18neat1WT-vs-P18neat1m6Amut	P18neat1WT	P18neat1m6Amut	Dw	1.21e-99	9.2e-98	-2.82189	P18neat1WT:P18neat1WT1,P18neat1WT2,P18neat1WT3	P18neat1WT:P18neat1WT1,P18neat1WT2,P18neat1WT3	3	3	18.0133	1810	1	19.42	19.15	15.47	1874	1965	1591	1	1	1	P18neat1m6Amut:P18neat1m6Amut3,P18neat1m6Amut2,P18neat1m6Amut1	P18neat1m6Amut:P18neat1m6Amut3,P18neat1m6Amut2,P18neat1m6Amut1	3	3	4.14667	97	1	4.94	2.95	4.55	103	76	112	1	1	1
158399	BGIR9606_329844,BGIR9606_329845,NM_001007169.4,NM_133464.4,URS00008BE902,XM_011518300.2,XM_017014337.1,XM_017014338.1,XM_017014339.1	gene	group	mRNA	P18neat1WT-vs-P18neat1m6Amut	P18neat1WT	P18neat1m6Amut	Up	1.48e-99	1.12e-97	6.79576	P18neat1WT:P18neat1WT1,P18neat1WT2,P18neat1WT3	P18neat1WT:P18neat1WT1,P18neat1WT2,P18neat1WT3	3	3	0.136667	8.57333	1	0.11	0.22	0.08	8.04	11.77	5.91	1	1	1	P18neat1m6Amut:P18neat1m6Amut3,P18neat1m6Amut2,P18neat1m6Amut1	P18neat1m6Amut:P18neat1m6Amut3,P18neat1m6Amut2,P18neat1m6Amut1	3	3	9.27333	336.017	1	12.69	7.6	7.53	336	351.02	321.03	1	1	1
254065	NM_153252.4,URS00008B3DAE,URS00008BD7B6,URS00009B9455,URS0000D581EB,URS0000D5878C,URS0000D5C5CB,XM_005262113.3,XM_017029384.1,XM_017029385.2,XR_430519.3	gene	group	mRNA	P18neat1WT-vs-P18neat1m6Amut	P18neat1WT	P18neat1m6Amut	Dw	1.53e-99	1.16e-97	-2.00237	P18neat1WT:P18neat1WT1,P18neat1WT2,P18neat1WT3	P18neat1WT:P18neat1WT1,P18neat1WT2,P18neat1WT3	3	3	22.9667	2087.85	1	22.26	23.93	22.71	2035.56	2202.11	2025.87	1	1	1	P18neat1m6Amut:P18neat1m6Amut3,P18neat1m6Amut2,P18neat1m6Amut1	P18neat1m6Amut:P18neat1m6Amut3,P18neat1m6Amut2,P18neat1m6Amut1	3	3	7.10333	197.357	1	7.57	6.17	7.57	213	176	203.07	1	1	1
8463	NM_001256658.1,NM_001256659.1,NM_001256660.1,NM_001256661.1,NM_001256662.1,NM_003598.1,URS00002B46F5,URS0000D57B43,URS0000D5CA4C,XM_005259334.4,XM_006723428.3,XM_006723429.2,XM_011527399.2,XM_011527400.2,XM_011527401.1,XM_011527402.2,XM_011527403.1,XM_011527404.2,XM_011527405.3,XM_011527406.3	gene	group	mRNA	P18neat1WT-vs-P18neat1m6Amut	P18neat1WT	P18neat1m6Amut	Dw	1.97e-99	1.49e-97	-2.66595	P18neat1WT:P18neat1WT1,P18neat1WT2,P18neat1WT3	P18neat1WT:P18neat1WT1,P18neat1WT2,P18neat1WT3	3	3	43.83	1426.67	1	42.57	45.94	42.98	1321	1563	1396	1	1	1	P18neat1m6Amut:P18neat1m6Amut3,P18neat1m6Amut2,P18neat1m6Amut1	P18neat1m6Amut:P18neat1m6Amut3,P18neat1m6Amut2,P18neat1m6Amut1	3	3	9.14667	85	1	8.66	10.39	8.39	84	87	84	1	1	1
55711	BGIR9606_346504,BGIR9606_349712,NM_001271783.1,NM_001271784.1,NM_018099.4,URS0000761B06,URS00007630C3,URS000076D496,URS0000778F0A,URS00008BA380,URS00008BAA0A,URS00008BE799,URS0000D5A95D,XM_011520747.2,XM_011520748.3,XM_017019624.2,XM_017019625.2	gene	group	mRNA	P18neat1WT-vs-P18neat1m6Amut	P18neat1WT	P18neat1m6Amut	Dw	5.77e-99	4.35e-97	-4.76826	P18neat1WT:P18neat1WT1,P18neat1WT2,P18neat1WT3	P18neat1WT:P18neat1WT1,P18neat1WT2,P18neat1WT3	3	3	35.0267	1271.52	1	37.07	35.99	32.02	1337.97	1314.08	1162.51	1	1	1	P18neat1m6Amut:P18neat1m6Amut3,P18neat1m6Amut2,P18neat1m6Amut1	P18neat1m6Amut:P18neat1m6Amut3,P18neat1m6Amut2,P18neat1m6Amut1	3	3	2.34	18.0767	1	1.66	3.49	1.87	18.88	21.35	14	1	1	1
22870	NM_014931.3,URS00009B40AC	gene	group	mRNA	P18neat1WT-vs-P18neat1m6Amut	P18neat1WT	P18neat1m6Amut	Dw	6e-99	4.52e-97	-1.52921	P18neat1WT:P18neat1WT1,P18neat1WT2,P18neat1WT3	P18neat1WT:P18neat1WT1,P18neat1WT2,P18neat1WT3	3	3	69.8967	3957.7	1	64.74	72.5	72.45	3671.59	4190.53	4010.97	1	1	1	P18neat1m6Amut:P18neat1m6Amut3,P18neat1m6Amut2,P18neat1m6Amut1	P18neat1m6Amut:P18neat1m6Amut3,P18neat1m6Amut2,P18neat1m6Amut1	3	3	29.54	519.533	1	26.96	32.88	28.78	501.92	538.78	517.9	1	1	1
6050	NM_002939.3,NM_203383.1,NM_203384.1,NM_203385.1,NM_203386.2,NM_203387.2,NM_203388.2,NM_203389.2,XM_011520255.1,XM_011520257.3,XM_011520258.3,XM_011520259.3,XM_011520260.2,XM_011520261.2,XM_011520262.3,XM_011520263.1,XM_017018106.1	gene	group	mRNA	P18neat1WT-vs-P18neat1m6Amut	P18neat1WT	P18neat1m6Amut	Dw	9.18e-99	6.9e-97	-1.79725	P18neat1WT:P18neat1WT1,P18neat1WT2,P18neat1WT3	P18neat1WT:P18neat1WT1,P18neat1WT2,P18neat1WT3	3	3	79.1367	2316.07	1	80.47	79.68	77.26	2259.43	2434.25	2254.54	1	1	1	P18neat1m6Amut:P18neat1m6Amut3,P18neat1m6Amut2,P18neat1m6Amut1	P18neat1m6Amut:P18neat1m6Amut3,P18neat1m6Amut2,P18neat1m6Amut1	3	3	26.4867	253.14	1	26.72	26.16	26.58	259.92	238.71	260.79	1	1	1
79789	BGIR9606_359515,NM_024734.3,URS0000273887,URS00008BD739,URS0000D57D06,URS0000D5A089,URS0000D5E277,XM_011537158.1,XM_011537159.2,XM_017021646.1,XM_017021647.1,XR_001750558.1,XR_245721.2,XR_429330.2,XR_429332.2	gene	group	mRNA	P18neat1WT-vs-P18neat1m6Amut	P18neat1WT	P18neat1m6Amut	Up	2.54e-98	1.9e-96	7.3778	P18neat1WT:P18neat1WT1,P18neat1WT2,P18neat1WT3	P18neat1WT:P18neat1WT1,P18neat1WT2,P18neat1WT3	3	3	0.07	6.66667	1	0.09	0.09	0.03	6	8	6	1	1	1	P18neat1m6Amut:P18neat1m6Amut3,P18neat1m6Amut2,P18neat1m6Amut1	P18neat1m6Amut:P18neat1m6Amut3,P18neat1m6Amut2,P18neat1m6Amut1	3	3	12.8033	420.333	1	11.54	12.9	13.97	375	379	507	1	1	1
1948	NM_004093.3,URS0000761236,URS0000D5F679,URS0000D64E58,XM_017020406.2	gene	group	mRNA	P18neat1WT-vs-P18neat1m6Amut	P18neat1WT	P18neat1m6Amut	Dw	3.4e-98	2.54e-96	-2.26806	P18neat1WT:P18neat1WT1,P18neat1WT2,P18neat1WT3	P18neat1WT:P18neat1WT1,P18neat1WT2,P18neat1WT3	3	3	30.86	2307.36	1	28.69	31.13	32.76	2036.78	2387.84	2497.47	1	1	1	P18neat1m6Amut:P18neat1m6Amut3,P18neat1m6Amut2,P18neat1m6Amut1	P18neat1m6Amut:P18neat1m6Amut3,P18neat1m6Amut2,P18neat1m6Amut1	3	3	7.78333	181.713	1	7.15	7.9	8.3	173.2	178.31	193.63	1	1	1
107987401	XR_001756175.2,XR_001756176.2,XR_001756178.1,XR_001756180.2,XR_001756181.2,XR_001756183.2,XR_002958872.1	gene	group	lncRNA	P18neat1WT-vs-P18neat1m6Amut	P18neat1WT	P18neat1m6Amut	Up	3.99e-98	2.99e-96	2.18402	P18neat1WT:P18neat1WT1,P18neat1WT2,P18neat1WT3	P18neat1WT:P18neat1WT1,P18neat1WT2,P18neat1WT3	3	3	7.69667	302.463	1	7.13	8.14	7.82	273.11	329.64	304.64	1	1	1	P18neat1m6Amut:P18neat1m6Amut3,P18neat1m6Amut2,P18neat1m6Amut1	P18neat1m6Amut:P18neat1m6Amut3,P18neat1m6Amut2,P18neat1m6Amut1	3	3	42.6167	519.633	1	44.98	41.49	41.38	547.45	485.41	526.04	1	1	1
9619	BGIR9606_383372,NM_004915.3,NM_016818.2,NM_207174.1,NM_207627.1,NM_207628.1,NM_207629.1,URS00008B3AEF,URS00008B4996,URS00008B66A2,URS00008B7A39,URS00008BC599,URS00008BDEFF,URS00008BE16C,URS00008BF7D9,XM_011529806.1,XM_011529807.3,XM_024452141.1	gene	group	mRNA	P18neat1WT-vs-P18neat1m6Amut	P18neat1WT	P18neat1m6Amut	Up	5.79e-98	4.32e-96	5.38377	P18neat1WT:P18neat1WT1,P18neat1WT2,P18neat1WT3	P18neat1WT:P18neat1WT1,P18neat1WT2,P18neat1WT3	3	3	0.296667	15.6567	1	0.2	0.25	0.44	10	15.01	21.96	1	1	1	P18neat1m6Amut:P18neat1m6Amut3,P18neat1m6Amut2,P18neat1m6Amut1	P18neat1m6Amut:P18neat1m6Amut3,P18neat1m6Amut2,P18neat1m6Amut1	3	3	12.2167	242.637	1	12.04	12.64	11.97	241	241.91	245	1	1	1
3710	BGIR9606_309273,NM_002224.3,URS0000D58C07,XM_011514577.3,XM_017010832.1	gene	group	mRNA	P18neat1WT-vs-P18neat1m6Amut	P18neat1WT	P18neat1m6Amut	Dw	1.29e-97	9.63e-96	-1.30113	P18neat1WT:P18neat1WT1,P18neat1WT2,P18neat1WT3	P18neat1WT:P18neat1WT1,P18neat1WT2,P18neat1WT3	3	3	36.09	4826.33	1	36.38	36.27	35.62	4626	5020	4833	1	1	1	P18neat1m6Amut:P18neat1m6Amut3,P18neat1m6Amut2,P18neat1m6Amut1	P18neat1m6Amut:P18neat1m6Amut3,P18neat1m6Amut2,P18neat1m6Amut1	3	3	17.44	742	1	16.12	16.8	19.4	739	701	786	1	1	1
BGIG9606_52369	URS00001BA456,URS000024E15F,URS00008BFE2B,URS00008C258D,URS00008C3BFB,URS0000D590FF	gene	group	lncRNA	P18neat1WT-vs-P18neat1m6Amut	P18neat1WT	P18neat1m6Amut	Up	1.4e-97	1.04e-95	2.07249	P18neat1WT:P18neat1WT1,P18neat1WT2,P18neat1WT3	P18neat1WT:P18neat1WT1,P18neat1WT2,P18neat1WT3	3	3	7.68	517.427	1	8.67	7.36	7.01	571.37	503.85	477.06	1	1	1	P18neat1m6Amut:P18neat1m6Amut3,P18neat1m6Amut2,P18neat1m6Amut1	P18neat1m6Amut:P18neat1m6Amut3,P18neat1m6Amut2,P18neat1m6Amut1	3	3	43.52	825.007	1	44.65	44.87	41.04	839.15	825.85	810.02	1	1	1
645864	NM_001277307.1,URS0000D5CC31,URS0000D5DB03,XM_011545567.2	gene	group	mRNA	P18neat1WT-vs-P18neat1m6Amut	P18neat1WT	P18neat1m6Amut	Dw	1.57e-97	1.16e-95	-4.06503	P18neat1WT:P18neat1WT1,P18neat1WT2,P18neat1WT3	P18neat1WT:P18neat1WT1,P18neat1WT2,P18neat1WT3	3	3	4.17667	1151.27	1	3.89	4.4	4.24	1034.58	1258.85	1160.39	1	1	1	P18neat1m6Amut:P18neat1m6Amut3,P18neat1m6Amut2,P18neat1m6Amut1	P18neat1m6Amut:P18neat1m6Amut3,P18neat1m6Amut2,P18neat1m6Amut1	3	3	0.306667	26.5533	1	0.35	0.29	0.28	30.61	23.96	25.09	1	1	1
22894	NM_001128226.2,NM_001322348.1,NM_001322349.1,NM_014953.4,URS00009B108C,URS00009B7DFB	gene	group	mRNA	P18neat1WT-vs-P18neat1m6Amut	P18neat1WT	P18neat1m6Amut	Dw	3.15e-97	2.34e-95	-2.74839	P18neat1WT:P18neat1WT1,P18neat1WT2,P18neat1WT3	P18neat1WT:P18neat1WT1,P18neat1WT2,P18neat1WT3	3	3	12.4933	1366.09	1	12.85	13.08	11.55	1376.1	1402.72	1319.46	1	1	1	P18neat1m6Amut:P18neat1m6Amut3,P18neat1m6Amut2,P18neat1m6Amut1	P18neat1m6Amut:P18neat1m6Amut3,P18neat1m6Amut2,P18neat1m6Amut1	3	3	2.35333	77.3067	1	2.3	2.34	2.42	70.62	80.27	81.03	1	1	1
51021	NM_016065.3	gene	group	mRNA	P18neat1WT-vs-P18neat1m6Amut	P18neat1WT	P18neat1m6Amut	Dw	4.4e-97	3.26e-95	-1.44032	P18neat1WT:P18neat1WT1,P18neat1WT2,P18neat1WT3	P18neat1WT:P18neat1WT1,P18neat1WT2,P18neat1WT3	3	3	84.9467	3589.18	1	83.16	86.47	85.21	3389.66	3798.59	3579.28	1	1	1	P18neat1m6Amut:P18neat1m6Amut3,P18neat1m6Amut2,P18neat1m6Amut1	P18neat1m6Amut:P18neat1m6Amut3,P18neat1m6Amut2,P18neat1m6Amut1	3	3	37.7667	501.27	1	36.99	37.72	38.59	494.89	481.22	527.7	1	1	1
2012	NM_001423.2,URS00008B3884,URS00008BBDAF,XM_024448877.1	gene	group	mRNA	P18neat1WT-vs-P18neat1m6Amut	P18neat1WT	P18neat1m6Amut	Dw	5.66e-97	4.18e-95	-6.2376	P18neat1WT:P18neat1WT1,P18neat1WT2,P18neat1WT3	P18neat1WT:P18neat1WT1,P18neat1WT2,P18neat1WT3	3	3	40.14	1725.96	1	39.24	39.08	42.1	1612	1747.89	1818	1	1	1	P18neat1m6Amut:P18neat1m6Amut3,P18neat1m6Amut2,P18neat1m6Amut1	P18neat1m6Amut:P18neat1m6Amut3,P18neat1m6Amut2,P18neat1m6Amut1	3	3	0.663333	8.66667	1	1	0.44	0.55	12	6	8	1	1	1
107987001	URS00009BE590,XR_001746484.1,XR_001746485.1,XR_002956848.1,XR_002956849.1	gene	group	lncRNA	P18neat1WT-vs-P18neat1m6Amut	P18neat1WT	P18neat1m6Amut	Up	6.42e-97	4.74e-95	2.38298	P18neat1WT:P18neat1WT1,P18neat1WT2,P18neat1WT3	P18neat1WT:P18neat1WT1,P18neat1WT2,P18neat1WT3	3	3	14.39	219.037	1	13.69	15.35	14.13	208.6	227.46	221.05	1	1	1	P18neat1m6Amut:P18neat1m6Amut3,P18neat1m6Amut2,P18neat1m6Amut1	P18neat1m6Amut:P18neat1m6Amut3,P18neat1m6Amut2,P18neat1m6Amut1	3	3	107.393	432.44	1	113.81	104.21	104.16	461.71	404.54	431.07	1	1	1
90427	NM_001003940.1,NM_001003942.1,NM_001003943.2,NM_033503.3,URS000043DFC5,URS00008B6B5F,URS0000D57E82,URS0000D5ACB1,URS0000D5E080	gene	group	mRNA	P18neat1WT-vs-P18neat1m6Amut	P18neat1WT	P18neat1m6Amut	Up	7.72e-97	5.68e-95	3.77162	P18neat1WT:P18neat1WT1,P18neat1WT2,P18neat1WT3	P18neat1WT:P18neat1WT1,P18neat1WT2,P18neat1WT3	3	3	0.88	52	1	0.65	1.21	0.78	48	51	57	1	1	1	P18neat1m6Amut:P18neat1m6Amut3,P18neat1m6Amut2,P18neat1m6Amut1	P18neat1m6Amut:P18neat1m6Amut3,P18neat1m6Amut2,P18neat1m6Amut1	3	3	15.8	268.667	1	14.52	17.33	15.55	270	291	245	1	1	1
23145	NM_198455.2,URS00008B325A,URS00008C3F03,URS00009B1081,URS00009B532C,URS00009B6DE2,URS00009B9D31,URS00009BBCC4,URS00009BCEE6,URS00009BF977,URS00009C29A2,URS00009C43F5	gene	group	mRNA	P18neat1WT-vs-P18neat1m6Amut	P18neat1WT	P18neat1m6Amut	Up	8.71e-97	6.4e-95	6.80835	P18neat1WT:P18neat1WT1,P18neat1WT2,P18neat1WT3	P18neat1WT:P18neat1WT1,P18neat1WT2,P18neat1WT3	3	3	0.493333	7.66667	1	0.16	0.57	0.75	3	11	9	1	1	1	P18neat1m6Amut:P18neat1m6Amut3,P18neat1m6Amut2,P18neat1m6Amut1	P18neat1m6Amut:P18neat1m6Amut3,P18neat1m6Amut2,P18neat1m6Amut1	3	3	19.1267	325	1	19.08	16.2	22.1	316	322	337	1	1	1
51361	NM_015888.4,XM_006710676.1,XM_011541562.2,XM_011541563.1,XM_017001424.1,XM_024447520.1,XR_246271.1,XR_946665.1	gene	group	mRNA	P18neat1WT-vs-P18neat1m6Amut	P18neat1WT	P18neat1m6Amut	Up	8.91e-97	6.54e-95	3.38433	P18neat1WT:P18neat1WT1,P18neat1WT2,P18neat1WT3	P18neat1WT:P18neat1WT1,P18neat1WT2,P18neat1WT3	3	3	1.23	67	1	1.31	1.11	1.27	69	66	66	1	1	1	P18neat1m6Amut:P18neat1m6Amut3,P18neat1m6Amut2,P18neat1m6Amut1	P18neat1m6Amut:P18neat1m6Amut3,P18neat1m6Amut2,P18neat1m6Amut1	3	3	15.3667	265	1	14.59	16.11	15.4	266	266	263	1	1	1
2820	BGIR9606_277488,NM_000408.4,NM_001083112.2,URS00008B85C4,URS00008BC44E,URS00009BC42B,URS00009BCF39,XM_005246469.2,XM_011510977.2,XM_011510978.2,XM_017003830.1,XM_024452798.1	gene	group	mRNA	P18neat1WT-vs-P18neat1m6Amut	P18neat1WT	P18neat1m6Amut	Dw	1.05e-96	7.71e-95	-2.05686	P18neat1WT:P18neat1WT1,P18neat1WT2,P18neat1WT3	P18neat1WT:P18neat1WT1,P18neat1WT2,P18neat1WT3	3	3	24.5167	2210.33	1	25.3	24.35	23.9	2172	2318	2141	1	1	1	P18neat1m6Amut:P18neat1m6Amut3,P18neat1m6Amut2,P18neat1m6Amut1	P18neat1m6Amut:P18neat1m6Amut3,P18neat1m6Amut2,P18neat1m6Amut1	3	3	6.99333	201	1	6.32	8.08	6.58	184	225	194	1	1	1
10970	NM_006825.3,URS00004B25C5,URS00008C028C,URS00009BFE52,URS0000D5A1CE	gene	group	mRNA	P18neat1WT-vs-P18neat1m6Amut	P18neat1WT	P18neat1m6Amut	Dw	1.68e-96	1.23e-94	-1.63161	P18neat1WT:P18neat1WT1,P18neat1WT2,P18neat1WT3	P18neat1WT:P18neat1WT1,P18neat1WT2,P18neat1WT3	3	3	95.1333	3514.71	1	99.46	87.39	98.55	3364	3511	3669.14	1	1	1	P18neat1m6Amut:P18neat1m6Amut3,P18neat1m6Amut2,P18neat1m6Amut1	P18neat1m6Amut:P18neat1m6Amut3,P18neat1m6Amut2,P18neat1m6Amut1	3	3	35.82	430.103	1	33.65	38.92	34.89	434.31	416	440	1	1	1
220972	NM_001002266.2,NM_001282866.1,NM_145021.5,URS00008B6CEF,URS00008B90B6,URS00008BC137,URS00009C1FFC,XM_005271804.3,XM_006717704.2,XM_011539492.3,XM_011539495.1,XR_246519.3	gene	group	mRNA	P18neat1WT-vs-P18neat1m6Amut	P18neat1WT	P18neat1m6Amut	Up	1.69e-96	1.23e-94	5.4168	P18neat1WT:P18neat1WT1,P18neat1WT2,P18neat1WT3	P18neat1WT:P18neat1WT1,P18neat1WT2,P18neat1WT3	3	3	1.11	15	1	0.56	1.88	0.89	14	20	11	1	1	1	P18neat1m6Amut:P18neat1m6Amut3,P18neat1m6Amut2,P18neat1m6Amut1	P18neat1m6Amut:P18neat1m6Amut3,P18neat1m6Amut2,P18neat1m6Amut1	3	3	13.4	242.4	1	14.5	12.67	13.03	265	226.2	236	1	1	1
51560	BGIR9606_287168,BGIR9606_291539,NM_016577.3,URS00008B660C,XM_011512893.2	gene	group	mRNA	P18neat1WT-vs-P18neat1m6Amut	P18neat1WT	P18neat1m6Amut	Up	1.79e-96	1.3e-94	4.17337	P18neat1WT:P18neat1WT1,P18neat1WT2,P18neat1WT3	P18neat1WT:P18neat1WT1,P18neat1WT2,P18neat1WT3	3	3	0.533333	33.6667	1	0.55	0.51	0.54	36	31	34	1	1	1	P18neat1m6Amut:P18neat1m6Amut3,P18neat1m6Amut2,P18neat1m6Amut1	P18neat1m6Amut:P18neat1m6Amut3,P18neat1m6Amut2,P18neat1m6Amut1	3	3	8.10667	230.333	1	8.34	7.84	8.14	239	214	238	1	1	1
1832	NM_001008844.2,NM_001319034.1,NM_004415.3	gene	group	mRNA	P18neat1WT-vs-P18neat1m6Amut	P18neat1WT	P18neat1m6Amut	Up	2.01e-96	1.47e-94	10.7309	P18neat1WT:P18neat1WT1,P18neat1WT2,P18neat1WT3	P18neat1WT:P18neat1WT1,P18neat1WT2,P18neat1WT3	3	3	0.02	2.66667	1	0.02	0.03	0.01	2	5	1	1	1	1	P18neat1m6Amut:P18neat1m6Amut3,P18neat1m6Amut2,P18neat1m6Amut1	P18neat1m6Amut:P18neat1m6Amut3,P18neat1m6Amut2,P18neat1m6Amut1	3	3	36.84	1715.66	1	38.13	36.94	35.45	1811	1646.97	1689	1	1	1
101929234	BGIR9606_338078,BGIR9606_338080,NR_110304.1,URS0000D56EBA,URS0000D580DD,URS0000D58EF4,URS0000D59533,URS0000D5A086,URS0000D5ACCC,URS0000D5B24A,URS0000D5C70C,URS0000D5D369	gene	group	lncRNA	P18neat1WT-vs-P18neat1m6Amut	P18neat1WT	P18neat1m6Amut	Dw	3.8e-96	2.76e-94	-2.76825	P18neat1WT:P18neat1WT1,P18neat1WT2,P18neat1WT3	P18neat1WT:P18neat1WT1,P18neat1WT2,P18neat1WT3	3	3	8.79667	1307.64	1	8.28	9.22	8.89	1296.5	1342.7	1283.73	1	1	1	P18neat1m6Amut:P18neat1m6Amut3,P18neat1m6Amut2,P18neat1m6Amut1	P18neat1m6Amut:P18neat1m6Amut3,P18neat1m6Amut2,P18neat1m6Amut1	3	3	2.54333	73.13	1	2.7	1.98	2.95	74.38	75.79	69.22	1	1	1
4524	NM_001330358.1,NM_005957.4,URS00008BD8DF,XM_005263460.5,XM_005263462.4,XM_005263463.4,XM_011541495.3,XM_011541496.3,XM_017001328.2,XM_024447198.1,XR_002956640.1	gene	group	mRNA	P18neat1WT-vs-P18neat1m6Amut	P18neat1WT	P18neat1m6Amut	Up	7.76e-96	5.63e-94	2.49464	P18neat1WT:P18neat1WT1,P18neat1WT2,P18neat1WT3	P18neat1WT:P18neat1WT1,P18neat1WT2,P18neat1WT3	3	3	3.04333	204.97	1	3.03	3.34	2.76	193.42	236	185.49	1	1	1	P18neat1m6Amut:P18neat1m6Amut3,P18neat1m6Amut2,P18neat1m6Amut1	P18neat1m6Amut:P18neat1m6Amut3,P18neat1m6Amut2,P18neat1m6Amut1	3	3	19.4	436.613	1	19.61	18.15	20.44	422.19	409.5	478.15	1	1	1
79158	BGIR9606_347975,BGIR9606_351217,NM_024312.4,URS00008BEFE5,XM_006719593.3,XM_011538731.2,XM_017019961.1,XM_017019962.2	gene	group	mRNA	P18neat1WT-vs-P18neat1m6Amut	P18neat1WT	P18neat1m6Amut	Up	8.79e-96	6.36e-94	1.55956	P18neat1WT:P18neat1WT1,P18neat1WT2,P18neat1WT3	P18neat1WT:P18neat1WT1,P18neat1WT2,P18neat1WT3	3	3	11.1533	947.2	1	11.58	11.45	10.43	958.18	1011.95	871.47	1	1	1	P18neat1m6Amut:P18neat1m6Amut3,P18neat1m6Amut2,P18neat1m6Amut1	P18neat1m6Amut:P18neat1m6Amut3,P18neat1m6Amut2,P18neat1m6Amut1	3	3	42.5333	1056.75	1	44.19	42.74	40.67	1081.59	1029.57	1059.08	1	1	1
BGIG9606_48414	URS000005E05F,URS00008BEDD9,URS0000D595FD,URS0000D5B1F4	gene	group	mRNA	P18neat1WT-vs-P18neat1m6Amut	P18neat1WT	P18neat1m6Amut	Dw	1.23e-95	8.86e-94	-4.15331	P18neat1WT:P18neat1WT1,P18neat1WT2,P18neat1WT3	P18neat1WT:P18neat1WT1,P18neat1WT2,P18neat1WT3	3	3	9.80333	1435.31	1	11.27	8.23	9.91	1603.66	1252.79	1449.47	1	1	1	P18neat1m6Amut:P18neat1m6Amut3,P18neat1m6Amut2,P18neat1m6Amut1	P18neat1m6Amut:P18neat1m6Amut3,P18neat1m6Amut2,P18neat1m6Amut1	3	3	0.836667	31.31	1	0.81	1.15	0.55	26.78	35.72	31.43	1	1	1
58191	NM_001100812.1,NM_022059.3	gene	group	mRNA	P18neat1WT-vs-P18neat1m6Amut	P18neat1WT	P18neat1m6Amut	Up	2.43e-95	1.75e-93	4.39035	P18neat1WT:P18neat1WT1,P18neat1WT2,P18neat1WT3	P18neat1WT:P18neat1WT1,P18neat1WT2,P18neat1WT3	3	3	0.923333	31.3333	1	0.98	0.72	1.07	35	23	36	1	1	1	P18neat1m6Amut:P18neat1m6Amut3,P18neat1m6Amut2,P18neat1m6Amut1	P18neat1m6Amut:P18neat1m6Amut3,P18neat1m6Amut2,P18neat1m6Amut1	3	3	22.7067	249.667	1	20.4	21.63	26.09	231	236	282	1	1	1
2235	NM_000140.3,NM_001012515.2,XM_011525881.1,XM_011525882.2,XM_017025614.2	gene	group	mRNA	P18neat1WT-vs-P18neat1m6Amut	P18neat1WT	P18neat1m6Amut	Up	2.79e-95	2.01e-93	1.81985	P18neat1WT:P18neat1WT1,P18neat1WT2,P18neat1WT3	P18neat1WT:P18neat1WT1,P18neat1WT2,P18neat1WT3	3	3	10.3233	500.34	1	10.57	10.2	10.2	487	521	493.02	1	1	1	P18neat1m6Amut:P18neat1m6Amut3,P18neat1m6Amut2,P18neat1m6Amut1	P18neat1m6Amut:P18neat1m6Amut3,P18neat1m6Amut2,P18neat1m6Amut1	3	3	42.99	669.02	1	40.86	43	45.11	641.06	658	708	1	1	1
641455	NM_001145442.1	gene	group	mRNA	P18neat1WT-vs-P18neat1m6Amut	P18neat1WT	P18neat1m6Amut	Up	3.14e-95	2.26e-93	4.51579	P18neat1WT:P18neat1WT1,P18neat1WT2,P18neat1WT3	P18neat1WT:P18neat1WT1,P18neat1WT2,P18neat1WT3	3	3	0.243333	26.5433	1	0.21	0.22	0.3	22.02	25.07	32.54	1	1	1	P18neat1m6Amut:P18neat1m6Amut3,P18neat1m6Amut2,P18neat1m6Amut1	P18neat1m6Amut:P18neat1m6Amut3,P18neat1m6Amut2,P18neat1m6Amut1	3	3	6.69667	228.73	1	6.45	6.52	7.12	221.94	214.01	250.24	1	1	1
9966	NM_001204344.1,NM_005118.3	gene	group	mRNA	P18neat1WT-vs-P18neat1m6Amut	P18neat1WT	P18neat1m6Amut	Up	3.59e-95	2.57e-93	6.54014	P18neat1WT:P18neat1WT1,P18neat1WT2,P18neat1WT3	P18neat1WT:P18neat1WT1,P18neat1WT2,P18neat1WT3	3	3	0.08	8.64667	1	0.08	0.07	0.09	8.6	8	9.34	1	1	1	P18neat1m6Amut:P18neat1m6Amut3,P18neat1m6Amut2,P18neat1m6Amut1	P18neat1m6Amut:P18neat1m6Amut3,P18neat1m6Amut2,P18neat1m6Amut1	3	3	8.59	294.013	1	8.22	8.84	8.71	284.05	290.98	307.01	1	1	1
2495	NM_002032.2,URS00008C01AB	gene	group	mRNA	P18neat1WT-vs-P18neat1m6Amut	P18neat1WT	P18neat1m6Amut	Dw	4.63e-95	3.32e-93	-1.49529	P18neat1WT:P18neat1WT1,P18neat1WT2,P18neat1WT3	P18neat1WT:P18neat1WT1,P18neat1WT2,P18neat1WT3	3	3	3396.16	64990.5	1	3164.64	3233.76	3790.08	58272.7	64536.5	72162.4	1	1	1	P18neat1m6Amut:P18neat1m6Amut3,P18neat1m6Amut2,P18neat1m6Amut1	P18neat1m6Amut:P18neat1m6Amut3,P18neat1m6Amut2,P18neat1m6Amut1	3	3	1454.87	8743.4	1	1476.58	1411.78	1476.26	8929.69	8148.32	9152.2	1	1	1
101928669	BGIR9606_392467,BGIR9606_392470,URS00009B614C,XR_001756106.1,XR_001756107.1,XR_001756108.1,XR_001756109.2,XR_001756110.1,XR_001756111.1,XR_001756112.1,XR_001756113.1,XR_001756114.2,XR_001756115.1,XR_001756116.1,XR_001756117.1,XR_001756118.1	gene	group	lncRNA	P18neat1WT-vs-P18neat1m6Amut	P18neat1WT	P18neat1m6Amut	Up	5.16e-95	3.69e-93	1.9821	P18neat1WT:P18neat1WT1,P18neat1WT2,P18neat1WT3	P18neat1WT:P18neat1WT1,P18neat1WT2,P18neat1WT3	3	3	15.9433	596.507	1	14.72	16.08	17.03	530.67	616.97	641.88	1	1	1	P18neat1m6Amut:P18neat1m6Amut3,P18neat1m6Amut2,P18neat1m6Amut1	P18neat1m6Amut:P18neat1m6Amut3,P18neat1m6Amut2,P18neat1m6Amut1	3	3	77.4	890.983	1	79.35	84	68.85	943.73	899.78	829.44	1	1	1
59339	NM_021623.1,URS000026A5AC,URS00008B279E,URS00008B95CC,XM_011544605.3,XM_011544606.2,XM_011544607.3,XM_017013719.2,XM_017013720.2,XM_024447227.1	gene	group	mRNA	P18neat1WT-vs-P18neat1m6Amut	P18neat1WT	P18neat1m6Amut	Dw	5.88e-95	4.2e-93	-3.45295	P18neat1WT:P18neat1WT1,P18neat1WT2,P18neat1WT3	P18neat1WT:P18neat1WT1,P18neat1WT2,P18neat1WT3	3	3	13.5033	1213.75	1	14.83	13.3	12.38	1287.74	1246.33	1107.19	1	1	1	P18neat1m6Amut:P18neat1m6Amut3,P18neat1m6Amut2,P18neat1m6Amut1	P18neat1m6Amut:P18neat1m6Amut3,P18neat1m6Amut2,P18neat1m6Amut1	3	3	1.61667	42.1667	1	1.67	1.5	1.68	43	40.48	43.02	1	1	1
546	BGIR9606_390664,BGIR9606_390678,NM_000489.4,NM_138270.3,URS00008B4054,URS00009B3C80,URS00009B574F,URS00009B91AC,XM_005262153.5,XM_005262154.5,XM_005262155.4,XM_005262156.4,XM_005262157.5,XM_006724666.4,XM_006724667.3,XM_006724668.3,XM_017029601.2,XM_017029602.1,XM_017029603.1,XM_017029604.2,XM_017029605.1,XM_017029606.2,XM_017029607.2,XM_017029608.2,XM_017029609.1,XM_017029610.1,XM_017029611.1,XR…	gene	group	mRNA	P18neat1WT-vs-P18neat1m6Amut	P18neat1WT	P18neat1m6Amut	Dw	6.11e-95	4.36e-93	-1.4873	P18neat1WT:P18neat1WT1,P18neat1WT2,P18neat1WT3	P18neat1WT:P18neat1WT1,P18neat1WT2,P18neat1WT3	3	3	28.73	3836	1	28.72	28.25	29.22	3772.01	3967	3769	1	1	1	P18neat1m6Amut:P18neat1m6Amut3,P18neat1m6Amut2,P18neat1m6Amut1	P18neat1m6Amut:P18neat1m6Amut3,P18neat1m6Amut2,P18neat1m6Amut1	3	3	13.8367	518.327	1	11.83	14.64	15.04	501	544.98	509	1	1	1
9750	BGIR9606_308934,BGIR9606_312256,NM_001286445.2,NM_001286446.2,NM_001286447.1,NM_001346031.1,NM_001346032.1,NM_014722.4,NM_015864.3,URS0000330EF7,URS00008B55E7,URS00008BD603,URS00008C0F8F,URS00009B408F,URS00009C56FC,URS0000D57274,XM_006715275.2,XM_006715279.2,XM_006715281.3,XM_011515007.1,XM_011515008.2,XM_011515009.1,XM_011515012.1,XM_017011523.1,XM_017011524.1,XM_017011525.1,XM_017011526.1,XM_01…	gene	group	mRNA	P18neat1WT-vs-P18neat1m6Amut	P18neat1WT	P18neat1m6Amut	Up	6.83e-95	4.87e-93	7.21051	P18neat1WT:P18neat1WT1,P18neat1WT2,P18neat1WT3	P18neat1WT:P18neat1WT1,P18neat1WT2,P18neat1WT3	3	3	0.246667	6.99667	1	0.06	0.44	0.24	2	7.99	11	1	1	1	P18neat1m6Amut:P18neat1m6Amut3,P18neat1m6Amut2,P18neat1m6Amut1	P18neat1m6Amut:P18neat1m6Amut3,P18neat1m6Amut2,P18neat1m6Amut1	3	3	21.6467	374	1	24.97	20.23	19.74	420	328	374	1	1	1
83543	NM_001185095.1,NM_001185096.1,NM_031426.3,NR_033701.1,XM_017015177.1	gene	group	mRNA	P18neat1WT-vs-P18neat1m6Amut	P18neat1WT	P18neat1m6Amut	Up	8.32e-95	5.92e-93	8.0018	P18neat1WT:P18neat1WT1,P18neat1WT2,P18neat1WT3	P18neat1WT:P18neat1WT1,P18neat1WT2,P18neat1WT3	3	3	0.0933333	5	1	0.04	0.11	0.13	2	6	7	1	1	1	P18neat1m6Amut:P18neat1m6Amut3,P18neat1m6Amut2,P18neat1m6Amut1	P18neat1m6Amut:P18neat1m6Amut3,P18neat1m6Amut2,P18neat1m6Amut1	3	3	27.8267	485.333	1	27.64	27.16	28.68	486	455	515	1	1	1
3486	BGIR9606_320113,NM_000598.4,NM_001013398.1	gene	group	mRNA	P18neat1WT-vs-P18neat1m6Amut	P18neat1WT	P18neat1m6Amut	Up	1.02e-94	7.27e-93	3.2695	P18neat1WT:P18neat1WT1,P18neat1WT2,P18neat1WT3	P18neat1WT:P18neat1WT1,P18neat1WT2,P18neat1WT3	3	3	2.14667	88	1	2.49	1.65	2.3	96	72	96	1	1	1	P18neat1m6Amut:P18neat1m6Amut3,P18neat1m6Amut2,P18neat1m6Amut1	P18neat1m6Amut:P18neat1m6Amut3,P18neat1m6Amut2,P18neat1m6Amut1	3	3	26.5433	322.333	1	28.01	25.85	25.77	338	308	321	1	1	1
23532	NM_001291715.1,NM_001291716.1,NM_001291717.1,NM_001291719.1,NM_001318126.1,NM_001318127.1,NM_006115.4,NM_206953.2,NM_206954.2,NM_206955.2,NM_206956.2,XM_011530034.3	gene	group	mRNA	P18neat1WT-vs-P18neat1m6Amut	P18neat1WT	P18neat1m6Amut	Up	1.24e-94	8.77e-93	2.63994	P18neat1WT:P18neat1WT1,P18neat1WT2,P18neat1WT3	P18neat1WT:P18neat1WT1,P18neat1WT2,P18neat1WT3	3	3	5.97333	213.667	1	7.28	5.34	5.3	247	201	193	1	1	1	P18neat1m6Amut:P18neat1m6Amut3,P18neat1m6Amut2,P18neat1m6Amut1	P18neat1m6Amut:P18neat1m6Amut3,P18neat1m6Amut2,P18neat1m6Amut1	3	3	44.17	505.667	1	40.39	45	47.12	477	492	548	1	1	1
56681	NM_001142648.1,NM_020150.4	gene	group	mRNA	P18neat1WT-vs-P18neat1m6Amut	P18neat1WT	P18neat1m6Amut	Dw	3.57e-94	2.53e-92	-1.44331	P18neat1WT:P18neat1WT1,P18neat1WT2,P18neat1WT3	P18neat1WT:P18neat1WT1,P18neat1WT2,P18neat1WT3	3	3	95.84	4630.67	1	92.8	95.48	99.24	4329	4795	4768	1	1	1	P18neat1m6Amut:P18neat1m6Amut3,P18neat1m6Amut2,P18neat1m6Amut1	P18neat1m6Amut:P18neat1m6Amut3,P18neat1m6Amut2,P18neat1m6Amut1	3	3	42.5067	644.667	1	44.09	43.73	39.7	675	638	621	1	1	1
5567	NM_001242857.2,NM_001242858.2,NM_001242859.2,NM_001242860.2,NM_001242861.2,NM_001242862.2,NM_001300915.1,NM_001300916.1,NM_001300917.1,NM_002731.3,NM_182948.3,NM_207578.2,URS00008B2C47,URS00008B6704,URS00008BA3C0,URS00008C380D,XM_005271015.3,XM_005271016.1,XM_005271017.3,XM_005271018.4,XM_005271019.1,XM_005271020.2,XM_006710758.2,XM_017001706.1,XM_017001707.1,XM_017001708.2,XM_017001709.1,XM_0170…	gene	group	mRNA	P18neat1WT-vs-P18neat1m6Amut	P18neat1WT	P18neat1m6Amut	Up	4.36e-94	3.08e-92	1.73404	P18neat1WT:P18neat1WT1,P18neat1WT2,P18neat1WT3	P18neat1WT:P18neat1WT1,P18neat1WT2,P18neat1WT3	3	3	11.0367	652.333	1	11.22	10.45	11.44	680	658	619	1	1	1	P18neat1m6Amut:P18neat1m6Amut3,P18neat1m6Amut2,P18neat1m6Amut1	P18neat1m6Amut:P18neat1m6Amut3,P18neat1m6Amut2,P18neat1m6Amut1	3	3	41.7567	822.667	1	42.38	42.8	40.09	820	792	856	1	1	1
8301	BGIR9606_341537,BGIR9606_344722,NM_001008660.2,NM_001206946.1,NM_001206947.1,NM_007166.3,URS00008BD825,URS00008BDD95,URS00009B3FDD,URS00009BD607,URS00009BDFD3,URS00009C086F,URS0000D57755,XM_005274322.3,XM_005274323.3,XM_005274324.3,XM_005274325.3,XM_005274326.3,XM_005274327.3,XM_005274328.3,XM_005274329.4,XM_005274330.3,XM_005274331.3,XM_005274332.3,XM_005274333.3,XM_005274334.3,XM_005274335.3,XM…	gene	group	mRNA	P18neat1WT-vs-P18neat1m6Amut	P18neat1WT	P18neat1m6Amut	Up	1.01e-93	7.12e-92	1.88075	P18neat1WT:P18neat1WT1,P18neat1WT2,P18neat1WT3	P18neat1WT:P18neat1WT1,P18neat1WT2,P18neat1WT3	3	3	10.29	567.667	1	10.23	10.27	10.37	546	586	571	1	1	1	P18neat1m6Amut:P18neat1m6Amut3,P18neat1m6Amut2,P18neat1m6Amut1	P18neat1m6Amut:P18neat1m6Amut3,P18neat1m6Amut2,P18neat1m6Amut1	3	3	46.5367	791	1	48.01	49.52	42.08	820	821	732	1	1	1
8870	NM_003897.3	gene	group	mRNA	P18neat1WT-vs-P18neat1m6Amut	P18neat1WT	P18neat1m6Amut	Dw	1.35e-93	9.51e-92	-4.71196	P18neat1WT:P18neat1WT1,P18neat1WT2,P18neat1WT3	P18neat1WT:P18neat1WT1,P18neat1WT2,P18neat1WT3	3	3	72.82	1407.67	1	63.5	69.73	85.23	1180.31	1404.67	1638.02	1	1	1	P18neat1m6Amut:P18neat1m6Amut3,P18neat1m6Amut2,P18neat1m6Amut1	P18neat1m6Amut:P18neat1m6Amut3,P18neat1m6Amut2,P18neat1m6Amut1	3	3	3.42	20.6533	1	4.61	3.49	2.16	28.15	20.32	13.49	1	1	1
653080	NR_146391.1,URS00008C2E88,URS0000A83317,URS0000A8D6A4,URS0000D58388,URS0000D599F5,URS0000D5A4BC	gene	group	mRNA	P18neat1WT-vs-P18neat1m6Amut	P18neat1WT	P18neat1m6Amut	Up	1.55e-93	1.09e-91	2.70341	P18neat1WT:P18neat1WT1,P18neat1WT2,P18neat1WT3	P18neat1WT:P18neat1WT1,P18neat1WT2,P18neat1WT3	3	3	6.59	168.327	1	7.51	6.15	6.11	187.59	162.65	154.74	1	1	1	P18neat1m6Amut:P18neat1m6Amut3,P18neat1m6Amut2,P18neat1m6Amut1	P18neat1m6Amut:P18neat1m6Amut3,P18neat1m6Amut2,P18neat1m6Amut1	3	3	45.0667	414.317	1	49.26	46.88	39.06	442.47	409.29	391.19	1	1	1
50807	NM_001247996.1,NM_018482.3,URS00008B298E,URS00008B852C,URS00009B9454,URS00009BD478,URS00009BFCB7,URS0000D571C3,XM_005250925.1,XM_006716563.3,XM_006716564.1,XM_006716565.3,XM_006716566.1,XM_011517052.2,XM_011517053.1,XM_017013467.2,XM_017013468.1,XM_017013469.1	gene	group	mRNA	P18neat1WT-vs-P18neat1m6Amut	P18neat1WT	P18neat1m6Amut	Dw	1.67e-93	1.17e-91	-1.47547	P18neat1WT:P18neat1WT1,P18neat1WT2,P18neat1WT3	P18neat1WT:P18neat1WT1,P18neat1WT2,P18neat1WT3	3	3	39.25	3282.48	1	41.73	38.73	37.29	3257.99	3433.98	3155.46	1	1	1	P18neat1m6Amut:P18neat1m6Amut3,P18neat1m6Amut2,P18neat1m6Amut1	P18neat1m6Amut:P18neat1m6Amut3,P18neat1m6Amut2,P18neat1m6Amut1	3	3	15.5433	447.623	1	15.87	14.83	15.93	458	428.92	455.95	1	1	1
11076	BGIR9606_304513,BGIR9606_304519,BGIR9606_304521,NM_007030.2,URS0000D5C993,XM_005248237.3,XM_017008993.1,XM_024454346.1	gene	group	mRNA	P18neat1WT-vs-P18neat1m6Amut	P18neat1WT	P18neat1m6Amut	Up	2.12e-93	1.49e-91	2.95995	P18neat1WT:P18neat1WT1,P18neat1WT2,P18neat1WT3	P18neat1WT:P18neat1WT1,P18neat1WT2,P18neat1WT3	3	3	1.71	120	1	1.94	1.98	1.21	123	143	94	1	1	1	P18neat1m6Amut:P18neat1m6Amut3,P18neat1m6Amut2,P18neat1m6Amut1	P18neat1m6Amut:P18neat1m6Amut3,P18neat1m6Amut2,P18neat1m6Amut1	3	3	13.9867	353.293	1	14.18	13.74	14.04	358	337	364.88	1	1	1
554202	BGIR9606_328388,NR_027054.2,NR_152877.1,NR_152878.1,NR_152879.1,URS00008B23F3,URS00008B2E65,URS00008BBBFD,URS0000D57315,URS0000D57C7D,URS0000D58D30,URS0000D58E6C,URS0000D5A4BD,URS0000D5A7DF,URS0000D5BC55,URS0000D5C2E9,URS0000D5C5D3,URS0000D5CE9B	gene	group	lncRNA	P18neat1WT-vs-P18neat1m6Amut	P18neat1WT	P18neat1m6Amut	Dw	2.62e-93	1.83e-91	-11.2516	P18neat1WT:P18neat1WT1,P18neat1WT2,P18neat1WT3	P18neat1WT:P18neat1WT1,P18neat1WT2,P18neat1WT3	3	3	80.7	15017.4	1	74.75	79.24	88.11	13887.9	15237.2	15927	1	1	1	P18neat1m6Amut:P18neat1m6Amut3,P18neat1m6Amut2,P18neat1m6Amut1	P18neat1m6Amut:P18neat1m6Amut3,P18neat1m6Amut2	3	2	0.02	2.33333	1	0.01	0.05	0	1	6	0	1	1	0
57613	NM_020853.1	gene	group	mRNA	P18neat1WT-vs-P18neat1m6Amut	P18neat1WT	P18neat1m6Amut	Up	5.3e-93	3.7e-91	2.55202	P18neat1WT:P18neat1WT1,P18neat1WT2,P18neat1WT3	P18neat1WT:P18neat1WT1,P18neat1WT2,P18neat1WT3	3	3	3.02	230.407	1	2.91	2.61	3.54	215	207.22	269	1	1	1	P18neat1m6Amut:P18neat1m6Amut3,P18neat1m6Amut2,P18neat1m6Amut1	P18neat1m6Amut:P18neat1m6Amut3,P18neat1m6Amut2,P18neat1m6Amut1	3	3	21.37	512.967	1	21.26	21.66	21.19	515	499.9	524	1	1	1
51305	BGIR9606_327619,NM_001282534.1,NR_104210.1,URS00008B839D,URS00008B9D35,URS00008BBFB8,XM_011517101.2,XM_011517102.2,XM_011517103.2,XM_017013530.1,XM_017013531.1	gene	group	mRNA	P18neat1WT-vs-P18neat1m6Amut	P18neat1WT	P18neat1m6Amut	Dw	5.53e-93	3.86e-91	-7.57072	P18neat1WT:P18neat1WT1,P18neat1WT2,P18neat1WT3	P18neat1WT:P18neat1WT1,P18neat1WT2,P18neat1WT3	3	3	35.89	2680	1	36.94	38.42	32.31	2675	2926.99	2438	1	1	1	P18neat1m6Amut:P18neat1m6Amut3,P18neat1m6Amut2,P18neat1m6Amut1	P18neat1m6Amut:P18neat1m6Amut3,P18neat1m6Amut2,P18neat1m6Amut1	3	3	1.14333	5.33333	1	1.14	0.82	1.47	4	5	7	1	1	1
28969	BGIR9606_315448,NM_001159767.1,NM_014038.2,NR_027624.1,URS00009BD381,URS00009C5965,XM_006715706.2,XM_006715707.1,XM_006715708.1,XM_024446735.1	gene	group	mRNA	P18neat1WT-vs-P18neat1m6Amut	P18neat1WT	P18neat1m6Amut	Dw	7e-93	4.87e-91	-1.75112	P18neat1WT:P18neat1WT1,P18neat1WT2,P18neat1WT3	P18neat1WT:P18neat1WT1,P18neat1WT2,P18neat1WT3	3	3	90.4433	2667	1	93.33	87.03	90.97	2657	2678	2666	1	1	1	P18neat1m6Amut:P18neat1m6Amut3,P18neat1m6Amut2,P18neat1m6Amut1	P18neat1m6Amut:P18neat1m6Amut3,P18neat1m6Amut2,P18neat1m6Amut1	3	3	32.6167	300.333	1	30.34	34.3	33.21	282	303	316	1	1	1
2131	NM_000127.2,URS00008B6E78,URS00008BE813	gene	group	mRNA	P18neat1WT-vs-P18neat1m6Amut	P18neat1WT	P18neat1m6Amut	Dw	7.39e-93	5.14e-91	-2.80097	P18neat1WT:P18neat1WT1,P18neat1WT2,P18neat1WT3	P18neat1WT:P18neat1WT1,P18neat1WT2,P18neat1WT3	3	3	28.3467	1440.67	1	26.3	27.59	31.15	1318	1442	1562	1	1	1	P18neat1m6Amut:P18neat1m6Amut3,P18neat1m6Amut2,P18neat1m6Amut1	P18neat1m6Amut:P18neat1m6Amut3,P18neat1m6Amut2,P18neat1m6Amut1	3	3	5.13333	78.3333	1	5.47	5.16	4.77	81	77	77	1	1	1
7846	NM_001270399.1,NM_001270400.1,NM_006009.3,URS00008B6A1A,URS00008C0760	gene	group	mRNA	P18neat1WT-vs-P18neat1m6Amut	P18neat1WT	P18neat1m6Amut	Dw	7.55e-93	5.24e-91	-4.36825	P18neat1WT:P18neat1WT1,P18neat1WT2,P18neat1WT3	P18neat1WT:P18neat1WT1,P18neat1WT2,P18neat1WT3	3	3	35.7333	1090.7	1	37.66	35.85	33.69	1107.18	1139.12	1025.81	1	1	1	P18neat1m6Amut:P18neat1m6Amut3,P18neat1m6Amut2,P18neat1m6Amut1	P18neat1m6Amut:P18neat1m6Amut3,P18neat1m6Amut2,P18neat1m6Amut1	3	3	2.09	20.44	1	2.27	1.98	2.02	22.31	18.07	20.94	1	1	1
57571	NM_001166222.1,NM_020811.1,XM_011545191.2,XM_017018054.1,XM_017018055.2	gene	group	mRNA	P18neat1WT-vs-P18neat1m6Amut	P18neat1WT	P18neat1m6Amut	Up	8.57e-93	5.93e-91	3.40415	P18neat1WT:P18neat1WT1,P18neat1WT2,P18neat1WT3	P18neat1WT:P18neat1WT1,P18neat1WT2,P18neat1WT3	3	3	0.653333	62.3333	1	0.63	0.67	0.66	58	67	62	1	1	1	P18neat1m6Amut:P18neat1m6Amut3,P18neat1m6Amut2,P18neat1m6Amut1	P18neat1m6Amut:P18neat1m6Amut3,P18neat1m6Amut2,P18neat1m6Amut1	3	3	8.56667	249.783	1	8.34	9.15	8.21	247.35	253	249	1	1	1
6662	NM_000346.3	gene	group	mRNA	P18neat1WT-vs-P18neat1m6Amut	P18neat1WT	P18neat1m6Amut	Dw	1.03e-92	7.09e-91	-3.96071	P18neat1WT:P18neat1WT1,P18neat1WT2,P18neat1WT3	P18neat1WT:P18neat1WT1,P18neat1WT2,P18neat1WT3	3	3	21.1433	1342.33	1	24.1	20.13	19.2	1481	1331	1215	1	1	1	P18neat1m6Amut:P18neat1m6Amut3,P18neat1m6Amut2,P18neat1m6Amut1	P18neat1m6Amut:P18neat1m6Amut3,P18neat1m6Amut2,P18neat1m6Amut1	3	3	1.64333	32.6667	1	1.88	2.08	0.97	38	40	20	1	1	1
3181	NM_002137.3,NM_031243.2,URS00009B2A66,URS00009B3414,URS00009BCB44,URS00009C1071,URS00009C3E4E,XM_005249729.1,XM_017012109.2,XM_017012110.2,XR_001744662.1,XR_001744663.1,XR_001744664.1,XR_001744665.1,XR_001744666.2,XR_001744667.2,XR_001744668.2,XR_001744669.2,XR_001744670.2,XR_001744671.2,XR_001744672.2,XR_001744673.2,XR_001744674.2,XR_001744675.1,XR_002956424.1,XR_002956425.1,XR_242076.1,XR_24207…	gene	group	mRNA	P18neat1WT-vs-P18neat1m6Amut	P18neat1WT	P18neat1m6Amut	Dw	1.79e-92	1.23e-90	-1.09656	P18neat1WT:P18neat1WT1,P18neat1WT2,P18neat1WT3	P18neat1WT:P18neat1WT1,P18neat1WT2,P18neat1WT3	3	3	342.89	7207.33	1	353.02	331.07	344.58	7140	7541	6941	1	1	1	P18neat1m6Amut:P18neat1m6Amut3,P18neat1m6Amut2,P18neat1m6Amut1	P18neat1m6Amut:P18neat1m6Amut3,P18neat1m6Amut2,P18neat1m6Amut1	3	3	169.887	1276.67	1	169.61	154.32	185.73	1275	1230	1325	1	1	1
3106	NM_005514.7,URS00008B22B1,URS00008B70C9,URS00008BD4E9,URS00009AFC30,URS00009B00BD,URS00009B0B26,URS00009BB185,URS00009BBC7F,URS0000D5A023	gene	group	mRNA	P18neat1WT-vs-P18neat1m6Amut	P18neat1WT	P18neat1m6Amut	Up	2.26e-92	1.56e-90	6.85325	P18neat1WT:P18neat1WT1,P18neat1WT2,P18neat1WT3	P18neat1WT:P18neat1WT1,P18neat1WT2,P18neat1WT3	3	3	0.826667	7.92333	1	0.5	1.13	0.85	4.15	11.83	7.79	1	1	1	P18neat1m6Amut:P18neat1m6Amut3,P18neat1m6Amut2,P18neat1m6Amut1	P18neat1m6Amut:P18neat1m6Amut3,P18neat1m6Amut2,P18neat1m6Amut1	3	3	41.0033	321.1	1	43.31	43.86	35.84	339.78	330.61	292.91	1	1	1
3845	NM_004985.4,NM_033360.3,URS00007650B1,URS000076FFE4,XM_006719069.4,XM_011520653.3	gene	group	mRNA	P18neat1WT-vs-P18neat1m6Amut	P18neat1WT	P18neat1m6Amut	Up	2.91e-92	2e-90	2.057	P18neat1WT:P18neat1WT1,P18neat1WT2,P18neat1WT3	P18neat1WT:P18neat1WT1,P18neat1WT2,P18neat1WT3	3	3	3.89333	332.507	1	4.03	3.75	3.9	343	343.52	311	1	1	1	P18neat1m6Amut:P18neat1m6Amut3,P18neat1m6Amut2,P18neat1m6Amut1	P18neat1m6Amut:P18neat1m6Amut3,P18neat1m6Amut2,P18neat1m6Amut1	3	3	20.01	524	1	18.92	20.33	20.78	523	502	547	1	1	1
4218	BGIR9606_375889,NM_005370.4,URS00008B71F5,URS00009AEA86,XM_011528020.3	gene	group	mRNA	P18neat1WT-vs-P18neat1m6Amut	P18neat1WT	P18neat1m6Amut	Dw	3.07e-92	2.11e-90	-1.56954	P18neat1WT:P18neat1WT1,P18neat1WT2,P18neat1WT3	P18neat1WT:P18neat1WT1,P18neat1WT2,P18neat1WT3	3	3	85.6367	2860.15	1	85.88	84.5	86.53	2732.45	2961	2887	1	1	1	P18neat1m6Amut:P18neat1m6Amut3,P18neat1m6Amut2,P18neat1m6Amut1	P18neat1m6Amut:P18neat1m6Amut3,P18neat1m6Amut2,P18neat1m6Amut1	3	3	36.1867	365	1	35.51	35.73	37.32	356	355	384	1	1	1
4214	BGIR9606_301659,NM_005921.1,URS000012D956,URS00009B03C6,URS00009BF7CE,XM_017009484.1,XM_017009485.1,XR_001742068.2	gene	group	mRNA	P18neat1WT-vs-P18neat1m6Amut	P18neat1WT	P18neat1m6Amut	Up	3.38e-92	2.32e-90	3.59658	P18neat1WT:P18neat1WT1,P18neat1WT2,P18neat1WT3	P18neat1WT:P18neat1WT1,P18neat1WT2,P18neat1WT3	3	3	0.736667	56	1	0.64	1	0.57	56	61	51	1	1	1	P18neat1m6Amut:P18neat1m6Amut3,P18neat1m6Amut2,P18neat1m6Amut1	P18neat1m6Amut:P18neat1m6Amut3,P18neat1m6Amut2,P18neat1m6Amut1	3	3	9.41333	256.913	1	8.52	8.45	11.27	241	236.54	293.2	1	1	1
25992	BGIR9606_284201,NM_001080437.2,URS0000D5914F,URS0000D59F94,URS0000D5A5BA,URS0000D5A839,URS0000D5C32D,XM_011510931.2,XM_011510932.2,XM_011510933.2,XM_011510934.3,XM_011510937.2,XM_024452784.1,XR_001738694.1,XR_001738695.1,XR_002959254.1,XR_002959255.1,XR_002959256.1,XR_002959257.1,XR_002959258.1,XR_002959259.1,XR_002959260.1,XR_002959261.1,XR_002959262.1,XR_002959263.1	gene	group	mRNA	P18neat1WT-vs-P18neat1m6Amut	P18neat1WT	P18neat1m6Amut	Up	4.64e-92	3.18e-90	4.84208	P18neat1WT:P18neat1WT1,P18neat1WT2,P18neat1WT3	P18neat1WT:P18neat1WT1,P18neat1WT2,P18neat1WT3	3	3	0.19	25.5067	1	0.12	0.32	0.13	16.52	42.8	17.2	1	1	1	P18neat1m6Amut:P18neat1m6Amut3,P18neat1m6Amut2,P18neat1m6Amut1	P18neat1m6Amut:P18neat1m6Amut3,P18neat1m6Amut2,P18neat1m6Amut1	3	3	8.22667	270.31	1	7.67	9.68	7.33	281.54	279.85	249.54	1	1	1
6499	NM_006929.4,XM_011514815.3,XR_001743586.2,XR_926301.3	gene	group	mRNA	P18neat1WT-vs-P18neat1m6Amut	P18neat1WT	P18neat1m6Amut	Dw	6.57e-92	4.49e-90	-1.83504	P18neat1WT:P18neat1WT1,P18neat1WT2,P18neat1WT3	P18neat1WT:P18neat1WT1,P18neat1WT2,P18neat1WT3	3	3	46.9133	2921.3	1	43.61	47.58	49.55	2622.16	3085.87	3055.88	1	1	1	P18neat1m6Amut:P18neat1m6Amut3,P18neat1m6Amut2,P18neat1m6Amut1	P18neat1m6Amut:P18neat1m6Amut3,P18neat1m6Amut2,P18neat1m6Amut1	3	3	15.8367	310.627	1	15.72	15.18	16.61	300	287.99	343.89	1	1	1
9276	NM_004766.2,NR_023350.1,URS00009BBE06,XM_017007513.1,XM_024453831.1	gene	group	mRNA	P18neat1WT-vs-P18neat1m6Amut	P18neat1WT	P18neat1m6Amut	Dw	1.08e-91	7.35e-90	-1.44052	P18neat1WT:P18neat1WT1,P18neat1WT2,P18neat1WT3	P18neat1WT:P18neat1WT1,P18neat1WT2,P18neat1WT3	3	3	85.0467	4309.06	1	82.03	84.65	88.46	4027.02	4428.77	4471.38	1	1	1	P18neat1m6Amut:P18neat1m6Amut3,P18neat1m6Amut2,P18neat1m6Amut1	P18neat1m6Amut:P18neat1m6Amut3,P18neat1m6Amut2,P18neat1m6Amut1	3	3	37.5567	601.333	1	35.47	38.92	38.28	581	592	631	1	1	1
1512	NM_001319137.1,NM_004390.4,URS00009C4E4B,XM_005254181.2,XM_017021951.1,XM_017021952.2,XM_024449852.1,XM_024449853.1,XM_024449854.1,XM_024449855.1	gene	group	mRNA	P18neat1WT-vs-P18neat1m6Amut	P18neat1WT	P18neat1m6Amut	Up	1.26e-91	8.57e-90	7.34046	P18neat1WT:P18neat1WT1,P18neat1WT2,P18neat1WT3	P18neat1WT:P18neat1WT1,P18neat1WT2,P18neat1WT3	3	3	0.25	6	1	0.27	0.19	0.29	7	5	6	1	1	1	P18neat1m6Amut:P18neat1m6Amut3,P18neat1m6Amut2,P18neat1m6Amut1	P18neat1m6Amut:P18neat1m6Amut3,P18neat1m6Amut2,P18neat1m6Amut1	3	3	48.71	368.333	1	52.6	47.27	46.26	402	343	360	1	1	1
105369228	BGIR9606_305811,BGIR9606_305813,BGIR9606_305815,BGIR9606_305819,BGIR9606_305837,BGIR9606_305839,URS00008B488C,URS00008BE5B6,URS00008BFD6B,URS00008C1F17,URS00009B5ED5,URS0000A89945,URS0000D592D5,XR_001742417.1,XR_001756565.1	gene	group	lncRNA	P18neat1WT-vs-P18neat1m6Amut	P18neat1WT	P18neat1m6Amut	Up	1.51e-91	1.03e-89	1.45016	P18neat1WT:P18neat1WT1,P18neat1WT2,P18neat1WT3	P18neat1WT:P18neat1WT1,P18neat1WT2,P18neat1WT3	3	3	25.49	1653.95	1	23.71	26.48	26.28	1541.87	1732.92	1687.05	1	1	1	P18neat1m6Amut:P18neat1m6Amut3,P18neat1m6Amut2,P18neat1m6Amut1	P18neat1m6Amut:P18neat1m6Amut3,P18neat1m6Amut2,P18neat1m6Amut1	3	3	92.2933	1710.72	1	104.45	89.06	83.37	1859.29	1616.72	1656.14	1	1	1
26233	NM_012162.3,NM_024555.5	gene	group	mRNA	P18neat1WT-vs-P18neat1m6Amut	P18neat1WT	P18neat1m6Amut	Dw	1.71e-91	1.16e-89	-2.95597	P18neat1WT:P18neat1WT1,P18neat1WT2,P18neat1WT3	P18neat1WT:P18neat1WT1,P18neat1WT2,P18neat1WT3	3	3	45.9433	1305.96	1	48.39	47.9	41.54	1326.77	1417.91	1173.2	1	1	1	P18neat1m6Amut:P18neat1m6Amut3,P18neat1m6Amut2,P18neat1m6Amut1	P18neat1m6Amut:P18neat1m6Amut3,P18neat1m6Amut2,P18neat1m6Amut1	3	3	7.15333	63.9533	1	6.13	7.55	7.78	55	65	71.86	1	1	1
23596	NM_014322.2	gene	group	mRNA	P18neat1WT-vs-P18neat1m6Amut	P18neat1WT	P18neat1m6Amut	Dw	5.04e-91	3.42e-89	-4.32244	P18neat1WT:P18neat1WT1,P18neat1WT2,P18neat1WT3	P18neat1WT:P18neat1WT1,P18neat1WT2,P18neat1WT3	3	3	25.8667	1091.65	1	24.7	25.25	27.65	1006.12	1108.48	1160.36	1	1	1	P18neat1m6Amut:P18neat1m6Amut3,P18neat1m6Amut2,P18neat1m6Amut1	P18neat1m6Amut:P18neat1m6Amut3,P18neat1m6Amut2,P18neat1m6Amut1	3	3	1.60333	21.2167	1	1.35	1.71	1.75	18	21.79	23.86	1	1	1
57648	NM_001198972.1,NM_001198973.1,NM_020888.2,XM_006710791.3,XM_017001916.1,XM_017001917.1	gene	group	mRNA	P18neat1WT-vs-P18neat1m6Amut	P18neat1WT	P18neat1m6Amut	Up	5.07e-91	3.44e-89	1.94032	P18neat1WT:P18neat1WT1,P18neat1WT2,P18neat1WT3	P18neat1WT:P18neat1WT1,P18neat1WT2,P18neat1WT3	3	3	20.3233	1740.33	1	17.41	19.96	23.6	1431	1779	2011	1	1	1	P18neat1m6Amut:P18neat1m6Amut3,P18neat1m6Amut2,P18neat1m6Amut1	P18neat1m6Amut:P18neat1m6Amut3,P18neat1m6Amut2,P18neat1m6Amut1	3	3	94.8867	2530	1	94.26	93.55	96.85	2526	2395	2669	1	1	1
9980	NM_001320714.1,NM_005128.3,URS00008B2AE2,URS00008BA308,URS00008BC417,XM_017028509.1,XR_001754923.2,XR_937581.3	gene	group	mRNA	P18neat1WT-vs-P18neat1m6Amut	P18neat1WT	P18neat1m6Amut	Up	6.06e-91	4.1e-89	2.07343	P18neat1WT:P18neat1WT1,P18neat1WT2,P18neat1WT3	P18neat1WT:P18neat1WT1,P18neat1WT2,P18neat1WT3	3	3	3.56333	365.973	1	3.73	3.25	3.71	314.86	394.05	389.01	1	1	1	P18neat1m6Amut:P18neat1m6Amut3,P18neat1m6Amut2,P18neat1m6Amut1	P18neat1m6Amut:P18neat1m6Amut3,P18neat1m6Amut2,P18neat1m6Amut1	3	3	17.0533	582.663	1	17.93	16.94	16.29	593	557.99	597	1	1	1
83666	NM_001146102.1,NM_001146103.1,NM_001146104.1,NM_001146105.1,NM_001146106.1,NM_031458.2,XM_005247820.2,XM_011513218.1,XM_017007304.1,XM_017007305.2,XM_017007306.1,XR_001740305.1,XR_001740306.2,XR_001740307.1,XR_001740308.2,XR_001740309.2,XR_002959597.1	gene	group	mRNA	P18neat1WT-vs-P18neat1m6Amut	P18neat1WT	P18neat1m6Amut	Dw	6.37e-91	4.3e-89	-2.01636	P18neat1WT:P18neat1WT1,P18neat1WT2,P18neat1WT3	P18neat1WT:P18neat1WT1,P18neat1WT2,P18neat1WT3	3	3	32.95	2283.66	1	35.59	32.46	30.8	2398.36	2340.06	2112.56	1	1	1	P18neat1m6Amut:P18neat1m6Amut3,P18neat1m6Amut2,P18neat1m6Amut1	P18neat1m6Amut:P18neat1m6Amut3,P18neat1m6Amut2,P18neat1m6Amut1	3	3	11.0567	214.35	1	11.39	10.8	10.98	220.58	198	224.47	1	1	1
6692	NM_001032367.1,NM_003710.3,NM_181642.2,URS00008BC07D,XM_006720657.1,XM_011521957.2,XM_011521958.2	gene	group	mRNA	P18neat1WT-vs-P18neat1m6Amut	P18neat1WT	P18neat1m6Amut	Up	1.01e-90	6.82e-89	9.36598	P18neat1WT:P18neat1WT1,P18neat1WT2,P18neat1WT3	P18neat1WT:P18neat1WT1,P18neat1WT2,P18neat1WT3	3	3	0.17	3.33333	1	0.36	0.07	0.08	4	3	3	1	1	1	P18neat1m6Amut:P18neat1m6Amut3,P18neat1m6Amut2,P18neat1m6Amut1	P18neat1m6Amut:P18neat1m6Amut3,P18neat1m6Amut2,P18neat1m6Amut1	3	3	70.2467	832.993	1	70.35	71	69.39	847.98	815	836	1	1	1
80139	BGIR9606_325922,BGIR9606_325923,NM_025069.2,URS0000D5C499	gene	group	mRNA	P18neat1WT-vs-P18neat1m6Amut	P18neat1WT	P18neat1m6Amut	Up	1.13e-90	7.63e-89	1.59533	P18neat1WT:P18neat1WT1,P18neat1WT2,P18neat1WT3	P18neat1WT:P18neat1WT1,P18neat1WT2,P18neat1WT3	3	3	18.0333	968.333	1	18.15	17.17	18.78	941	959	1005	1	1	1	P18neat1m6Amut:P18neat1m6Amut3,P18neat1m6Amut2,P18neat1m6Amut1	P18neat1m6Amut:P18neat1m6Amut3,P18neat1m6Amut2,P18neat1m6Amut1	3	3	65.7067	1109	1	69.08	66.06	61.98	1175	1072	1080	1	1	1
101929464	BGIR9606_264554,NR_125978.1,URS00009BBA00,URS0000D58B15,URS0000D5BDBC	gene	group	lncRNA	P18neat1WT-vs-P18neat1m6Amut	P18neat1WT	P18neat1m6Amut	Dw	1.52e-90	1.02e-88	-2.0287	P18neat1WT:P18neat1WT1,P18neat1WT2,P18neat1WT3	P18neat1WT:P18neat1WT1,P18neat1WT2,P18neat1WT3	3	3	5.91	2619.65	1	6.36	6.02	5.35	2729.52	2835.71	2293.72	1	1	1	P18neat1m6Amut:P18neat1m6Amut3,P18neat1m6Amut2,P18neat1m6Amut1	P18neat1m6Amut:P18neat1m6Amut3,P18neat1m6Amut2,P18neat1m6Amut1	3	3	1.75	243.287	1	1.69	1.63	1.93	250.57	230.15	249.14	1	1	1
BGIG9606_41673	URS00008BA9C6,URS0000D59BCC,URS0000D5B0D3	gene	group	lncRNA	P18neat1WT-vs-P18neat1m6Amut	P18neat1WT	P18neat1m6Amut	Up	1.78e-90	1.2e-88	2.33133	P18neat1WT:P18neat1WT1,P18neat1WT2,P18neat1WT3	P18neat1WT:P18neat1WT1,P18neat1WT2,P18neat1WT3	3	3	3.3	306.237	1	3.43	3.41	3.06	307.73	339.31	271.67	1	1	1	P18neat1m6Amut:P18neat1m6Amut3,P18neat1m6Amut2,P18neat1m6Amut1	P18neat1m6Amut:P18neat1m6Amut3,P18neat1m6Amut2,P18neat1m6Amut1	3	3	13.53	582.073	1	14.9	13.33	12.36	650.31	564.2	531.71	1	1	1
1038	NM_004065.2,URS00008B4113,URS00008B6033,URS00008B7691,URS00008BA845,URS00009BDB00,URS00009C2CE1,URS00009C3407	gene	group	mRNA	P18neat1WT-vs-P18neat1m6Amut	P18neat1WT	P18neat1m6Amut	Dw	2.55e-90	1.71e-88	-7.54864	P18neat1WT:P18neat1WT1,P18neat1WT2,P18neat1WT3	P18neat1WT:P18neat1WT1,P18neat1WT2,P18neat1WT3	3	3	115.313	2631.12	1	113.82	105.06	127.06	2480.09	2497.22	2916.06	1	1	1	P18neat1m6Amut:P18neat1m6Amut3,P18neat1m6Amut2,P18neat1m6Amut1	P18neat1m6Amut:P18neat1m6Amut3,P18neat1m6Amut2,P18neat1m6Amut1	3	3	0.813333	5.33333	1	0.9	0.63	0.91	5	5	6	1	1	1
23331	BGIR9606_386091,BGIR9606_386097,NM_001145418.1,URS00008BCB55,URS00008BEB70,URS00008BF03B,URS00008BFE24,URS0000D5A403,XM_005261405.2,XM_006724171.4,XM_011530018.3,XM_011530019.2,XM_011530020.1,XM_011530021.3,XM_011530022.1,XM_017028673.2	gene	group	mRNA	P18neat1WT-vs-P18neat1m6Amut	P18neat1WT	P18neat1m6Amut	Dw	2.82e-90	1.89e-88	-3.10993	P18neat1WT:P18neat1WT1,P18neat1WT2,P18neat1WT3	P18neat1WT:P18neat1WT1,P18neat1WT2,P18neat1WT3	3	3	9.13667	1444.19	1	8.72	9.29	9.4	1232.61	1531.77	1568.18	1	1	1	P18neat1m6Amut:P18neat1m6Amut3,P18neat1m6Amut2,P18neat1m6Amut1	P18neat1m6Amut:P18neat1m6Amut3,P18neat1m6Amut2,P18neat1m6Amut1	3	3	1.93333	63.8	1	1.78	2.71	1.31	68.29	49.95	73.16	1	1	1
4233	NM_000245.3,NM_001127500.2,NM_001324401.1,NM_001324402.1,URS00008BFD1D,URS0000D5BEBF,XM_006715990.2,XM_011516223.1,XR_001744772.1	gene	group	mRNA	P18neat1WT-vs-P18neat1m6Amut	P18neat1WT	P18neat1m6Amut	Dw	2.85e-90	1.9e-88	-7.87774	P18neat1WT:P18neat1WT1,P18neat1WT2,P18neat1WT3	P18neat1WT:P18neat1WT1,P18neat1WT2,P18neat1WT3	3	3	103.91	9294	1	99.11	104.77	107.85	8798	9585	9499	1	1	1	P18neat1m6Amut:P18neat1m6Amut3,P18neat1m6Amut2,P18neat1m6Amut1	P18neat1m6Amut:P18neat1m6Amut3,P18neat1m6Amut2,P18neat1m6Amut1	3	3	0.61	15	1	1.03	0.23	0.57	26	7	12	1	1	1
10808	NM_001286503.1,NM_001286504.1,NM_001286505.1,NM_001349704.1,NM_006644.3,XM_005266236.2,XM_011534887.3,XM_011534888.2,XM_017020362.2,XM_017020363.2,XM_017020364.2	gene	group	mRNA	P18neat1WT-vs-P18neat1m6Amut	P18neat1WT	P18neat1m6Amut	Dw	2.99e-90	1.99e-88	-1.88756	P18neat1WT:P18neat1WT1,P18neat1WT2,P18neat1WT3	P18neat1WT:P18neat1WT1,P18neat1WT2,P18neat1WT3	3	3	85.6233	4452.67	1	96.04	85.03	75.8	4834	4603	3921	1	1	1	P18neat1m6Amut:P18neat1m6Amut3,P18neat1m6Amut2,P18neat1m6Amut1	P18neat1m6Amut:P18neat1m6Amut3,P18neat1m6Amut2,P18neat1m6Amut1	3	3	27.77	456	1	25.99	29.77	27.55	430	467	471	1	1	1
3609	NM_001137673.1,NM_004516.3,NM_012218.3,NM_017620.2,NM_153464.2,URS00008BCEFC,URS00009BBD7B,XM_006722742.2,XM_011527984.2,XM_011527985.2,XM_011527987.1,XM_017026763.1,XM_017026765.1,XM_024451490.1,XM_024451491.1	gene	group	mRNA	P18neat1WT-vs-P18neat1m6Amut	P18neat1WT	P18neat1m6Amut	Dw	3.5e-90	2.33e-88	-1.12895	P18neat1WT:P18neat1WT1,P18neat1WT2,P18neat1WT3	P18neat1WT:P18neat1WT1,P18neat1WT2,P18neat1WT3	3	3	156.71	9979.67	1	162.49	159.91	147.73	9976	10680	9283	1	1	1	P18neat1m6Amut:P18neat1m6Amut3,P18neat1m6Amut2,P18neat1m6Amut1	P18neat1m6Amut:P18neat1m6Amut3,P18neat1m6Amut2,P18neat1m6Amut1	3	3	83.18	1727	1	86.65	83.9	78.99	1759	1702	1720	1	1	1
8857	NM_003890.2	gene	group	mRNA	P18neat1WT-vs-P18neat1m6Amut	P18neat1WT	P18neat1m6Amut	Up	3.7e-90	2.46e-88	3.96696	P18neat1WT:P18neat1WT1,P18neat1WT2,P18neat1WT3	P18neat1WT:P18neat1WT1,P18neat1WT2,P18neat1WT3	3	3	0.173333	36.6667	1	0.17	0.17	0.18	34	38	38	1	1	1	P18neat1m6Amut:P18neat1m6Amut3,P18neat1m6Amut2,P18neat1m6Amut1	P18neat1m6Amut:P18neat1m6Amut3,P18neat1m6Amut2,P18neat1m6Amut1	3	3	3.29333	217	1	3.33	3.44	3.11	222	218	211	1	1	1
54815	NM_001300946.2,NM_001359631.1,NM_017660.4,URS0000487BB3,URS00008B33D7,URS00008B5BFE,URS00009B1E09,URS0000D57ABA,XM_011528105.2,XM_017026901.1,XM_017026902.1,XM_017026903.1,XM_017026904.1,XM_017026905.2,XM_017026907.1,XM_017026910.1,XM_024451558.1,XM_024451559.1,XM_024451560.1	gene	group	mRNA	P18neat1WT-vs-P18neat1m6Amut	P18neat1WT	P18neat1m6Amut	Dw	5.12e-90	3.4e-88	-1.3842	P18neat1WT:P18neat1WT1,P18neat1WT2,P18neat1WT3	P18neat1WT:P18neat1WT1,P18neat1WT2,P18neat1WT3	3	3	62.4067	5215.67	1	65.42	62.8	59	5279	5500	4868	1	1	1	P18neat1m6Amut:P18neat1m6Amut3,P18neat1m6Amut2,P18neat1m6Amut1	P18neat1m6Amut:P18neat1m6Amut3,P18neat1m6Amut2,P18neat1m6Amut1	3	3	30.6967	757	1	27.82	29.81	34.46	728	724	819	1	1	1
51776	NM_016653.2,NM_133646.2,XM_005246640.2,XM_017004323.1,XM_017004324.1	gene	group	mRNA	P18neat1WT-vs-P18neat1m6Amut	P18neat1WT	P18neat1m6Amut	Dw	5.71e-90	3.79e-88	-2.39352	P18neat1WT:P18neat1WT1,P18neat1WT2,P18neat1WT3	P18neat1WT:P18neat1WT1,P18neat1WT2,P18neat1WT3	3	3	17.1033	1634.33	1	18.16	16.49	16.66	1685.97	1611.97	1605.06	1	1	1	P18neat1m6Amut:P18neat1m6Amut3,P18neat1m6Amut2,P18neat1m6Amut1	P18neat1m6Amut:P18neat1m6Amut3,P18neat1m6Amut2,P18neat1m6Amut1	3	3	4.61	118.327	1	5.37	3.96	4.5	126.98	103	125	1	1	1
9289	NM_001145770.2,NM_001145771.2,NM_001145772.2,NM_001145773.2,NM_001145774.2,NM_001290142.1,NM_001290143.1,NM_001290144.1,NM_005682.6,NM_201524.3,NM_201525.3,URS00000BC759,URS00008B6ED8,URS00008B7AE5,URS00008B847E,URS00009B5E99,XM_005256237.2,XM_005256238.2,XM_005256239.2,XM_005256240.4,XM_005256241.4,XM_005256242.4,XM_005256244.3,XM_005256245.2,XM_005256246.2,XM_005256247.2,XM_005256248.2,XM_00525…	gene	group	mRNA	P18neat1WT-vs-P18neat1m6Amut	P18neat1WT	P18neat1m6Amut	Up	7.02e-90	4.65e-88	2.47814	P18neat1WT:P18neat1WT1,P18neat1WT2,P18neat1WT3	P18neat1WT:P18neat1WT1,P18neat1WT2,P18neat1WT3	3	3	4.08667	244.78	1	3.31	3.86	5.09	205	251.65	277.69	1	1	1	P18neat1m6Amut:P18neat1m6Amut3,P18neat1m6Amut2,P18neat1m6Amut1	P18neat1m6Amut:P18neat1m6Amut3,P18neat1m6Amut2,P18neat1m6Amut1	3	3	30.6533	515.87	1	28	32.56	31.4	475.71	524.18	547.72	1	1	1
26091	BGIR9606_337826,BGIR9606_337827,NM_001278185.1,NM_001278186.1,NM_001278187.1,NM_015601.3,NM_022079.2,URS00008B9D36,URS00008BB711,URS00008BB79B,URS00008BDEAC,URS00008BF2E8,URS00008BFBB8,URS00009C3E0D,XM_011539592.3,XM_011539593.3,XM_011539594.2,XM_011539595.2,XM_011539596.2,XM_011539597.3,XM_017016041.2,XM_024447927.1,XM_024447928.1,XM_024447929.1,XM_024447930.1,XM_024447931.1,XM_024447932.1,XM_02…	gene	group	mRNA	P18neat1WT-vs-P18neat1m6Amut	P18neat1WT	P18neat1m6Amut	Dw	7.51e-90	4.96e-88	-2.06075	P18neat1WT:P18neat1WT1,P18neat1WT2,P18neat1WT3	P18neat1WT:P18neat1WT1,P18neat1WT2,P18neat1WT3	3	3	44.5567	1921.33	1	39.49	48.89	45.29	1782	2046	1936	1	1	1	P18neat1m6Amut:P18neat1m6Amut3,P18neat1m6Amut2,P18neat1m6Amut1	P18neat1m6Amut:P18neat1m6Amut3,P18neat1m6Amut2,P18neat1m6Amut1	3	3	13.04	174.333	1	14.2	12.55	12.37	196	156	171	1	1	1
4121	BGIR9606_310758,NM_005907.3,URS00008B5A7F,URS00008B5C54,URS00008B7082,URS00008B913E,URS00008BAB55,XM_005266986.4,XM_011535833.2,XM_011535834.3,XR_001743420.1	gene	group	mRNA	P18neat1WT-vs-P18neat1m6Amut	P18neat1WT	P18neat1m6Amut	Dw	7.61e-90	5.02e-88	-3.00196	P18neat1WT:P18neat1WT1,P18neat1WT2,P18neat1WT3	P18neat1WT:P18neat1WT1,P18neat1WT2,P18neat1WT3	3	3	18.03	1155.67	1	19.54	16.72	17.83	1138	1170	1159	1	1	1	P18neat1m6Amut:P18neat1m6Amut3,P18neat1m6Amut2,P18neat1m6Amut1	P18neat1m6Amut:P18neat1m6Amut3,P18neat1m6Amut2,P18neat1m6Amut1	3	3	3.26333	54.6667	1	2.53	4.7	2.56	48	58	58	1	1	1
3276	NM_001207042.2,NM_001536.5,NM_198318.4,NR_033397.4,URS00009B5489,XM_005258842.1,XM_017026734.1,XM_017026735.1,XM_017026736.1	gene	group	mRNA	P18neat1WT-vs-P18neat1m6Amut	P18neat1WT	P18neat1m6Amut	Dw	7.83e-90	5.16e-88	-1.32638	P18neat1WT:P18neat1WT1,P18neat1WT2,P18neat1WT3	P18neat1WT:P18neat1WT1,P18neat1WT2,P18neat1WT3	3	3	208.973	4184	1	208.74	212.75	205.43	4098	4361	4093	1	1	1	P18neat1m6Amut:P18neat1m6Amut3,P18neat1m6Amut2,P18neat1m6Amut1	P18neat1m6Amut:P18neat1m6Amut3,P18neat1m6Amut2,P18neat1m6Amut1	3	3	105.38	631.667	1	104.7	115.36	96.08	647	636	612	1	1	1
1349	NM_001866.2,URS00008BFD93,URS00009C3843	gene	group	mRNA	P18neat1WT-vs-P18neat1m6Amut	P18neat1WT	P18neat1m6Amut	Dw	1.05e-89	6.88e-88	-1.70801	P18neat1WT:P18neat1WT1,P18neat1WT2,P18neat1WT3	P18neat1WT:P18neat1WT1,P18neat1WT2,P18neat1WT3	3	3	484.637	3123.67	1	459.96	488.56	505.39	2817	3312	3242	1	1	1	P18neat1m6Amut:P18neat1m6Amut3,P18neat1m6Amut2,P18neat1m6Amut1	P18neat1m6Amut:P18neat1m6Amut3,P18neat1m6Amut2,P18neat1m6Amut1	3	3	180.327	361.667	1	170.93	195.44	174.61	344	376	365	1	1	1
9961	NM_001293204.1,NM_001293205.1,NM_005115.4,NM_017458.3	gene	group	mRNA	P18neat1WT-vs-P18neat1m6Amut	P18neat1WT	P18neat1m6Amut	Dw	1.16e-89	7.6e-88	-3.94171	P18neat1WT:P18neat1WT1,P18neat1WT2,P18neat1WT3	P18neat1WT:P18neat1WT1,P18neat1WT2,P18neat1WT3	3	3	25.57	1189.67	1	23	25.57	28.14	1031	1237	1301	1	1	1	P18neat1m6Amut:P18neat1m6Amut3,P18neat1m6Amut2,P18neat1m6Amut1	P18neat1m6Amut:P18neat1m6Amut3,P18neat1m6Amut2,P18neat1m6Amut1	3	3	1.99333	29.3333	1	1.63	1.71	2.64	24	24	40	1	1	1
548596	NM_001015001.2,NM_001321926.1,NM_001321927.1,NM_001321928.1,NM_001321929.1,NR_135856.1,URS00008B26F8,XM_005254498.4,XM_017022369.1,XM_017022370.1,XM_017022371.1	gene	group	mRNA	P18neat1WT-vs-P18neat1m6Amut	P18neat1WT	P18neat1m6Amut	Up	1.17e-89	7.65e-88	4.42788	P18neat1WT:P18neat1WT1,P18neat1WT2,P18neat1WT3	P18neat1WT:P18neat1WT1,P18neat1WT2,P18neat1WT3	3	3	0.96	26.3267	1	0.89	1.15	0.84	23.42	33	22.56	1	1	1	P18neat1m6Amut:P18neat1m6Amut3,P18neat1m6Amut2,P18neat1m6Amut1	P18neat1m6Amut:P18neat1m6Amut3,P18neat1m6Amut2,P18neat1m6Amut1	3	3	24.23	212.057	1	25.2	22.93	24.56	218.01	195.5	222.66	1	1	1
[truncated: 9,154 more rows]
